# Supplementary material for: Synthesis and crystal structure of [(Sp )-(2-phenyl­ferrocen­yl)meth­yl]tri­methyl­ammonium iodide di­chloro­methane monosolvate
Source: Acta Crystallogr E Crystallogr Commun. 2022 Jun 14;78(Pt 7):722–6. doi: 10.1107/S2056989022006053 (PMC9260353; doi:10.1107/S2056989022006053)
Supplement: Supplementary file 1 [file e-78-00722-sup1.cif]

##############################################################################
#                                                                            #
# This CIF contains the data in a paper accepted for publication in          #
# Acta Crystallographica Section E. It conforms to the requirements of       #
# Notes for Authors for Acta Crystallographica Section E, and has been       #
# peer reviewed under the auspices of the IUCr Commission on Journals.       #
#                                                                            #
# Full details of the Crystallographic Information File format               #
# are given in the paper "The Crystallographic Information File (CIF):       #
# a New Standard Archive File for Crystallography" by S. R. Hall, F. H.      #
# Allen and I. D. Brown [Acta Cryst. (1991), A47, 655-685].                  #
#                                                                            #
# The current version of the core CIF dictionary is obtainable from          #
# ftp://ftp.iucr.org/pub/cif_core.dic.                                       #
#                                                                            #
# Software is freely available for graphical display of the structure(s)     #
# in this CIF. For information consult the CIF software page                 #
# http://www.iucr.org/resources/cif/software.                                #
#                                                                            #
# This file may be used for bona fide research purposes within the           #
# scientific community so long as proper attribution is given to the journal # 
# article from which it was obtained.                                        #
#                                                                            #
##############################################################################
data_I
_audit_creation_method     'SHELXL-2018/3'
_chemical_name_systematic
;
[(<i>S~p~</i>)-(2-Phenylferrocenyl)methyl]trimethylammonium iodide
dichloromethane monosolvate
;
_chemical_name_common     ?
_chemical_formula_moiety     'C20 H24 Fe N +, I -, C H2 Cl2'
_chemical_formula_sum     'C21 H26 Cl2 Fe I N'
_chemical_formula_iupac     '[Fe (C5 H5) (C15 H19 N)] I, C H2 Cl2'
_chemical_formula_weight     546.08
_chemical_melting_point     ?
_chemical_absolute_configuration     rmad
_space_group_crystal_system     monoclinic
_space_group_name_H-M_alt     'P 21'
_space_group_name_Hall     'P 2yb'
loop_
    _space_group_symop_operation_xyz
    'x, y, z'
    '-x, y+1/2, -z'
_cell_length_a     10.7919(7)
_cell_length_b     10.2128(5)
_cell_length_c     11.2941(7)
_cell_angle_alpha     90
_cell_angle_beta     113.031(3)
_cell_angle_gamma     90
_cell_volume     1145.57(12)
_cell_formula_units_Z     2
_cell_measurement_reflns_used     9989
_cell_measurement_theta_min     2.80
_cell_measurement_theta_max     28.28
_cell_measurement_temperature     110(2)
_exptl_crystal_description     stick
_exptl_crystal_colour     yellow
_exptl_crystal_size_max     0.300
_exptl_crystal_size_mid     0.100
_exptl_crystal_size_min     0.100
_exptl_crystal_density_diffrn     1.583
_exptl_crystal_density_meas     ?
_exptl_crystal_density_method     ?
_exptl_crystal_F_000     544
_exptl_absorpt_coefficient_mu     2.244
_exptl_absorpt_correction_type     multi-scan
_exptl_absorpt_process_details
;
(SADABS; Krause <i>et al.</i>,  2015)
;
_exptl_absorpt_correction_T_min     0.5195
_exptl_absorpt_correction_T_max     0.7457
_diffrn_ambient_temperature     110(2)
_diffrn_radiation_type     MoK\a
_diffrn_radiation_wavelength     0.71073
_diffrn_radiation_source     'micro-focus sealed tube'
_diffrn_radiation_monochromator     graphite
_diffrn_measurement_device_type     'Bruker APEXII CCD'
_diffrn_measurement_method     '\f and \w scans'
_diffrn_reflns_number     58547
_diffrn_reflns_av_R_equivalents     0.0518
_diffrn_reflns_av_unetI/netI     0.0218
_diffrn_reflns_theta_min     2.051
_diffrn_reflns_theta_max     30.531
_diffrn_reflns_theta_full     25.242
_diffrn_measured_fraction_theta_max     0.998
_diffrn_measured_fraction_theta_full     0.999
_diffrn_reflns_limit_h_min     -15
_diffrn_reflns_limit_h_max     15
_diffrn_reflns_limit_k_min     -14
_diffrn_reflns_limit_k_max     14
_diffrn_reflns_limit_l_min     -16
_diffrn_reflns_limit_l_max     16
_refine_special_details     ?
_reflns_number_total     6993
_reflns_number_gt     6822
_reflns_threshold_expression     'I > 2\s(I)'
_refine_ls_structure_factor_coef     Fsqd
_refine_ls_matrix_type     full
_refine_ls_R_factor_all     0.0334
_refine_ls_R_factor_gt     0.0326
_refine_ls_wR_factor_gt     0.0911
_refine_ls_wR_factor_ref     0.0920
_refine_ls_goodness_of_fit_ref     1.063
_refine_ls_restrained_S_all     1.063
_refine_ls_number_reflns     6993
_refine_ls_number_parameters     247
_refine_ls_number_restraints     1
_refine_ls_hydrogen_treatment     constr
_refine_ls_weighting_scheme     calc
_refine_ls_weighting_details
              'w=1/[\s^2^(Fo^2^)+(0.0507P)^2^+0.9038P] where P=(Fo^2^+2Fc^2^)/3'
_atom_sites_solution_hydrogens     geom
_atom_sites_solution_primary     direct
_atom_sites_solution_secondary     difmap
_refine_ls_shift/su_max     0.001
_refine_ls_shift/su_mean     0.000
_refine_diff_density_max     1.496
_refine_diff_density_min     -0.685
_refine_ls_extinction_method     none
_refine_ls_extinction_coef     .
_refine_ls_abs_structure_details
;
Flack <i>x</i> determined using 3144 quotients
[(<i>I</i>^+^)-(<i>I</i>^-^)]/[(<i>I</i>^+^)+(<i>I</i>^-^)]
(Parsons <i>et al.</i>,  2013)
;
_refine_ls_abs_structure_Flack     0.018(6)
loop_
    _atom_type_symbol
    _atom_type_description
    _atom_type_scat_dispersion_real
    _atom_type_scat_dispersion_imag
    _atom_type_scat_source
    'C' 'C' 0.0033 0.0016
                         'International Tables Vol C Tables 4.2.6.8 and 6.1.1.4'
    'H' 'H' 0.0000 0.0000
                         'International Tables Vol C Tables 4.2.6.8 and 6.1.1.4'
    'N' 'N' 0.0061 0.0033
                         'International Tables Vol C Tables 4.2.6.8 and 6.1.1.4'
    'Fe' 'Fe' 0.3463 0.8444
                         'International Tables Vol C Tables 4.2.6.8 and 6.1.1.4'
    'I' 'I' -0.4742 1.8119
                         'International Tables Vol C Tables 4.2.6.8 and 6.1.1.4'
    'Cl' 'Cl' 0.1484 0.1585
                         'International Tables Vol C Tables 4.2.6.8 and 6.1.1.4'
_computing_data_collection
;
APEX2 (Bruker, 2015)
;
_computing_cell_refinement
;
SAINT (Bruker, 2015)
;
_computing_data_reduction
;
SAINT (Bruker, 2015)
;
_computing_structure_solution
;
SHELXT (Sheldrick, 2015a)
;
_computing_structure_refinement
;
SHELXL2018 (Sheldrick, 2015b)
;
_computing_molecular_graphics
;
ORTEPIII (Burnett & Johnson, 1996), ORTEP-3 for Windows (Farrugia,
2012)
and Mercury (Macrae <i>et al.</i>,  2020)
;
_computing_publication_material
;
SHELXL2018 (Sheldrick, 2015b)
;
loop_
    _atom_site_type_symbol
    _atom_site_label
    _atom_site_fract_x
    _atom_site_fract_y
    _atom_site_fract_z
    _atom_site_U_iso_or_equiv
    _atom_site_adp_type
    _atom_site_calc_flag
    _atom_site_occupancy
    _atom_site_disorder_assembly
    _atom_site_disorder_group
    Fe Fe1 0.94060(5) 0.53142(6) 0.79508(5) 0.02716(11) Uani d 1 . .
    I I1 0.22433(3) 0.13532(3) 0.79999(3) 0.04532(10) Uani d 1 . .
    N N1 0.5997(3) 0.3408(3) 0.8610(3) 0.0281(6) Uani d 1 . .
    C C1 0.7697(3) 0.4388(3) 0.7817(3) 0.0243(6) Uani d 1 . .
    C C2 0.7375(3) 0.5512(4) 0.6967(3) 0.0248(6) Uani d 1 . .
    C C3 0.8016(4) 0.5304(5) 0.6083(4) 0.0323(7) Uani d 1 . .
    H H3 0.797426 0.587679 0.540618 0.039 Uiso calc 1 . .
    C C4 0.8728(4) 0.4085(5) 0.6395(4) 0.0361(8) Uani d 1 . .
    H H4 0.924513 0.371724 0.596435 0.043 Uiso calc 1 . .
    C C5 0.8532(4) 0.3521(4) 0.7450(4) 0.0316(7) Uani d 1 . .
    H H5 0.888964 0.270870 0.784766 0.038 Uiso calc 1 . .
    C C6 1.0323(5) 0.6035(7) 0.9762(5) 0.0588(18) Uani d 1 . .
    H H6 0.996901 0.602449 1.041048 0.071 Uiso calc 1 . .
    C C7 1.1125(5) 0.5035(6) 0.9540(6) 0.0546(14) Uani d 1 . .
    H H7 1.139685 0.424007 1.000841 0.065 Uiso calc 1 . .
    C C8 1.1439(4) 0.5440(6) 0.8501(6) 0.0482(11) Uani d 1 . .
    H H8 1.196503 0.496477 0.814202 0.058 Uiso calc 1 . .
    C C9 1.0835(5) 0.6679(6) 0.8081(6) 0.0517(13) Uani d 1 . .
    H H9 1.088663 0.717959 0.739283 0.062 Uiso calc 1 . .
    C C10 1.0143(5) 0.7038(6) 0.8864(7) 0.0542(14) Uani d 1 . .
    H H10 0.964387 0.782051 0.879465 0.065 Uiso calc 1 . .
    C C11 0.7314(3) 0.4163(4) 0.8937(3) 0.0262(6) Uani d 1 . .
    H H11A 0.723121 0.502191 0.930581 0.031 Uiso calc 1 . .
    H H11B 0.804794 0.367396 0.960681 0.031 Uiso calc 1 . .
    C C12 0.4841(4) 0.4146(5) 0.7671(6) 0.0463(11) Uani d 1 . .
    H H12A 0.496041 0.423269 0.685738 0.069 Uiso calc 1 . .
    H H12B 0.479920 0.501808 0.801502 0.069 Uiso calc 1 . .
    H H12C 0.400292 0.367326 0.752068 0.069 Uiso calc 1 . .
    C C13 0.6057(5) 0.2094(4) 0.8064(5) 0.0389(9) Uani d 1 . .
    H H13A 0.518810 0.165131 0.783295 0.058 Uiso calc 1 . .
    H H13B 0.676498 0.156995 0.870448 0.058 Uiso calc 1 . .
    H H13C 0.625814 0.219443 0.729424 0.058 Uiso calc 1 . .
    C C14 0.5803(6) 0.3216(6) 0.9844(5) 0.0501(13) Uani d 1 . .
    H H14A 0.494379 0.277179 0.966431 0.075 Uiso calc 1 . .
    H H14B 0.579953 0.406942 1.023851 0.075 Uiso calc 1 . .
    H H14C 0.654042 0.268085 1.043360 0.075 Uiso calc 1 . .
    C C21 0.6496(4) 0.6618(3) 0.6930(3) 0.0279(7) Uani d 1 . .
    C C22 0.5483(5) 0.6960(5) 0.5744(4) 0.0425(10) Uani d 1 . .
    H H22 0.539718 0.649794 0.498588 0.051 Uiso calc 1 . .
    C C23 0.4595(6) 0.7987(7) 0.5682(6) 0.0594(16) Uani d 1 . .
    H H23 0.390870 0.820909 0.487518 0.071 Uiso calc 1 . .
    C C24 0.4694(5) 0.8671(5) 0.6747(6) 0.0469(11) Uani d 1 . .
    H H24 0.408025 0.935960 0.668760 0.056 Uiso calc 1 . .
    C C25 0.5712(5) 0.8348(5) 0.7930(5) 0.0372(8) Uani d 1 . .
    H H25 0.579600 0.882142 0.868150 0.045 Uiso calc 1 . .
    C C26 0.6603(4) 0.7334(4) 0.8012(4) 0.0308(7) Uani d 1 . .
    H H26 0.729624 0.712896 0.882019 0.037 Uiso calc 1 . .
    C C30A 0.1255(9) 0.5103(11) 0.4280(8) 0.086(3) Uani d 0.5 A 1
    H H30C 0.160640 0.586709 0.485441 0.103 Uiso calc 0.5 A 1
    H H30A 0.029108 0.526078 0.374882 0.103 Uiso calc 0.5 A 1
    Cl Cl1A 0.2146(3) 0.4929(2) 0.3278(2) 0.0790(6) Uani d 0.5 A 1
    Cl Cl2B 0.1425(3) 0.3690(3) 0.5204(3) 0.0674(8) Uani d 0.6 A 1
    C C30B 0.1255(9) 0.5103(11) 0.4280(8) 0.086(3) Uani d 0.5 B 2
    H H30D 0.032076 0.537089 0.374507 0.103 Uiso calc 0.5 B 2
    H H30B 0.121215 0.423883 0.465898 0.103 Uiso calc 0.5 B 2
    Cl Cl1B 0.2146(3) 0.4929(2) 0.3278(2) 0.0790(6) Uani d 0.5 B 2
    Cl Cl2C 0.1919(5) 0.6201(4) 0.5491(4) 0.0680(11) Uani d 0.4 B 2
loop_
    _atom_site_aniso_label
    _atom_site_aniso_U_11
    _atom_site_aniso_U_22
    _atom_site_aniso_U_33
    _atom_site_aniso_U_12
    _atom_site_aniso_U_13
    _atom_site_aniso_U_23
    Fe1 0.0183(2) 0.0300(2) 0.0302(2) -0.00341(18) 0.00622(17) -0.0044(2)
    I1 0.03471(13) 0.05047(17) 0.04750(16) -0.00545(12) 0.01253(11) 0.00816(14)
    N1 0.0238(13) 0.0291(14) 0.0308(15) -0.0013(11) 0.0099(11) -0.0001(11)
    C1 0.0183(13) 0.0244(15) 0.0269(14) -0.0016(11) 0.0052(11) -0.0012(12)
    C2 0.0205(13) 0.0268(15) 0.0230(13) -0.0016(12) 0.0041(10) -0.0013(11)
    C3 0.0294(16) 0.0410(19) 0.0267(15) -0.0056(16) 0.0113(13) -0.0044(15)
    C4 0.0301(17) 0.041(2) 0.040(2) -0.0051(15) 0.0170(16) -0.0133(17)
    C5 0.0237(15) 0.0258(16) 0.043(2) -0.0018(12) 0.0102(14) -0.0055(14)
    C6 0.035(2) 0.095(5) 0.040(2) -0.026(3) 0.0078(18) -0.027(3)
    C7 0.030(2) 0.060(3) 0.051(3) -0.014(2) -0.0078(19) 0.011(2)
    C8 0.0196(16) 0.059(3) 0.062(3) -0.0088(19) 0.0115(17) -0.013(3)
    C9 0.036(2) 0.053(3) 0.058(3) -0.020(2) 0.010(2) 0.003(2)
    C10 0.030(2) 0.048(3) 0.072(4) -0.0106(19) 0.007(2) -0.024(3)
    C11 0.0221(14) 0.0273(15) 0.0253(14) -0.0034(12) 0.0050(12) -0.0001(12)
    C12 0.0215(16) 0.045(2) 0.065(3) 0.0037(16) 0.0092(18) 0.016(2)
    C13 0.036(2) 0.0298(19) 0.050(2) -0.0059(15) 0.0161(18) -0.0073(17)
    C14 0.054(3) 0.062(3) 0.042(2) -0.023(2) 0.027(2) -0.010(2)
    C21 0.0245(14) 0.0288(18) 0.0265(14) 0.0016(12) 0.0058(12) 0.0030(12)
    C22 0.041(2) 0.045(2) 0.0309(19) 0.0142(19) 0.0026(17) 0.0023(17)
    C23 0.050(3) 0.064(3) 0.046(3) 0.030(3) -0.001(2) 0.007(2)
    C24 0.044(2) 0.041(2) 0.057(3) 0.018(2) 0.021(2) 0.010(2)
    C25 0.041(2) 0.0325(17) 0.044(2) 0.0020(16) 0.0226(18) -0.0021(15)
    C26 0.0319(17) 0.0299(17) 0.0298(16) 0.0016(14) 0.0112(14) 0.0025(13)
    C30A 0.071(5) 0.121(8) 0.060(4) 0.051(5) 0.021(3) 0.005(4)
    Cl1A 0.1058(16) 0.0728(11) 0.0816(12) 0.0165(10) 0.0615(12) 0.0079(9)
    Cl2B 0.0526(12) 0.107(2) 0.0579(13) 0.0290(14) 0.0379(11) 0.0377(14)
    C30B 0.071(5) 0.121(8) 0.060(4) 0.051(5) 0.021(3) 0.005(4)
    Cl1B 0.1058(16) 0.0728(11) 0.0816(12) 0.0165(10) 0.0615(12) 0.0079(9)
    Cl2C 0.105(3) 0.0471(19) 0.0525(17) 0.005(2) 0.0320(19) -0.0071(15)
_geom_special_details
;
 All esds (except the esd in the dihedral angle between two l.s. planes)
 are estimated using the full covariance matrix.  The cell esds are taken
 into account individually in the estimation of esds in distances, angles
 and torsion angles; correlations between esds in cell parameters are only
 used when they are defined by crystal symmetry.  An approximate (isotropic)
 treatment of cell esds is used for estimating esds involving l.s. planes.
;
loop_
    _geom_bond_atom_site_label_1
    _geom_bond_atom_site_label_2
    _geom_bond_site_symmetry_2
    _geom_bond_distance
    _geom_bond_publ_flag
    Fe1 C1 . 2.025(3) ?
    Fe1 C6 . 2.030(5) ?
    Fe1 C7 . 2.034(5) ?
    Fe1 C8 . 2.037(4) ?
    Fe1 C5 . 2.037(4) ?
    Fe1 C10 . 2.038(5) ?
    Fe1 C9 . 2.041(5) ?
    Fe1 C2 . 2.043(3) ?
    Fe1 C4 . 2.048(4) ?
    Fe1 C3 . 2.055(4) ?
    N1 C12 . 1.488(6) ?
    N1 C13 . 1.489(5) ?
    N1 C14 . 1.500(6) ?
    N1 C11 . 1.529(5) ?
    C1 C5 . 1.435(5) ?
    C1 C2 . 1.449(5) ?
    C1 C11 . 1.495(5) ?
    C2 C3 . 1.435(5) ?
    C2 C21 . 1.465(5) ?
    C3 C4 . 1.433(7) ?
    C3 H3 . 0.9500 ?
    C4 C5 . 1.412(6) ?
    C4 H4 . 0.9500 ?
    C5 H5 . 0.9500 ?
    C6 C10 . 1.400(10) ?
    C6 C7 . 1.422(10) ?
    C6 H6 . 0.9500 ?
    C7 C8 . 1.406(9) ?
    C7 H7 . 0.9500 ?
    C8 C9 . 1.418(9) ?
    C8 H8 . 0.9500 ?
    C9 C10 . 1.411(9) ?
    C9 H9 . 0.9500 ?
    C10 H10 . 0.9500 ?
    C11 H11A . 0.9900 ?
    C11 H11B . 0.9900 ?
    C12 H12A . 0.9800 ?
    C12 H12B . 0.9800 ?
    C12 H12C . 0.9800 ?
    C13 H13A . 0.9800 ?
    C13 H13B . 0.9800 ?
    C13 H13C . 0.9800 ?
    C14 H14A . 0.9800 ?
    C14 H14B . 0.9800 ?
    C14 H14C . 0.9800 ?
    C21 C26 . 1.390(5) ?
    C21 C22 . 1.402(5) ?
    C22 C23 . 1.404(7) ?
    C22 H22 . 0.9500 ?
    C23 C24 . 1.359(9) ?
    C23 H23 . 0.9500 ?
    C24 C25 . 1.398(8) ?
    C24 H24 . 0.9500 ?
    C25 C26 . 1.391(6) ?
    C25 H25 . 0.9500 ?
    C26 H26 . 0.9500 ?
    C30A Cl2B . 1.748(11) ?
    C30A Cl1A . 1.758(8) ?
    C30A H30C . 0.9900 ?
    C30A H30A . 0.9900 ?
    C30B Cl2C . 1.695(11) ?
    C30B Cl1B . 1.758(8) ?
    C30B H30D . 0.9900 ?
    C30B H30B . 0.9900 ?
loop_
    _geom_angle_atom_site_label_1
    _geom_angle_atom_site_label_2
    _geom_angle_atom_site_label_3
    _geom_angle_site_symmetry_1
    _geom_angle_site_symmetry_3
    _geom_angle
    _geom_angle_publ_flag
    C1 Fe1 C6 . . 108.39(19) ?
    C1 Fe1 C7 . . 119.30(19) ?
    C6 Fe1 C7 . . 41.0(3) ?
    C1 Fe1 C8 . . 153.2(2) ?
    C6 Fe1 C8 . . 68.1(2) ?
    C7 Fe1 C8 . . 40.4(2) ?
    C1 Fe1 C5 . . 41.37(15) ?
    C6 Fe1 C5 . . 126.6(2) ?
    C7 Fe1 C5 . . 106.4(2) ?
    C8 Fe1 C5 . . 117.9(2) ?
    C1 Fe1 C10 . . 127.2(2) ?
    C6 Fe1 C10 . . 40.3(3) ?
    C7 Fe1 C10 . . 68.5(3) ?
    C8 Fe1 C10 . . 68.3(2) ?
    C5 Fe1 C10 . . 164.6(2) ?
    C1 Fe1 C9 . . 164.8(2) ?
    C6 Fe1 C9 . . 67.8(3) ?
    C7 Fe1 C9 . . 68.3(2) ?
    C8 Fe1 C9 . . 40.7(2) ?
    C5 Fe1 C9 . . 152.8(2) ?
    C10 Fe1 C9 . . 40.5(3) ?
    C1 Fe1 C2 . . 41.75(14) ?
    C6 Fe1 C2 . . 120.6(2) ?
    C7 Fe1 C2 . . 155.2(2) ?
    C8 Fe1 C2 . . 163.3(2) ?
    C5 Fe1 C2 . . 69.89(15) ?
    C10 Fe1 C2 . . 108.24(19) ?
    C9 Fe1 C2 . . 126.2(2) ?
    C1 Fe1 C4 . . 68.89(16) ?
    C6 Fe1 C4 . . 163.1(3) ?
    C7 Fe1 C4 . . 124.6(2) ?
    C8 Fe1 C4 . . 106.3(2) ?
    C5 Fe1 C4 . . 40.44(18) ?
    C10 Fe1 C4 . . 154.4(3) ?
    C9 Fe1 C4 . . 119.1(2) ?
    C2 Fe1 C4 . . 69.31(16) ?
    C1 Fe1 C3 . . 69.09(15) ?
    C6 Fe1 C3 . . 155.3(2) ?
    C7 Fe1 C3 . . 162.3(2) ?
    C8 Fe1 C3 . . 125.5(2) ?
    C5 Fe1 C3 . . 68.75(18) ?
    C10 Fe1 C3 . . 120.5(2) ?
    C9 Fe1 C3 . . 107.8(2) ?
    C2 Fe1 C3 . . 40.99(14) ?
    C4 Fe1 C3 . . 40.88(19) ?
    C12 N1 C13 . . 108.7(4) ?
    C12 N1 C14 . . 110.2(4) ?
    C13 N1 C14 . . 108.1(4) ?
    C12 N1 C11 . . 110.9(3) ?
    C13 N1 C11 . . 111.6(3) ?
    C14 N1 C11 . . 107.2(3) ?
    C5 C1 C2 . . 108.2(3) ?
    C5 C1 C11 . . 124.2(3) ?
    C2 C1 C11 . . 127.5(3) ?
    C5 C1 Fe1 . . 69.8(2) ?
    C2 C1 Fe1 . . 69.78(19) ?
    C11 C1 Fe1 . . 123.7(2) ?
    C3 C2 C1 . . 106.7(3) ?
    C3 C2 C21 . . 125.2(3) ?
    C1 C2 C21 . . 127.9(3) ?
    C3 C2 Fe1 . . 70.0(2) ?
    C1 C2 Fe1 . . 68.47(19) ?
    C21 C2 Fe1 . . 129.6(3) ?
    C4 C3 C2 . . 108.4(4) ?
    C4 C3 Fe1 . . 69.3(2) ?
    C2 C3 Fe1 . . 69.0(2) ?
    C4 C3 H3 . . 125.8 ?
    C2 C3 H3 . . 125.8 ?
    Fe1 C3 H3 . . 127.5 ?
    C5 C4 C3 . . 108.6(3) ?
    C5 C4 Fe1 . . 69.4(2) ?
    C3 C4 Fe1 . . 69.8(2) ?
    C5 C4 H4 . . 125.7 ?
    C3 C4 H4 . . 125.7 ?
    Fe1 C4 H4 . . 126.7 ?
    C4 C5 C1 . . 108.1(4) ?
    C4 C5 Fe1 . . 70.2(2) ?
    C1 C5 Fe1 . . 68.9(2) ?
    C4 C5 H5 . . 126.0 ?
    C1 C5 H5 . . 126.0 ?
    Fe1 C5 H5 . . 126.5 ?
    C10 C6 C7 . . 108.7(5) ?
    C10 C6 Fe1 . . 70.2(3) ?
    C7 C6 Fe1 . . 69.7(3) ?
    C10 C6 H6 . . 125.7 ?
    C7 C6 H6 . . 125.7 ?
    Fe1 C6 H6 . . 126.0 ?
    C8 C7 C6 . . 107.3(5) ?
    C8 C7 Fe1 . . 69.9(3) ?
    C6 C7 Fe1 . . 69.3(3) ?
    C8 C7 H7 . . 126.4 ?
    C6 C7 H7 . . 126.4 ?
    Fe1 C7 H7 . . 126.0 ?
    C7 C8 C9 . . 108.2(5) ?
    C7 C8 Fe1 . . 69.7(3) ?
    C9 C8 Fe1 . . 69.8(3) ?
    C7 C8 H8 . . 125.9 ?
    C9 C8 H8 . . 125.9 ?
    Fe1 C8 H8 . . 126.2 ?
    C10 C9 C8 . . 108.0(5) ?
    C10 C9 Fe1 . . 69.7(3) ?
    C8 C9 Fe1 . . 69.5(3) ?
    C10 C9 H9 . . 126.0 ?
    C8 C9 H9 . . 126.0 ?
    Fe1 C9 H9 . . 126.4 ?
    C6 C10 C9 . . 107.8(5) ?
    C6 C10 Fe1 . . 69.6(3) ?
    C9 C10 Fe1 . . 69.9(3) ?
    C6 C10 H10 . . 126.1 ?
    C9 C10 H10 . . 126.1 ?
    Fe1 C10 H10 . . 126.1 ?
    C1 C11 N1 . . 114.3(3) ?
    C1 C11 H11A . . 108.7 ?
    N1 C11 H11A . . 108.7 ?
    C1 C11 H11B . . 108.7 ?
    N1 C11 H11B . . 108.7 ?
    H11A C11 H11B . . 107.6 ?
    N1 C12 H12A . . 109.5 ?
    N1 C12 H12B . . 109.5 ?
    H12A C12 H12B . . 109.5 ?
    N1 C12 H12C . . 109.5 ?
    H12A C12 H12C . . 109.5 ?
    H12B C12 H12C . . 109.5 ?
    N1 C13 H13A . . 109.5 ?
    N1 C13 H13B . . 109.5 ?
    H13A C13 H13B . . 109.5 ?
    N1 C13 H13C . . 109.5 ?
    H13A C13 H13C . . 109.5 ?
    H13B C13 H13C . . 109.5 ?
    N1 C14 H14A . . 109.5 ?
    N1 C14 H14B . . 109.5 ?
    H14A C14 H14B . . 109.5 ?
    N1 C14 H14C . . 109.5 ?
    H14A C14 H14C . . 109.5 ?
    H14B C14 H14C . . 109.5 ?
    C26 C21 C22 . . 118.3(4) ?
    C26 C21 C2 . . 123.4(3) ?
    C22 C21 C2 . . 118.3(4) ?
    C21 C22 C23 . . 119.8(4) ?
    C21 C22 H22 . . 120.1 ?
    C23 C22 H22 . . 120.1 ?
    C24 C23 C22 . . 121.6(5) ?
    C24 C23 H23 . . 119.2 ?
    C22 C23 H23 . . 119.2 ?
    C23 C24 C25 . . 119.0(4) ?
    C23 C24 H24 . . 120.5 ?
    C25 C24 H24 . . 120.5 ?
    C26 C25 C24 . . 120.3(4) ?
    C26 C25 H25 . . 119.9 ?
    C24 C25 H25 . . 119.9 ?
    C21 C26 C25 . . 121.1(4) ?
    C21 C26 H26 . . 119.5 ?
    C25 C26 H26 . . 119.5 ?
    Cl2B C30A Cl1A . . 110.2(5) ?
    Cl2B C30A H30C . . 109.6 ?
    Cl1A C30A H30C . . 109.6 ?
    Cl2B C30A H30A . . 109.6 ?
    Cl1A C30A H30A . . 109.6 ?
    H30C C30A H30A . . 108.1 ?
    Cl2C C30B Cl1B . . 114.9(7) ?
    Cl2C C30B H30D . . 113.2 ?
    Cl1B C30B H30D . . 109.6 ?
    Cl2C C30B H30B . . 108.5 ?
    Cl1B C30B H30B . . 108.5 ?
    H30D C30B H30B . . 101.0 ?
loop_
    _geom_torsion_atom_site_label_1
    _geom_torsion_atom_site_label_2
    _geom_torsion_atom_site_label_3
    _geom_torsion_atom_site_label_4
    _geom_torsion_site_symmetry_1
    _geom_torsion_site_symmetry_2
    _geom_torsion_site_symmetry_3
    _geom_torsion_site_symmetry_4
    _geom_torsion
    _geom_torsion_publ_flag
    N1 C11 C1 C2 . . . . 92.4(4) ?
    N1 C11 C1 C5 . . . . -91.2(4) ?
loop_
    _geom_hbond_atom_site_label_D
    _geom_hbond_atom_site_label_H
    _geom_hbond_atom_site_label_A
    _geom_hbond_site_symmetry_A
    _geom_hbond_distance_DH
    _geom_hbond_distance_HA
    _geom_hbond_distance_DA
    _geom_hbond_angle_DHA
    _geom_hbond_publ_flag
    C11 H11A I1 2_657 0.99 3.17 3.988(4) 140.4 yes
    C12 H12C I1 . 0.98 3.21 4.117(5) 154.3 yes
    C12 H12B Cl2C . 0.98 3.51 3.787(7) 98.9 yes
    C13 H13A I1 . 0.98 3.27 4.158(5) 151.4 yes
    C14 H14A I1 . 0.98 3.14 4.057(5) 156.9 yes
    C14 H14B I1 2_657 0.98 3.25 4.077(5) 143.0 yes
    C30A H30A I1 2_556 1.00 2.89 3.867(7) 165.8 yes
    C13 H13B CT2 2_747 0.98 2.98 3.901(6) 157.7 yes
    C23 H23 CT1 2_656 0.95 2.69 3.600(7) 160.4 yes
_shelx_space_group_comment
;
The symmetry employed for this shelxl refinement is uniquely defined
by the following loop, which should always be used as a source of
symmetry information in preference to the above space-group names.
They are only intended as comments.
;
_shelx_estimated_absorpt_T_min     0.553
_shelx_estimated_absorpt_T_max     0.807
_shelx_hkl_file
;
   1   0   0  177.35   10.47
   1   0   0  157.20   10.43
   1   0   0  156.05   10.44
   1   0   0  184.57   10.45
   1   0   0  171.91   10.44
   1   0   0  178.53   10.45
   1   0   0  151.66   10.43
   1   0   0  160.35   10.44
   1   0   0  139.91   10.43
  -1   0   0  138.99   10.43
  -1   0   0  153.08   10.43
  -1   0   0  159.43   10.43
   1   0   0  148.35   10.43
  -1   0   0  170.19   10.43
  -1   0   0  153.65   10.44
  -1   0   0  156.49   10.44
  -1   0   0  184.87   10.47
  -1   0   0  153.70   10.43
  -1   0   0  173.36   10.45
  -2   0   0  133.52    8.59
  -2   0   0  125.68    8.52
  -2   0   0  126.39    8.52
  -2   0   0  116.99    8.54
   2   0   0  131.55    8.52
  -2   0   0  121.23    8.50
   2   0   0  134.99    8.55
   2   0   0  146.58    8.55
   2   0   0  117.91    8.53
   2   0   0  135.68    8.54
   2   0   0  133.47    8.54
   2   0   0  140.36    8.54
   2   0   0  147.18    8.62
  -2   0   0  127.04    8.53
  -2   0   0  149.03    8.54
   2   0   0  134.08    8.53
  -2   0   0  120.27    8.51
  -2   0   0  134.21    8.55
   3   0   0  327.18   20.51
  -3   0   0  331.33   20.60
  -3   0   0  281.98   20.52
  -3   0   0  357.73   20.56
   3   0   0  328.69   20.63
   3   0   0  351.68   20.58
   3   0   0  294.17   20.52
   3   0   0  313.60   20.52
   3   0   0  296.52   20.53
  -3   0   0  322.01   20.54
  -3   0   0  293.39   20.52
  -3   0   0  344.24   20.55
  -3   0   0  311.75   20.54
  -3   0   0  313.40   20.54
  -3   0   0  315.93   20.56
   3   0   0  301.57   20.54
  -4   0   0   85.80    5.29
  -4   0   0   81.88    5.30
  -4   0   0   86.55    5.31
   4   0   0   79.68    5.30
   4   0   0   75.64    5.29
  -4   0   0   84.13    5.30
   4   0   0   86.65    5.30
   4   0   0   81.72    5.30
   4   0   0   72.95    5.30
   4   0   0   85.93    5.32
   4   0   0   76.19    5.30
  -4   0   0   75.48    5.30
  -4   0   0   72.36    5.30
  -4   0   0   87.98    5.30
   4   0   0   79.69    5.30
   4   0   0   82.14    5.30
  -4   0   0   82.92    5.31
  -4   0   0   88.35    5.29
   4   0   0   88.63    5.30
   5   0   0  105.13    6.75
   5   0   0  101.68    6.75
   5   0   0  104.09    6.75
  -5   0   0  110.83    6.76
   5   0   0  113.22    6.75
   5   0   0  118.53    6.78
  -5   0   0   95.04    6.75
  -5   0   0   95.58    6.75
   5   0   0  101.84    6.75
   5   0   0  107.64    6.75
  -5   0   0  109.70    6.75
  -5   0   0  106.63    6.75
  -5   0   0  109.46    6.74
  -5   0   0   96.52    6.74
   5   0   0  105.62    6.75
   5   0   0   92.28    6.74
   5   0   0   95.28    6.75
  -5   0   0  107.59    6.76
   6   0   0   79.67    5.50
  -6   0   0   90.33    5.51
  -6   0   0   88.29    5.52
  -6   0   0   87.73    5.48
   6   0   0   88.24    5.50
  -6   0   0   82.58    5.52
   6   0   0   86.26    5.49
   6   0   0   75.52    5.50
  -6   0   0   92.52    5.50
  -6   0   0   88.38    5.49
   6   0   0   79.54    5.50
   6   0   0   76.67    5.50
   7   0   0  103.37    7.15
   7   0   0  104.81    7.15
  -7   0   0  118.41    7.16
  -7   0   0  107.29    7.16
  -7   0   0  121.08    7.18
  -7   0   0  108.83    7.14
   7   0   0  114.60    7.16
   7   0   0  100.51    7.16
  -7   0   0  113.93    7.14
  -8   0   0    0.40    0.09
  -8   0   0    0.37    0.11
   8   0   0    0.36    0.10
   8   0   0    0.59    0.12
   8   0   0    0.70    0.13
  -8   0   0    0.56    0.13
  -8   0   0    0.28    0.12
   8   0   0    0.32    0.10
  -8   0   0    0.58    0.09
  -9   0   0   13.65    1.05
   9   0   0   15.49    1.06
  -9   0   0   17.27    1.10
  -9   0   0   15.68    1.04
  -9   0   0   15.24    1.07
  -9   0   0   16.26    1.10
  -9   0   0   13.49    1.02
   9   0   0   14.38    1.06
   9   0   0   16.41    1.07
   9   0   0   15.16    1.06
  10   0   0   11.05    0.79
 -10   0   0   11.11    0.83
  10   0   0   11.09    0.81
 -10   0   0   12.34    0.82
  10   0   0   11.30    0.79
 -10   0   0   11.56    0.83
 -10   0   0   11.08    0.79
 -10   0   0    9.44    0.76
  10   0   0    9.39    0.79
  11   0   0   42.30    2.90
 -11   0   0   45.37    2.93
 -11   0   0   38.02    2.90
  11   0   0   46.48    2.90
  11   0   0   38.51    2.89
 -11   0   0   44.62    2.89
 -11   0   0   47.04    2.94
  11   0   0   43.78    2.89
 -11   0   0   45.14    2.87
  12   0   0    4.19    0.39
 -12   0   0    3.79    0.40
 -12   0   0    3.84    0.35
 -12   0   0    3.97    0.38
  12   0   0    4.12    0.40
 -12   0   0    4.05    0.41
  12   0   0    4.15    0.40
 -12   0   0    4.40    0.46
 -12   0   0    3.99    0.43
  12   0   0    4.14    0.40
  13   0   0    5.07    0.49
  13   0   0    5.12    0.49
  13   0   0    5.18    0.48
  13   0   0    5.23    0.48
 -13   0   0    5.95    0.51
 -13   0   0    5.23    0.43
 -13   0   0    5.45    0.55
 -14   0   0    6.11    0.52
  14   0   0    6.85    0.61
  14   0   0    7.23    0.58
   0  -1   0    0.02    0.01
   0  -1   0    0.00    0.01
   0  -1   0    0.06    0.01
   0  -1   0    0.03    0.02
   0  -1   0    0.02    0.01
   0  -1   0    0.01    0.01
   0  -1   0    0.01    0.01
   0  -1   0    0.03    0.01
   0   1   0    0.01    0.01
   0   1   0    0.02    0.01
   0   1   0    0.03    0.01
   0   1   0    0.04    0.02
   1  -1   0  288.22   17.22
  -1  -1   0  286.10   17.20
   1  -1   0  263.21   17.22
  -1  -1   0  276.55   17.25
  -1  -1   0  264.07   17.20
  -1  -1   0  297.02   17.25
  -1  -1   0  265.38   17.28
   1  -1   0  268.04   17.21
   1  -1   0  251.16   17.29
   1  -1   0  275.64   17.19
  -1  -1   0  305.03   17.20
   1  -1   0  278.95   17.21
  -1  -1   0  283.44   17.26
   1  -1   0  282.38   17.23
   1  -1   0  292.74   17.23
   1   1   0  247.76   17.20
  -1   1   0  239.21   17.22
  -1   1   0  244.65   17.19
   1   1   0  283.28   17.25
   1   1   0  260.05   17.18
  -1   1   0  285.93   17.23
   1   1   0  283.97   17.19
   1   1   0  256.10   17.21
  -1   1   0  230.87   17.20
  -1   1   0  250.39   17.22
   1   1   0  269.57   17.25
  -1   1   0  238.79   17.27
  -1   1   0  226.51   17.20
   1   1   0  241.59   17.23
  -1   1   0  254.21   17.21
  -1   1   0  272.01   17.22
   1   1   0  278.91   17.19
   1   1   0  256.30   17.20
  -2  -1   0   17.55    1.31
  -2  -1   0   20.85    1.31
   2  -1   0   17.86    1.31
  -2  -1   0   17.82    1.30
  -2  -1   0   17.95    1.31
   2  -1   0   17.31    1.33
   2  -1   0   19.40    1.32
   2  -1   0   17.75    1.31
   2  -1   0   18.64    1.31
  -2  -1   0   18.38    1.31
   2  -1   0   19.66    1.31
   2   1   0   24.02    1.32
   2   1   0   22.62    1.31
  -2   1   0   24.23    1.33
  -2   1   0   23.64    1.32
   2   1   0   22.37    1.31
   2   1   0   21.38    1.32
  -2   1   0   21.95    1.31
   3  -1   0  266.00   14.85
  -3  -1   0  254.92   14.83
  -3  -1   0  258.10   14.87
   3  -1   0  225.73   14.76
   3  -1   0  227.18   14.76
   3  -1   0  239.05   14.84
   3  -1   0  239.98   14.81
  -3  -1   0  209.85   14.75
   3  -1   0  217.29   14.76
  -3  -1   0  236.12   14.81
  -3  -1   0  199.78   14.77
  -3  -1   0  214.90   14.76
   3  -1   0  225.12   14.81
  -3  -1   0  198.69   14.85
   3  -1   0  231.24   14.79
  -3  -1   0  261.42   14.79
  -3  -1   0  217.29   14.77
   3   1   0  264.77   14.84
  -3   1   0  223.27   14.78
  -3   1   0  249.67   14.82
   3   1   0  227.46   14.75
   3   1   0  218.96   14.78
  -3   1   0  235.18   14.77
  -3   1   0  236.73   14.82
  -3   1   0  259.99   14.91
  -3   1   0  233.13   14.78
   3   1   0  215.79   14.77
   3   1   0  213.55   14.76
   3   1   0  233.20   14.80
   3   1   0  247.68   14.79
   3   1   0  199.10   14.80
  -3   1   0  230.17   14.81
   3   1   0  234.56   14.82
   3   1   0  208.75   14.79
  -3   1   0  241.09   14.81
  -3   1   0  244.41   14.84
  -3   1   0  194.12   14.76
   3   1   0  195.88   14.85
  -3   1   0  206.32   14.79
  -4  -1   0   19.06    1.48
  -4  -1   0   23.39    1.48
   4  -1   0   21.03    1.50
  -4  -1   0   20.82    1.48
  -4  -1   0   20.73    1.48
   4  -1   0   22.62    1.48
   4  -1   0   20.41    1.46
  -4  -1   0   23.08    1.46
   4  -1   0   23.31    1.48
   4  -1   0   21.32    1.48
   4  -1   0   22.21    1.47
   4  -1   0   24.52    1.49
  -4  -1   0   21.63    1.47
  -4  -1   0   21.25    1.49
   4  -1   0   24.13    1.49
   4   1   0   21.77    1.48
   4   1   0   23.13    1.49
   4   1   0   23.62    1.48
  -4   1   0   21.63    1.48
  -4   1   0   24.28    1.49
   4   1   0   24.66    1.49
   4   1   0   22.04    1.47
   4   1   0   20.67    1.48
   4   1   0   25.48    1.48
   4   1   0   20.60    1.49
   4   1   0   23.10    1.46
  -4   1   0   22.67    1.47
  -4   1   0   23.10    1.48
  -4   1   0   19.97    1.48
  -4   1   0   24.05    1.49
  -4   1   0   24.15    1.48
  -4   1   0   24.73    1.48
   4   1   0   23.65    1.49
   5  -1   0  251.09   15.43
   5  -1   0  221.21   15.39
   5  -1   0  259.47   15.42
   5  -1   0  260.64   15.41
  -5  -1   0  215.49   15.41
  -5  -1   0  247.17   15.42
  -5  -1   0  265.71   15.44
  -5  -1   0  259.88   15.43
   5  -1   0  259.70   15.45
  -5  -1   0  254.25   15.42
   5  -1   0  236.08   15.41
   5  -1   0  234.99   15.44
   5  -1   0  267.22   15.41
  -5  -1   0  213.08   15.41
  -5  -1   0  244.38   15.40
   5  -1   0  253.14   15.42
  -5  -1   0  236.68   15.41
   5  -1   0  250.63   15.41
  -5  -1   0  230.32   15.42
   5   1   0  239.18   15.41
  -5   1   0  227.94   15.41
  -5   1   0  243.60   15.56
   5   1   0  231.88   15.47
  -5   1   0  212.69   15.41
  -5   1   0  238.69   15.40
   5   1   0  218.21   15.41
   5   1   0  232.66   15.41
   5   1   0  244.66   15.41
   5   1   0  235.75   15.42
   5   1   0  209.57   15.40
  -5   1   0  237.48   15.41
  -5   1   0  235.79   15.42
  -5   1   0  240.62   15.47
  -5   1   0  245.43   15.42
   5   1   0  257.86   15.41
   5   1   0  203.04   15.40
  -5   1   0  221.53   15.40
  -6  -1   0  126.76    8.44
   6  -1   0  115.21    8.41
   6  -1   0  126.79    8.41
  -6  -1   0  138.33    8.42
  -6  -1   0  132.41    8.40
  -6  -1   0  122.48    8.39
  -6  -1   0  129.08    8.42
   6  -1   0  136.58    8.38
   6  -1   0  135.13    8.41
  -6  -1   0  128.39    8.43
  -6  -1   0  148.43    8.45
   6  -1   0  133.23    8.43
   6  -1   0  125.94    8.42
  -6   1   0  137.13    8.41
  -6   1   0  110.56    8.41
   6   1   0  130.57    8.42
   6   1   0  125.79    8.42
   6   1   0  118.93    8.42
  -6   1   0  144.09    8.44
  -6   1   0  142.03    8.43
   6   1   0  136.67    8.42
   6   1   0  136.12    8.42
  -6   1   0  111.46    8.41
   7  -1   0    2.67    0.22
  -7  -1   0    2.32    0.23
  -7  -1   0    2.60    0.20
   7  -1   0    2.50    0.23
  -7  -1   0    2.36    0.18
  -7  -1   0    2.48    0.21
   7  -1   0    2.19    0.23
  -7  -1   0    2.57    0.26
   7  -1   0    2.73    0.22
  -7   1   0    2.02    0.21
  -7   1   0    1.97    0.22
   7   1   0    2.10    0.22
  -7   1   0    2.26    0.24
   7   1   0    2.01    0.22
   7   1   0    1.98    0.21
  -7   1   0    2.22    0.21
  -7   1   0    2.03    0.20
   7   1   0    2.14    0.22
   8  -1   0   65.50    4.55
   8  -1   0   71.12    4.57
  -8  -1   0   66.52    4.55
  -8  -1   0   71.44    4.59
   8  -1   0   67.72    4.57
  -8  -1   0   70.95    4.58
  -8  -1   0   70.21    4.54
  -8  -1   0   63.08    4.52
  -8  -1   0   73.93    4.60
   8  -1   0   74.61    4.56
   8   1   0   68.67    4.56
  -8   1   0   64.32    4.55
   8   1   0   71.66    4.56
  -8   1   0   68.08    4.56
   8   1   0   70.20    4.57
   8   1   0   71.85    4.57
  -8   1   0   73.19    4.55
  -8   1   0   71.40    4.57
  -8   1   0   73.37    4.58
  -9  -1   0    0.69    0.13
  -9  -1   0    0.38    0.09
   9  -1   0    0.85    0.15
  -9  -1   0    0.36    0.13
   9  -1   0    0.49    0.12
   9  -1   0    0.53    0.13
  -9  -1   0    0.48    0.15
  -9  -1   0    0.48    0.15
   9  -1   0    0.47    0.14
  -9  -1   0    0.70    0.11
  -9   1   0    0.65    0.14
   9   1   0    0.47    0.12
   9   1   0    0.47    0.13
   9   1   0    0.37    0.12
  -9   1   0    0.38    0.14
  -9   1   0    0.46    0.11
  -9   1   0    0.40    0.12
   9   1   0    0.42    0.13
 -10  -1   0   13.49    0.89
 -10  -1   0   12.06    0.93
  10  -1   0   12.98    0.93
  10  -1   0   11.34    0.92
  10  -1   0   11.88    0.91
 -10  -1   0   12.77    0.95
 -10  -1   0   12.47    0.91
  10  -1   0   13.83    0.94
 -10  -1   0   14.46    0.98
  10   1   0   13.97    0.93
  10   1   0   11.76    0.92
 -10   1   0   11.66    0.92
 -10   1   0   14.18    0.91
 -10   1   0   13.23    0.95
  10   1   0   12.25    0.92
 -10   1   0   13.88    0.94
  10   1   0   13.17    0.92
  11  -1   0    5.09    0.46
  11  -1   0    5.79    0.50
 -11  -1   0    5.56    0.50
  11  -1   0    4.90    0.48
 -11  -1   0    5.47    0.54
 -11  -1   0    5.04    0.49
  11  -1   0    5.33    0.49
 -11  -1   0    5.48    0.43
 -11  -1   0    4.98    0.45
 -11   1   0    6.16    0.52
  11   1   0    5.84    0.48
 -11   1   0    6.43    0.50
  11   1   0    6.48    0.49
 -11   1   0    6.55    0.53
  11   1   0    7.15    0.50
 -11   1   0    5.75    0.46
 -11   1   0    5.57    0.47
  11   1   0    4.96    0.47
 -12  -1   0   16.03    1.16
 -12  -1   0   15.93    1.26
 -12  -1   0   17.77    1.27
  12  -1   0   17.91    1.20
 -12  -1   0   17.62    1.20
  12  -1   0   17.17    1.22
  12  -1   0   16.04    1.21
 -12  -1   0   18.18    1.24
  12  -1   0   18.69    1.23
  12   1   0   17.97    1.21
 -12   1   0   17.39    1.25
  12   1   0   16.52    1.20
 -12   1   0   17.31    1.18
 -12   1   0   14.86    1.21
  12   1   0   16.82    1.21
 -12   1   0   18.16    1.21
  12   1   0   15.66    1.21
 -12   1   0   17.26    1.25
  13  -1   0   11.44    0.86
 -13  -1   0   10.98    0.89
 -13  -1   0   10.94    0.81
  13  -1   0   10.48    0.87
  13  -1   0   11.18    0.87
  13  -1   0   11.74    0.88
 -13  -1   0   11.59    0.94
 -13   1   0   11.66    0.83
 -13   1   0   12.42    0.93
  13   1   0   10.42    0.86
 -13   1   0   12.33    0.99
 -13   1   0   11.26    0.86
  13   1   0   12.46    0.88
 -13   1   0   12.76    0.93
  13   1   0   12.55    0.88
  13   1   0   10.90    0.87
 -14  -1   0    0.69    0.15
  14  -1   0    0.78    0.19
 -14   1   0    0.79    0.17
  14   1   0    0.93    0.22
  14   1   0    0.86    0.21
   0  -2   0  249.65   19.06
   0  -2   0  330.69   19.07
   0  -2   0  292.87   19.09
   0  -2   0  280.18   19.01
   0  -2   0  326.21   19.06
   0  -2   0  294.86   19.03
   0   2   0  277.25   19.10
   0   2   0  309.13   19.01
   0   2   0  295.09   18.99
   0   2   0  291.15   19.05
   0   2   0  264.84   19.02
   0   2   0  262.18   19.04
   0   2   0  251.12   19.06
   0   2   0  322.02   19.04
   0   2   0  340.52   19.08
   0   2   0  328.72   19.00
   1  -2   0  545.75   34.68
   1  -2   0  532.31   34.64
  -1  -2   0  554.47   34.66
   1  -2   0  555.82   34.70
  -1  -2   0  562.35   34.77
   1  -2   0  583.81   34.62
   1  -2   0  483.87   34.61
   1  -2   0  457.01   34.61
  -1  -2   0  559.35   34.71
   1  -2   0  509.73   34.63
   1  -2   0  565.03   34.64
  -1  -2   0  590.71   34.68
   1  -2   0  495.12   34.75
  -1  -2   0  581.87   34.72
  -1   2   0  558.91   34.65
   1   2   0  476.68   34.68
   1   2   0  598.34   34.69
  -1   2   0  578.61   34.67
   1   2   0  541.42   34.70
   1   2   0  498.06   34.68
  -1   2   0  482.92   34.75
  -1   2   0  591.51   34.65
  -1   2   0  495.34   34.62
  -1   2   0  586.22   34.63
   1   2   0  498.62   34.67
   1   2   0  517.29   34.64
  -1   2   0  576.45   34.71
  -1   2   0  522.27   34.63
  -1   2   0  532.87   34.69
  -1   2   0  548.02   34.58
  -1   2   0  459.93   34.62
  -2  -2   0  289.27   17.10
  -2  -2   0  293.80   17.05
  -2  -2   0  287.11   17.00
   2  -2   0  244.85   17.05
  -2  -2   0  253.85   17.02
   2  -2   0  233.82   17.04
   2  -2   0  285.37   17.04
  -2  -2   0  284.71   17.03
   2  -2   0  300.87   17.07
   2  -2   0  269.37   17.01
  -2  -2   0  266.47   17.11
  -2  -2   0  290.29   17.06
  -2  -2   0  305.56   17.22
   2  -2   0  237.44   17.02
   2  -2   0  266.87   17.04
   2  -2   0  281.51   17.04
  -2  -2   0  260.35   17.04
   2  -2   0  277.45   17.08
   2   2   0  250.60   17.02
   2   2   0  268.23   17.08
   2   2   0  229.79   17.00
  -2   2   0  230.19   17.05
   2   2   0  249.78   17.01
   2   2   0  255.27   17.06
  -2   2   0  270.53   17.06
   2   2   0  243.09   17.00
   2   2   0  276.86   17.03
  -2   2   0  229.32   17.00
   2   2   0  258.30   17.03
   2   2   0  282.57   17.04
  -2   2   0  238.03   17.05
  -2   2   0  279.96   17.08
   2   2   0  248.04   17.03
  -2   2   0  256.73   17.00
  -2   2   0  265.80   17.07
   2   2   0  258.55   17.03
  -2   2   0  260.56   17.03
   2   2   0  232.94   17.07
   2   2   0  276.79   17.03
  -2   2   0  266.78   17.07
  -3  -2   0   42.17    2.52
  -3  -2   0   42.19    2.52
   3  -2   0   44.52    2.53
   3  -2   0   39.44    2.53
   3  -2   0   37.58    2.56
  -3  -2   0   43.67    2.51
  -3  -2   0   40.73    2.51
  -3  -2   0   36.16    2.55
  -3  -2   0   43.12    2.52
   3  -2   0   40.50    2.53
  -3  -2   0   38.67    2.54
   3  -2   0   39.40    2.52
  -3  -2   0   40.93    2.52
   3  -2   0   41.55    2.53
   3  -2   0   35.10    2.53
  -3  -2   0   34.04    2.53
   3  -2   0   44.18    2.54
  -3  -2   0   43.57    2.54
   3   2   0   36.07    2.53
   3   2   0   39.24    2.52
   3   2   0   36.71    2.51
  -3   2   0   41.97    2.53
   3   2   0   36.60    2.52
  -3   2   0   36.18    2.55
  -3   2   0   33.28    2.53
  -3   2   0   39.49    2.54
  -3   2   0   40.35    2.52
   3   2   0   37.49    2.52
   3   2   0   38.55    2.52
   3   2   0   39.63    2.51
  -3   2   0   34.38    2.53
   3   2   0   36.09    2.54
  -3   2   0   36.73    2.53
   3   2   0   41.37    2.54
   3   2   0   32.77    2.53
   3   2   0   34.42    2.51
   3   2   0   38.20    2.53
  -3   2   0   38.52    2.52
  -4  -2   0  187.85   11.74
  -4  -2   0  180.32   11.73
   4  -2   0  178.76   11.74
   4  -2   0  194.04   11.72
  -4  -2   0  207.62   11.77
   4  -2   0  196.37   11.75
   4  -2   0  154.98   11.76
   4  -2   0  166.40   11.72
   4  -2   0  165.79   11.74
  -4  -2   0  175.47   11.73
  -4  -2   0  161.27   11.76
  -4  -2   0  179.72   11.73
  -4  -2   0  177.92   11.72
   4  -2   0  188.98   11.75
   4  -2   0  185.43   11.74
  -4  -2   0  189.20   11.75
   4  -2   0  194.00   11.74
   4  -2   0  161.09   11.74
  -4  -2   0  169.76   11.75
  -4  -2   0  203.80   11.75
   4   2   0  191.24   11.73
   4   2   0  173.56   11.73
   4   2   0  175.44   11.74
  -4   2   0  169.57   11.75
  -4   2   0  180.96   11.73
   4   2   0  185.26   11.73
  -4   2   0  201.72   11.74
   4   2   0  168.59   11.74
   4   2   0  194.60   11.74
  -4   2   0  185.29   11.74
   4   2   0  156.16   11.73
  -4   2   0  162.33   11.73
   4   2   0  186.59   11.73
   4   2   0  210.88   11.76
  -4   2   0  184.31   11.75
   4   2   0  198.16   11.75
   4   2   0  168.43   11.73
  -4   2   0  191.17   11.74
  -4   2   0  179.57   11.73
  -4   2   0  192.70   11.75
   5  -2   0   93.27    5.99
  -5  -2   0   87.14    5.93
   5  -2   0   93.63    5.93
   5  -2   0   89.68    5.90
   5  -2   0   85.92    5.92
  -5  -2   0  100.65    5.92
   5  -2   0   86.83    5.90
  -5  -2   0   88.56    5.89
  -5  -2   0   92.62    5.93
   5  -2   0   99.09    5.91
  -5  -2   0   94.17    5.90
  -5  -2   0   85.48    5.91
   5  -2   0   84.65    5.92
  -5  -2   0   95.07    5.90
  -5  -2   0   85.93    5.92
  -5   2   0   94.30    5.94
   5   2   0   87.02    5.91
   5   2   0   94.06    5.94
  -5   2   0   84.84    5.90
  -5   2   0   86.42    5.91
   5   2   0   97.09    5.89
   5   2   0   94.92    5.91
  -5   2   0   86.32    5.91
   5   2   0   88.48    5.91
  -5   2   0   97.28    5.93
   5   2   0   85.77    5.93
  -5   2   0   94.36    5.91
   5   2   0   89.47    5.91
  -5   2   0   98.39    5.94
   5   2   0   84.36    5.91
   5   2   0   92.83    5.93
   5   2   0   97.27    5.94
  -5   2   0   96.27    5.93
  -5   2   0   92.23    5.92
  -6  -2   0   42.80    2.68
  -6  -2   0   43.83    2.66
   6  -2   0   43.55    2.65
   6  -2   0   36.90    2.67
  -6  -2   0   39.95    2.71
   6  -2   0   40.54    2.66
  -6  -2   0   41.25    2.65
   6  -2   0   42.27    2.68
  -6  -2   0   42.66    2.64
   6  -2   0   41.55    2.68
  -6  -2   0   37.35    2.66
  -6  -2   0   40.45    2.69
   6   2   0   36.00    2.66
  -6   2   0   41.03    2.66
   6   2   0   43.44    2.64
   6   2   0   40.65    2.67
   6   2   0   41.25    2.68
  -6   2   0   35.81    2.67
  -6   2   0   39.74    2.68
   6   2   0   40.16    2.67
  -6   2   0   46.61    2.70
  -6   2   0   37.63    2.66
   6   2   0   39.88    2.67
  -6   2   0   41.21    2.67
  -7  -2   0  166.94   10.54
  -7  -2   0  160.41   10.52
  -7  -2   0  175.92   10.48
   7  -2   0  156.54   10.51
   7  -2   0  164.67   10.49
   7  -2   0  155.68   10.52
  -7  -2   0  157.62   10.51
  -7  -2   0  149.96   10.54
   7  -2   0  152.39   10.51
   7  -2   0  164.94   10.53
  -7  -2   0  162.30   10.49
   7  -2   0  162.22   10.53
  -7  -2   0  156.85   10.56
  -7   2   0  176.10   10.52
   7   2   0  167.97   10.52
  -7   2   0  180.52   10.52
  -7   2   0  161.84   10.54
   7   2   0  168.13   10.52
   7   2   0  145.56   10.52
  -7   2   0  163.71   10.53
   7   2   0  156.02   10.52
   7   2   0  170.28   10.52
  -8  -2   0    5.23    0.40
   8  -2   0    4.88    0.44
  -8  -2   0    5.13    0.45
   8  -2   0    4.95    0.42
  -8  -2   0    5.14    0.46
   8  -2   0    5.32    0.45
  -8  -2   0    5.36    0.42
  -8  -2   0    5.64    0.50
  -8  -2   0    5.72    0.39
   8  -2   0    5.14    0.43
  -8   2   0    6.15    0.46
   8   2   0    6.05    0.44
   8   2   0    6.86    0.45
  -8   2   0    6.83    0.44
   8   2   0    5.55    0.44
   8   2   0    5.79    0.45
  -8   2   0    6.54    0.45
  -8   2   0    6.94    0.48
   9  -2   0   46.80    3.11
   9  -2   0   50.34    3.12
  -9  -2   0   46.39    3.12
  -9  -2   0   52.55    3.17
   9  -2   0   45.25    3.11
  -9  -2   0   43.60    3.06
   9  -2   0   47.35    3.09
  -9  -2   0   43.25    3.08
  -9  -2   0   41.65    3.12
   9   2   0   45.97    3.11
   9   2   0   45.40    3.09
  -9   2   0   53.78    3.14
   9   2   0   45.75    3.10
  -9   2   0   48.80    3.11
  -9   2   0   50.82    3.10
   9   2   0   45.93    3.10
  -9   2   0   46.08    3.11
 -10  -2   0    5.30    0.53
 -10  -2   0    5.62    0.42
 -10  -2   0    5.98    0.50
  10  -2   0    5.82    0.45
  10  -2   0    6.07    0.48
 -10  -2   0    5.27    0.48
  10  -2   0    5.76    0.48
 -10  -2   0    5.56    0.44
  10  -2   0    5.98    0.49
 -10   2   0    5.51    0.50
 -10   2   0    5.85    0.48
 -10   2   0    5.77    0.47
  10   2   0    5.84    0.48
 -10   2   0    5.45    0.46
  10   2   0    6.36    0.48
  10   2   0    5.58    0.46
  10   2   0    5.42    0.46
 -11  -2   0   11.22    0.84
  11  -2   0   10.33    0.76
 -11  -2   0   10.18    0.70
 -11  -2   0    9.50    0.78
  11  -2   0   11.44    0.74
  11  -2   0   11.19    0.77
 -11  -2   0   11.74    0.79
 -11  -2   0    9.17    0.72
  11  -2   0   12.54    0.79
 -11   2   0    9.51    0.75
 -11   2   0    8.94    0.73
  11   2   0    9.05    0.74
  11   2   0    9.65    0.74
 -11   2   0   10.17    0.76
 -11   2   0    9.02    0.77
  11   2   0    8.61    0.75
  11   2   0    9.45    0.74
 -12  -2   0    2.55    0.34
  12  -2   0    2.96    0.33
  12  -2   0    2.24    0.28
  12  -2   0    2.53    0.31
 -12  -2   0    2.74    0.45
 -12  -2   0    2.74    0.38
 -12  -2   0    2.79    0.25
  12  -2   0    2.97    0.33
 -12   2   0    2.41    0.34
  12   2   0    2.31    0.31
  12   2   0    2.28    0.29
 -12   2   0    2.27    0.30
 -12   2   0    3.21    0.31
  12   2   0    2.30    0.29
 -12   2   0    3.10    0.32
  12   2   0    2.00    0.28
  13  -2   0    3.77    0.42
 -13  -2   0    3.70    0.44
 -13  -2   0    3.96    0.35
 -13  -2   0    4.61    0.55
  13  -2   0    3.76    0.42
  13  -2   0    3.92    0.43
  13  -2   0    4.20    0.40
  13   2   0    4.38    0.42
  13   2   0    4.42    0.42
 -13   2   0    4.83    0.42
  13   2   0    4.05    0.44
 -13   2   0    4.50    0.47
 -13   2   0    4.49    0.48
 -13   2   0    4.61    0.40
  13   2   0    4.77    0.42
 -14  -2   0    2.57    0.36
  14  -2   0    2.07    0.29
  14  -2   0    2.53    0.34
 -14   2   0    2.99    0.39
  14   2   0    2.82    0.34
 -14   2   0    2.40    0.32
  14   2   0    2.44    0.32
   0  -3   0    0.00    0.03
   0  -3   0    0.00    0.02
   0  -3   0    0.03    0.02
   0  -3   0   -0.03    0.05
   0  -3   0    0.09    0.05
   0  -3   0    0.05    0.04
   0  -3   0    0.04    0.02
   0  -3   0    0.04    0.03
   0   3   0    0.02    0.05
   0   3   0    0.01    0.04
   0   3   0    0.03    0.02
   0   3   0    0.01    0.02
   0   3   0    0.02    0.03
   0   3   0    0.01    0.02
   0   3   0    0.02    0.03
   0   3   0    0.05    0.02
   0   3   0    0.05    0.04
   0   3   0    0.00    0.03
   0   3   0    0.05    0.02
   0   3   0    0.18    0.04
   0   3   0    0.15    0.04
   1  -3   0  253.65   17.44
   1  -3   0  249.39   17.42
   1  -3   0  263.02   17.41
  -1  -3   0  248.33   17.50
   1  -3   0  235.96   17.41
  -1  -3   0  287.24   17.49
   1  -3   0  294.42   17.44
   1  -3   0  268.83   17.43
  -1  -3   0  253.18   17.51
   1  -3   0  278.18   17.43
  -1  -3   0  266.62   17.50
   1  -3   0  231.06   17.44
   1  -3   0  290.15   17.44
  -1  -3   0  277.67   17.46
  -1  -3   0  269.36   17.43
  -1  -3   0  267.97   17.43
   1  -3   0  232.41   17.42
  -1   3   0  278.57   17.44
  -1   3   0  302.05   17.49
  -1   3   0  272.88   17.45
   1   3   0  275.31   17.41
  -1   3   0  268.07   17.43
   1   3   0  295.58   17.52
   1   3   0  272.47   17.41
   1   3   0  242.95   17.43
  -1   3   0  268.93   17.46
  -1   3   0  301.01   17.50
  -1   3   0  270.48   17.60
  -1   3   0  298.96   17.43
   1   3   0  247.22   17.40
   1   3   0  274.82   17.46
   1   3   0  269.08   17.43
  -1   3   0  298.58   17.49
  -1   3   0  280.57   17.44
   1   3   0  261.28   17.41
  -1   3   0  281.60   17.49
   2  -3   0   18.35    1.09
  -2  -3   0   14.93    1.09
  -2  -3   0   18.10    1.13
   2  -3   0   16.93    1.10
   2  -3   0   17.49    1.10
  -2  -3   0   17.79    1.12
  -2  -3   0   17.07    1.08
   2  -3   0   18.64    1.12
   2  -3   0   16.45    1.11
   2  -3   0   18.51    1.08
   2  -3   0   16.84    1.14
   2  -3   0   17.97    1.10
   2  -3   0   17.21    1.10
  -2  -3   0   17.01    1.12
   2  -3   0   18.28    1.10
   2   3   0   16.23    1.10
   2   3   0   15.93    1.10
   2   3   0   16.79    1.09
  -2   3   0   15.84    1.10
  -2   3   0   16.83    1.10
   2   3   0   17.05    1.07
  -2   3   0   16.57    1.10
   2   3   0   14.55    1.10
  -2   3   0   14.68    1.13
   2   3   0   16.04    1.11
  -2   3   0   15.88    1.09
  -2   3   0   15.83    1.08
   2   3   0   15.24    1.08
   2   3   0   17.99    1.10
  -2   3   0   14.75    1.10
   2   3   0   15.63    1.08
  -2   3   0   15.42    1.10
   2   3   0   16.11    1.11
  -2   3   0   16.56    1.10
   2   3   0   15.87    1.08
   3  -3   0  151.52   10.35
   3  -3   0  154.06   10.34
  -3  -3   0  152.12   10.36
  -3  -3   0  159.43   10.33
  -3  -3   0  177.89   10.36
  -3  -3   0  173.38   10.35
  -3  -3   0  156.67   10.37
   3  -3   0  156.05   10.34
   3  -3   0  163.24   10.34
  -3  -3   0  170.23   10.34
   3  -3   0  168.22   10.35
   3  -3   0  163.34   10.35
  -3  -3   0  162.81   10.33
  -3  -3   0  147.98   10.36
   3  -3   0  164.30   10.39
   3  -3   0  165.81   10.35
  -3  -3   0  174.19   10.37
   3  -3   0  170.54   10.35
   3   3   0  150.10   10.36
  -3   3   0  165.21   10.35
  -3   3   0  168.95   10.34
   3   3   0  165.21   10.34
   3   3   0  178.08   10.34
  -3   3   0  169.16   10.35
   3   3   0  165.12   10.34
  -3   3   0  138.24   10.34
   3   3   0  170.76   10.36
   3   3   0  173.37   10.35
  -3   3   0  155.24   10.35
   3   3   0  153.81   10.35
  -3   3   0  144.86   10.34
  -3   3   0  154.47   10.34
   3   3   0  150.29   10.34
   3   3   0  145.81   10.35
   3   3   0  158.09   10.34
  -3   3   0  148.68   10.34
   3   3   0  160.38   10.34
   3   3   0  141.31   10.32
  -4  -3   0  187.58   14.46
  -4  -3   0  215.43   14.47
   4  -3   0  225.53   14.45
   4  -3   0  210.16   14.46
  -4  -3   0  198.54   14.44
   4  -3   0  230.14   14.43
  -4  -3   0  221.15   14.47
   4  -3   0  226.01   14.46
  -4  -3   0  234.75   14.45
  -4  -3   0  218.84   14.47
  -4  -3   0  220.61   14.43
   4  -3   0  237.64   14.46
  -4  -3   0  249.65   14.45
  -4  -3   0  196.36   14.44
  -4  -3   0  207.31   14.49
   4  -3   0  219.16   14.45
   4  -3   0  213.07   14.46
   4  -3   0  232.56   14.45
  -4  -3   0  207.88   14.47
   4  -3   0  232.65   14.47
  -4   3   0  215.04   14.47
   4   3   0  231.21   14.48
  -4   3   0  259.63   14.55
  -4   3   0  242.10   14.46
   4   3   0  222.53   14.44
  -4   3   0  241.61   14.45
   4   3   0  237.39   14.47
   4   3   0  222.97   14.46
  -4   3   0  210.26   14.48
  -4   3   0  232.54   14.46
  -4   3   0  231.85   14.46
   4   3   0  237.74   14.48
  -4   3   0  218.36   14.44
  -4   3   0  241.51   14.46
   4   3   0  231.25   14.47
   4   3   0  227.16   14.45
   4   3   0  220.95   14.44
   4   3   0  204.92   14.43
  -5  -3   0   54.52    3.37
   5  -3   0   59.71    3.39
  -5  -3   0   51.11    3.39
  -5  -3   0   53.26    3.38
  -5  -3   0   54.83    3.41
   5  -3   0   52.69    3.36
  -5  -3   0   50.27    3.40
   5  -3   0   57.33    3.40
   5  -3   0   58.38    3.40
   5  -3   0   52.54    3.37
   5  -3   0   55.24    3.38
  -5  -3   0   57.18    3.37
  -5   3   0   52.28    3.39
   5   3   0   51.29    3.40
   5   3   0   48.65    3.36
  -5   3   0   49.11    3.40
  -5   3   0   49.98    3.38
   5   3   0   50.82    3.37
   5   3   0   47.57    3.37
   5   3   0   54.42    3.38
  -5   3   0   52.64    3.38
   5   3   0   52.49    3.37
   5   3   0   46.84    3.39
  -5   3   0   48.63    3.41
   5   3   0   43.68    3.37
  -5   3   0   49.50    3.38
  -5   3   0   51.27    3.39
   5   3   0   48.57    3.35
  -5   3   0   51.72    3.40
  -6  -3   0   43.18    3.00
  -6  -3   0   49.46    3.05
   6  -3   0   49.58    3.01
  -6  -3   0   47.71    3.05
   6  -3   0   47.10    3.03
  -6  -3   0   47.95    3.02
  -6  -3   0   48.67    3.01
   6  -3   0   49.12    3.00
   6  -3   0   45.69    3.03
   6  -3   0   39.24    3.02
   6  -3   0   50.31    3.01
   6   3   0   43.96    3.01
   6   3   0   47.48    3.02
  -6   3   0   44.68    3.03
   6   3   0   49.96    3.02
  -6   3   0   44.13    3.01
  -6   3   0   45.01    3.01
  -6   3   0   47.13    3.05
  -6   3   0   46.35    3.03
   6   3   0   42.83    2.99
  -6   3   0   42.42    3.01
  -6   3   0   45.48    3.02
   6   3   0   46.20    3.02
   6   3   0   43.78    3.03
  -7  -3   0   18.30    1.30
   7  -3   0   19.29    1.30
  -7  -3   0   20.66    1.30
   7  -3   0   20.57    1.34
   7  -3   0   19.70    1.31
  -7  -3   0   17.28    1.37
  -7  -3   0   20.59    1.35
  -7  -3   0   19.84    1.31
  -7  -3   0   17.56    1.34
   7  -3   0   19.51    1.30
   7  -3   0   18.78    1.33
   7  -3   0   18.31    1.32
  -7   3   0   19.20    1.34
  -7   3   0   20.63    1.35
   7   3   0   18.47    1.31
  -7   3   0   21.08    1.32
   7   3   0   19.23    1.32
   7   3   0   22.24    1.35
  -7   3   0   19.87    1.33
  -7   3   0   20.71    1.32
   7   3   0   20.27    1.32
   7   3   0   19.81    1.32
  -8  -3   0   63.17    4.12
  -8  -3   0   61.49    4.16
   8  -3   0   64.47    4.12
   8  -3   0   53.87    4.13
   8  -3   0   61.58    4.15
   8  -3   0   56.01    4.15
   8  -3   0   63.60    4.12
  -8  -3   0   61.11    4.12
   8  -3   0   66.80    4.11
  -8  -3   0   64.97    4.11
  -8  -3   0   54.39    4.15
  -8  -3   0   63.14    4.21
   8   3   0   62.36    4.13
   8   3   0   63.82    4.14
   8   3   0   71.43    4.16
   8   3   0   66.20    4.15
  -8   3   0   65.91    4.13
  -8   3   0   66.01    4.15
   8   3   0   66.69    4.13
  -8   3   0   68.80    4.14
  -8   3   0   62.83    4.16
  -9  -3   0    4.01    0.40
   9  -3   0    3.56    0.34
  -9  -3   0    4.08    0.33
   9  -3   0    4.51    0.39
  -9  -3   0    4.17    0.45
   9  -3   0    4.42    0.38
  -9  -3   0    4.29    0.40
  -9  -3   0    4.14    0.34
   9  -3   0    4.32    0.39
  -9   3   0    4.67    0.37
  -9   3   0    4.12    0.38
   9   3   0    4.33    0.39
   9   3   0    4.33    0.37
  -9   3   0    5.00    0.42
   9   3   0    4.34    0.36
   9   3   0    4.55    0.37
  -9   3   0    4.59    0.37
 -10  -3   0   29.11    2.02
  10  -3   0   28.09    1.96
 -10  -3   0   27.75    1.94
  10  -3   0   28.14    1.99
  10  -3   0   26.82    1.98
 -10  -3   0   26.49    1.95
  10  -3   0   27.53    1.98
 -10  -3   0   28.06    2.06
 -10  -3   0   27.86    2.01
  10   3   0   30.88    1.98
 -10   3   0   33.14    2.02
 -10   3   0   29.89    1.99
 -10   3   0   29.84    1.98
  10   3   0   30.86    1.97
 -10   3   0   32.61    1.98
  10   3   0   32.27    1.99
  10   3   0   31.27    2.00
 -11  -3   0    6.45    0.56
 -11  -3   0    7.17    0.63
 -11  -3   0    5.89    0.55
  11  -3   0    6.47    0.53
  11  -3   0    6.24    0.53
 -11  -3   0    6.59    0.46
  11  -3   0    6.04    0.49
  11  -3   0    6.21    0.53
 -11   3   0    5.64    0.54
 -11   3   0    5.85    0.50
  11   3   0    6.57    0.53
 -11   3   0    6.13    0.53
  11   3   0    5.67    0.51
  11   3   0    6.37    0.50
  11   3   0    6.66    0.52
 -11   3   0    6.41    0.51
 -12  -3   0    9.12    0.81
  12  -3   0    8.67    0.71
 -12  -3   0    9.08    0.64
  12  -3   0    9.16    0.72
  12  -3   0    8.40    0.70
  12  -3   0    8.74    0.68
 -12  -3   0    8.46    0.73
  12   3   0    9.12    0.69
  12   3   0    8.99    0.71
 -12   3   0    9.44    0.70
  12   3   0    9.64    0.71
 -12   3   0    9.02    0.71
 -12   3   0    8.47    0.73
  12   3   0    9.63    0.69
  13  -3   0    1.12    0.20
  13  -3   0    0.84    0.21
  13  -3   0    0.80    0.21
  13  -3   0    1.04    0.21
 -13  -3   0    0.94    0.28
 -13  -3   0    1.16    0.25
  13  -3   0    0.97    0.21
  13   3   0    1.21    0.21
  13   3   0    1.47    0.24
 -13   3   0    0.81    0.20
  13   3   0    1.08    0.21
  13   3   0    1.13    0.20
 -13   3   0    0.94    0.23
 -13   3   0    1.58    0.23
   0  -4   0  121.20    8.33
   0  -4   0  129.33    8.35
   0  -4   0  128.11    8.31
   0  -4   0  127.34    8.36
   0  -4   0  120.05    8.36
   0   4   0  135.32    8.38
   0   4   0  126.26    8.36
   0   4   0  134.08    8.33
   0   4   0  130.96    8.32
   0   4   0  118.39    8.35
   0   4   0  123.88    8.34
   0   4   0  127.08    8.34
   0   4   0  141.59    8.34
   0   4   0  131.48    8.32
   0   4   0  138.94    8.32
   0   4   0  127.06    8.33
   0   4   0  118.68    8.31
   0   4   0  141.45    8.33
   1  -4   0   28.48    1.81
   1  -4   0   30.64    1.82
  -1  -4   0   27.07    1.83
   1  -4   0   27.52    1.79
   1  -4   0   28.17    1.78
  -1  -4   0   28.50    1.83
  -1  -4   0   30.83    1.84
   1  -4   0   26.40    1.79
   1  -4   0   31.55    1.80
  -1  -4   0   28.39    1.81
   1  -4   0   26.52    1.80
  -1  -4   0   28.70    1.81
   1  -4   0   31.86    1.84
  -1  -4   0   30.17    1.81
   1   4   0   27.85    1.77
  -1   4   0   26.84    1.79
  -1   4   0   23.83    1.79
   1   4   0   27.26    1.81
  -1   4   0   30.03    1.79
   1   4   0   24.50    1.80
  -1   4   0   23.51    1.84
  -1   4   0   25.26    1.80
   1   4   0   23.47    1.80
   1   4   0   30.08    1.80
  -1   4   0   24.65    1.79
   1   4   0   27.65    1.81
   1   4   0   25.64    1.82
   1   4   0   24.65    1.77
   1   4   0   25.98    1.80
  -1   4   0   27.02    1.80
   1   4   0   27.02    1.83
  -1   4   0   26.21    1.83
  -1   4   0   30.32    1.79
  -1   4   0   26.74    1.79
   2  -4   0  171.13   11.99
   2  -4   0  167.68   11.98
   2  -4   0  178.12   12.02
  -2  -4   0  186.53   12.00
  -2  -4   0  186.43   12.03
  -2  -4   0  201.91   12.04
   2  -4   0  172.47   11.99
   2  -4   0  179.20   12.00
  -2  -4   0  185.23   12.00
   2  -4   0  169.97   12.01
   2  -4   0  178.64   11.99
   2  -4   0  162.98   11.99
   2  -4   0  176.47   12.01
  -2  -4   0  175.34   12.01
  -2  -4   0  203.63   12.04
   2   4   0  211.19   12.01
  -2   4   0  192.01   12.01
   2   4   0  203.80   12.03
   2   4   0  199.61   12.03
   2   4   0  181.66   12.01
  -2   4   0  172.84   11.99
  -2   4   0  196.56   11.98
   2   4   0  163.49   12.00
  -2   4   0  202.18   12.00
   2   4   0  192.10   12.00
  -2   4   0  178.49   12.00
   2   4   0  178.28   12.01
   2   4   0  205.80   12.04
  -2   4   0  178.64   12.05
  -2   4   0  192.58   12.00
  -2   4   0  193.99   12.00
  -2   4   0  198.18   12.04
   2   4   0  170.58   11.99
   2   4   0  180.91   12.00
  -2   4   0  187.57   12.00
  -2   4   0  203.56   12.00
   2   4   0  201.02   12.02
  -3  -4   0  103.82    6.05
   3  -4   0  103.83    6.08
  -3  -4   0   96.44    6.07
  -3  -4   0  101.19    6.11
   3  -4   0  104.32    6.06
   3  -4   0   86.04    6.07
  -3  -4   0   90.51    6.04
   3  -4   0   93.75    6.07
   3  -4   0   92.52    6.06
   3  -4   0   94.00    6.08
   3  -4   0  106.14    6.10
  -3  -4   0   98.45    6.09
   3  -4   0  101.92    6.10
   3  -4   0   92.85    6.13
  -3  -4   0   90.75    6.10
   3  -4   0  100.44    6.08
  -3  -4   0   97.86    6.12
  -3   4   0   97.22    6.07
   3   4   0   89.73    6.05
   3   4   0   94.25    6.05
  -3   4   0   92.12    6.07
   3   4   0   88.36    6.09
   3   4   0   91.19    6.08
  -3   4   0   98.24    6.07
   3   4   0   85.07    6.07
   3   4   0   93.96    6.09
   3   4   0   98.02    6.09
   3   4   0   96.34    6.06
   3   4   0   83.50    6.06
  -3   4   0   90.07    6.08
  -3   4   0   87.38    6.08
   3   4   0   81.76    6.08
  -3   4   0   83.24    6.05
  -3   4   0   91.98    6.07
  -3   4   0   95.82    6.07
   3   4   0   98.09    6.09
   3   4   0   88.94    6.07
   3   4   0   88.02    6.05
   3   4   0   89.76    6.04
  -4  -4   0   44.46    3.36
  -4  -4   0   49.02    3.31
  -4  -4   0   48.41    3.35
  -4  -4   0   52.51    3.30
  -4  -4   0   51.35    3.35
   4  -4   0   53.58    3.33
   4  -4   0   51.30    3.32
  -4  -4   0   51.35    3.31
   4  -4   0   47.77    3.33
   4  -4   0   50.36    3.32
   4  -4   0   45.83    3.30
   4  -4   0   49.28    3.32
  -4  -4   0   51.36    3.34
   4  -4   0   48.96    3.32
   4  -4   0   51.05    3.32
  -4  -4   0   49.37    3.29
   4  -4   0   54.92    3.34
  -4   4   0   48.92    3.32
   4   4   0   49.49    3.29
  -4   4   0   52.58    3.32
   4   4   0   52.66    3.31
   4   4   0   48.84    3.30
  -4   4   0   54.46    3.33
   4   4   0   53.66    3.30
   4   4   0   51.78    3.33
  -4   4   0   52.79    3.32
  -4   4   0   53.43    3.34
  -4   4   0   50.31    3.37
  -4   4   0   47.99    3.30
   4   4   0   56.58    3.32
   4   4   0   57.17    3.30
   4   4   0   48.28    3.32
   4   4   0   51.69    3.30
   4   4   0   49.50    3.33
  -5  -4   0   51.86    3.40
   5  -4   0   51.21    3.36
  -5  -4   0   55.02    3.34
  -5  -4   0   49.52    3.36
  -5  -4   0   54.86    3.43
   5  -4   0   52.57    3.37
   5  -4   0   58.61    3.37
   5  -4   0   54.19    3.36
  -5  -4   0   51.52    3.39
  -5  -4   0   58.72    3.39
  -5  -4   0   52.51    3.34
   5  -4   0   53.64    3.35
   5  -4   0   55.48    3.37
   5  -4   0   48.89    3.38
   5   4   0   50.37    3.35
   5   4   0   52.82    3.36
   5   4   0   50.25    3.33
  -5   4   0   47.60    3.35
  -5   4   0   45.80    3.36
  -5   4   0   48.91    3.38
   5   4   0   50.29    3.34
  -5   4   0   48.58    3.36
   5   4   0   50.85    3.35
  -5   4   0   53.84    3.37
  -5   4   0   51.11    3.37
  -5   4   0   44.05    3.40
   5   4   0   51.12    3.37
   5   4   0   48.28    3.34
  -6  -4   0   10.19    0.63
   6  -4   0    9.48    0.61
   6  -4   0    9.07    0.59
  -6  -4   0    8.90    0.57
   6  -4   0    8.90    0.62
   6  -4   0    8.30    0.60
  -6  -4   0    9.11    0.65
  -6  -4   0    9.39    0.57
   6  -4   0    8.74    0.62
  -6  -4   0    8.97    0.58
   6  -4   0    8.43    0.62
  -6   4   0    8.25    0.60
   6   4   0    8.34    0.58
   6   4   0    8.17    0.62
   6   4   0    8.48    0.60
  -6   4   0    7.45    0.61
  -6   4   0    8.28    0.62
   6   4   0    7.93    0.60
  -6   4   0    7.82    0.61
   6   4   0    7.96    0.59
   6   4   0    8.32    0.60
  -6   4   0    8.27    0.60
   6   4   0    7.86    0.57
  -6   4   0    8.26    0.65
  -7  -4   0    6.96    0.52
   7  -4   0    7.21    0.53
  -7  -4   0    6.24    0.55
   7  -4   0    6.89    0.51
  -7  -4   0    6.31    0.49
  -7  -4   0    6.34    0.49
  -7  -4   0    5.58    0.55
   7  -4   0    6.60    0.48
   7  -4   0    7.02    0.54
   7  -4   0    5.94    0.52
   7  -4   0    6.28    0.50
   7   4   0    8.14    0.55
   7   4   0    7.52    0.51
  -7   4   0    8.55    0.55
  -7   4   0    8.53    0.58
   7   4   0    8.37    0.53
  -7   4   0    8.38    0.55
   7   4   0    8.78    0.53
  -8  -4   0   30.48    2.19
  -8  -4   0   32.15    2.13
  -8  -4   0   27.67    2.19
   8  -4   0   30.18    2.17
  -8  -4   0   32.31    2.13
   8  -4   0   34.68    2.15
   8  -4   0   34.64    2.14
  -8  -4   0   28.75    2.23
  -8  -4   0   32.70    2.12
   8  -4   0   29.48    2.12
   8  -4   0   33.66    2.17
   8  -4   0   32.31    2.17
   8   4   0   35.25    2.14
  -8   4   0   31.09    2.15
   8   4   0   34.97    2.17
  -8   4   0   32.66    2.17
  -8   4   0   32.84    2.16
  -8   4   0   36.04    2.20
   8   4   0   31.57    2.17
   8   4   0   33.62    2.15
  -8   4   0   34.91    2.16
   8   4   0   31.69    2.15
  -9  -4   0   45.49    3.30
  -9  -4   0   43.29    3.16
   9  -4   0   47.00    3.22
   9  -4   0   42.78    3.21
   9  -4   0   47.29    3.17
   9  -4   0   51.33    3.19
  -9  -4   0   41.89    3.24
  -9  -4   0   44.27    3.18
   9  -4   0   43.57    3.21
  -9  -4   0   52.84    3.26
   9   4   0   51.91    3.19
   9   4   0   50.30    3.21
  -9   4   0   52.92    3.21
   9   4   0   54.60    3.24
  -9   4   0   46.64    3.23
  -9   4   0   55.03    3.21
   9   4   0   53.09    3.21
  -9   4   0   52.48    3.23
  10  -4   0    5.63    0.50
 -10  -4   0    5.17    0.57
  10  -4   0    4.97    0.48
 -10  -4   0    5.52    0.41
 -10  -4   0    5.76    0.52
 -10  -4   0    5.31    0.51
  10  -4   0    5.26    0.44
  10  -4   0    5.43    0.48
  10  -4   0    5.30    0.48
  10   4   0    5.78    0.49
  10   4   0    6.12    0.47
 -10   4   0    5.82    0.47
 -10   4   0    5.46    0.49
  10   4   0    6.20    0.45
 -10   4   0    6.50    0.47
  10   4   0    6.63    0.47
  11  -4   0    6.48    0.61
  11  -4   0    7.65    0.62
  11  -4   0    6.60    0.60
 -11  -4   0    7.69    0.64
  11  -4   0    7.56    0.57
 -11  -4   0    8.00    0.73
 -11  -4   0    8.11    0.65
  11  -4   0    7.42    0.61
 -11   4   0    8.36    0.64
  11   4   0    7.62    0.57
 -11   4   0    6.92    0.57
  11   4   0    6.77    0.58
 -11   4   0    7.52    0.59
  11   4   0    7.73    0.59
 -11   4   0    7.63    0.62
  11   4   0    7.48    0.61
  12  -4   0    0.14    0.11
  12  -4   0    0.38    0.16
 -12  -4   0    0.17    0.15
  12  -4   0    0.17    0.14
 -12  -4   0    0.38    0.25
  12  -4   0    0.13    0.14
  12  -4   0    0.41    0.16
  12   4   0    0.09    0.14
  12   4   0    0.20    0.12
 -12   4   0    0.13    0.15
 -12   4   0    0.33    0.16
  12   4   0    0.19    0.13
  12   4   0    0.07    0.11
 -12   4   0    0.08    0.13
  13  -4   0    3.80    0.43
  13  -4   0    4.01    0.43
  13  -4   0    3.80    0.38
 -13  -4   0    3.83    0.54
  13  -4   0    3.62    0.41
 -13  -4   0    4.07    0.46
  13  -4   0    3.92    0.43
 -13   4   0    4.30    0.46
 -13   4   0    4.81    0.42
  13   4   0    3.67    0.38
 -13   4   0    4.77    0.44
  13   4   0    4.04    0.40
  13   4   0    4.23    0.45
  13   4   0    3.84    0.40
   0  -5   0    0.14    0.07
   0  -5   0    0.08    0.06
   0  -5   0    0.13    0.06
   0  -5   0    0.19    0.10
   0  -5   0    0.14    0.09
   0  -5   0    0.10    0.03
   0   5   0    0.11    0.05
   0   5   0    0.10    0.07
   0   5   0    0.06    0.07
   0   5   0    0.15    0.09
   0   5   0    0.03    0.05
   0   5   0    0.18    0.04
   0   5   0    0.05    0.05
   0   5   0    0.13    0.04
   0   5   0    0.06    0.04
   0   5   0    0.10    0.03
   0   5   0   -0.03    0.05
   0   5   0    0.13    0.05
   0   5   0    0.29    0.04
  -1  -5   0   80.68    5.21
  -1  -5   0   71.74    5.20
   1  -5   0   79.38    5.19
   1  -5   0   78.72    5.17
  -1  -5   0   83.31    5.22
  -1  -5   0   91.09    5.18
  -1  -5   0   87.36    5.18
   1  -5   0   83.17    5.17
   1  -5   0   85.11    5.15
  -1  -5   0   73.76    5.18
   1  -5   0   86.95    5.22
   1  -5   0   78.46    5.18
   1  -5   0   83.12    5.14
   1  -5   0   81.71    5.16
   1   5   0   85.04    5.14
  -1   5   0   76.04    5.16
  -1   5   0   78.27    5.17
  -1   5   0   73.68    5.16
   1   5   0   80.63    5.18
   1   5   0   84.92    5.14
   1   5   0   77.15    5.16
   1   5   0   83.37    5.17
   1   5   0   78.39    5.20
   1   5   0   82.37    5.18
  -1   5   0   88.13    5.16
  -1   5   0   71.51    5.22
   1   5   0   84.01    5.14
   1   5   0   77.31    5.20
   1   5   0   75.77    5.14
   1   5   0   78.78    5.18
  -1   5   0   71.73    5.15
  -1   5   0   76.07    5.16
  -1   5   0   72.12    5.18
   1   5   0   81.86    5.17
  -1   5   0   67.13    5.18
   1   5   0   79.92    5.18
   2  -5   0    5.52    0.41
  -2  -5   0    5.39    0.43
  -2  -5   0    5.48    0.44
   2  -5   0    5.31    0.36
   2  -5   0    5.59    0.38
   2  -5   0    5.39    0.38
   2  -5   0    5.92    0.39
   2  -5   0    4.83    0.40
   2  -5   0    5.23    0.42
  -2  -5   0    4.96    0.42
   2  -5   0    5.05    0.36
  -2  -5   0    6.29    0.40
   2  -5   0    5.22    0.38
  -2  -5   0    4.62    0.39
   2   5   0    5.34    0.40
   2   5   0    4.36    0.39
  -2   5   0    5.25    0.38
   2   5   0    5.07    0.37
   2   5   0    5.31    0.39
  -2   5   0    5.07    0.36
   2   5   0    5.19    0.39
   2   5   0    5.43    0.43
   2   5   0    5.29    0.39
  -2   5   0    4.71    0.41
  -2   5   0    5.42    0.38
  -2   5   0    5.57    0.51
   2   5   0    5.06    0.42
   2   5   0    5.49    0.35
  -2   5   0    5.73    0.38
  -2   5   0    5.08    0.38
  -2   5   0    5.27    0.38
  -2   5   0    5.58    0.46
  -2   5   0    4.94    0.38
   2   5   0    5.13    0.35
  -2   5   0    5.32    0.36
  -3  -5   0  214.15   12.80
   3  -5   0  225.77   12.75
  -3  -5   0  191.28   12.77
   3  -5   0  209.81   12.75
  -3  -5   0  197.79   12.75
   3  -5   0  167.08   12.75
  -3  -5   0  223.94   12.80
   3  -5   0  213.59   12.75
   3  -5   0  191.25   12.77
  -3  -5   0  207.64   12.80
   3  -5   0  200.24   12.73
   3  -5   0  211.31   12.78
   3  -5   0  193.13   12.74
   3   5   0  207.01   12.73
   3   5   0  203.04   12.76
   3   5   0  180.03   12.75
   3   5   0  197.64   12.75
   3   5   0  196.79   12.73
   3   5   0  207.69   12.73
  -3   5   0  205.87   12.76
  -3   5   0  201.15   12.75
  -3   5   0  173.12   12.74
  -3   5   0  193.71   12.72
  -3   5   0  184.75   12.76
   3   5   0  185.77   12.72
   3   5   0  192.17   12.73
   3   5   0  167.11   12.74
  -3   5   0  203.09   12.75
  -3   5   0  179.12   12.80
  -4  -5   0   85.15    5.55
   4  -5   0   82.71    5.54
  -4  -5   0   82.93    5.59
   4  -5   0   87.52    5.56
  -4  -5   0   81.79    5.52
   4  -5   0   73.67    5.53
  -4  -5   0   91.79    5.53
   4  -5   0   75.80    5.56
   4  -5   0   87.02    5.58
   4  -5   0   87.93    5.58
   4  -5   0   81.50    5.55
  -4  -5   0   85.64    5.60
  -4  -5   0   85.11    5.62
  -4   5   0   84.91    5.53
   4   5   0   90.94    5.52
   4   5   0   87.92    5.53
   4   5   0   84.64    5.53
  -4   5   0   80.68    5.56
   4   5   0   88.70    5.55
   4   5   0   85.40    5.53
  -4   5   0   99.05    5.56
   4   5   0   84.71    5.56
   4   5   0   93.77    5.57
  -4   5   0   85.03    5.56
   4   5   0   86.53    5.53
   4   5   0   87.79    5.55
  -4   5   0   74.62    5.61
  -4   5   0   92.89    5.58
   5  -5   0    1.05    0.16
  -5  -5   0    1.25    0.13
   5  -5   0    1.07    0.15
  -5  -5   0    1.48    0.20
   5  -5   0    1.14    0.15
  -5  -5   0    1.32    0.19
  -5  -5   0    1.27    0.19
   5  -5   0    1.41    0.19
   5  -5   0    1.12    0.12
   5  -5   0    1.33    0.15
  -5  -5   0    1.33    0.11
   5  -5   0    1.60    0.17
  -5  -5   0    0.96    0.19
   5   5   0    1.23    0.14
  -5   5   0    0.80    0.13
   5   5   0    1.00    0.12
  -5   5   0    1.15    0.16
   5   5   0    1.08    0.10
  -5   5   0    1.11    0.12
  -5   5   0    0.95    0.14
   5   5   0    1.00    0.11
   5   5   0    1.16    0.12
   5   5   0    1.11    0.11
   5   5   0    0.95    0.15
  -5   5   0    0.89    0.16
   5   5   0    1.14    0.13
  -5   5   0    0.95    0.18
   5   5   0    1.08    0.15
  -6  -5   0    3.58    0.35
  -6  -5   0    4.13    0.28
  -6  -5   0    3.98    0.37
   6  -5   0    3.78    0.34
  -6  -5   0    3.96    0.34
   6  -5   0    4.07    0.33
   6  -5   0    3.64    0.31
   6  -5   0    4.05    0.30
   6  -5   0    3.93    0.32
  -6  -5   0    3.02    0.37
   6  -5   0    3.70    0.33
   6  -5   0    3.80    0.32
  -6   5   0    3.56    0.31
  -6   5   0    3.73    0.33
   6   5   0    3.72    0.31
   6   5   0    3.59    0.29
   6   5   0    3.93    0.29
   6   5   0    3.77    0.26
   6   5   0    3.95    0.28
  -6   5   0    3.64    0.32
   6   5   0    3.66    0.29
  -6   5   0    3.60    0.29
   6   5   0    3.83    0.34
  -6   5   0    3.73    0.38
   7  -5   0   57.31    3.52
  -7  -5   0   51.47    3.53
  -7  -5   0   47.53    3.51
   7  -5   0   51.56    3.48
  -7  -5   0   51.48    3.49
  -7  -5   0   51.70    3.58
   7  -5   0   54.05    3.50
   7  -5   0   55.26    3.47
   7  -5   0   55.80    3.48
  -7  -5   0   52.73    3.45
   7  -5   0   45.94    3.49
   7  -5   0   58.37    3.47
  -7   5   0   53.50    3.49
   7   5   0   50.50    3.47
   7   5   0   55.01    3.43
  -7   5   0   47.96    3.49
  -7   5   0   56.85    3.49
  -7   5   0   51.84    3.53
   7   5   0   53.42    3.46
   7   5   0   53.00    3.47
   7   5   0   55.87    3.50
   7   5   0   56.15    3.48
  -8  -5   0   26.27    1.99
  -8  -5   0   30.36    1.92
   8  -5   0   29.28    1.99
   8  -5   0   28.57    1.97
   8  -5   0   27.01    1.93
  -8  -5   0   24.80    2.04
   8  -5   0   32.20    1.97
   8  -5   0   31.28    1.97
   8  -5   0   28.32    1.94
  -8  -5   0   28.57    2.01
  -8   5   0   29.35    1.96
  -8   5   0   30.24    1.96
   8   5   0   29.28    1.94
   8   5   0   29.18    1.97
  -8   5   0   28.86    1.94
   8   5   0   28.23    1.93
   8   5   0   28.77    1.95
  -8   5   0   33.57    2.02
  -8   5   0   31.15    1.98
   9  -5   0    4.60    0.43
   9  -5   0    4.06    0.40
   9  -5   0    4.72    0.36
  -9  -5   0    3.96    0.42
   9  -5   0    4.16    0.39
  -9  -5   0    4.93    0.45
   9  -5   0    4.87    0.36
  -9  -5   0    3.61    0.49
   9   5   0    3.94    0.37
  -9   5   0    4.15    0.39
   9   5   0    4.57    0.38
  -9   5   0    4.88    0.39
  -9   5   0    5.34    0.45
   9   5   0    4.09    0.40
  -9   5   0    4.32    0.37
  -9   5   0    4.59    0.42
   9   5   0    4.76    0.36
  10  -5   0   41.00    2.77
  10  -5   0   42.49    2.76
 -10  -5   0   39.41    2.78
  10  -5   0   42.64    2.72
 -10  -5   0   40.98    2.80
 -10  -5   0   39.50    2.87
  10  -5   0   43.30    2.75
  10  -5   0   40.32    2.76
  10   5   0   41.53    2.73
 -10   5   0   44.31    2.74
  10   5   0   43.36    2.76
  10   5   0   41.01    2.71
 -10   5   0   40.80    2.75
 -10   5   0   35.79    2.72
 -10   5   0   41.49    2.78
  10   5   0   40.67    2.73
  11  -5   0    5.38    0.39
 -11  -5   0    4.77    0.47
  11  -5   0    4.20    0.42
  11  -5   0    4.32    0.45
 -11  -5   0    4.45    0.47
  11  -5   0    4.03    0.43
 -11  -5   0    5.10    0.58
  11  -5   0    4.48    0.43
 -11   5   0    4.84    0.48
  11   5   0    4.15    0.39
 -11   5   0    4.23    0.44
  11   5   0    4.60    0.40
  11   5   0    4.36    0.38
 -11   5   0    4.26    0.41
  11   5   0    4.48    0.44
  12  -5   0    0.59    0.18
  12  -5   0    0.71    0.18
  12  -5   0    0.73    0.21
 -12  -5   0    0.53    0.25
 -12  -5   0    0.62    0.22
  12  -5   0    0.43    0.17
  12  -5   0    0.51    0.13
 -12   5   0    0.55    0.20
 -12   5   0    0.82    0.18
  12   5   0    0.49    0.16
 -12   5   0    0.50    0.17
  12   5   0    0.61    0.19
  12   5   0    0.71    0.15
  12   5   0    0.66    0.16
 -13  -5   0    0.89    0.23
  13  -5   0    0.59    0.21
  13  -5   0    0.96    0.22
  13   5   0    0.71    0.17
 -13   5   0    0.42    0.18
 -13   5   0    0.48    0.19
  13   5   0    0.73    0.19
  13   5   0    0.57    0.15
   0  -6   0  101.78    6.81
   0  -6   0  108.45    6.84
   0  -6   0   96.42    6.85
   0  -6   0   94.43    6.77
   0  -6   0  103.39    6.86
   0  -6   0   95.06    6.82
   0  -6   0  100.19    6.77
   0   6   0  108.14    6.79
   0   6   0  106.24    6.89
   0   6   0  101.62    6.80
   0   6   0  108.09    6.78
   0   6   0  112.02    6.78
   0   6   0  101.26    6.81
   0   6   0  115.78    6.81
   0   6   0  110.51    6.79
   0   6   0  117.03    6.83
  -1  -6   0   14.44    0.96
   1  -6   0   14.72    1.01
   1  -6   0   13.57    0.97
   1  -6   0   14.07    0.93
  -1  -6   0   13.58    0.97
  -1  -6   0   14.47    0.97
   1  -6   0   13.34    0.95
  -1  -6   0   13.08    1.00
   1  -6   0   12.74    0.98
   1  -6   0   12.16    0.93
  -1  -6   0   13.84    1.00
   1  -6   0   14.17    0.97
   1   6   0   15.15    0.91
  -1   6   0   14.10    0.94
   1   6   0   13.72    0.95
  -1   6   0   14.33    0.94
  -1   6   0   14.31    0.93
  -1   6   0   14.95    0.94
   1   6   0   14.12    0.92
  -1   6   0   15.02    0.94
   1   6   0   15.52    0.99
   1   6   0   14.04    0.91
   1   6   0   15.09    0.96
  -1   6   0   14.17    0.95
  -1   6   0   14.14    0.96
  -1   6   0   11.99    1.01
   1   6   0   14.05    0.94
   1   6   0   14.30    0.92
  -1   6   0   13.47    0.94
  -1   6   0   12.80    0.94
   1   6   0   14.00    0.96
   2  -6   0  155.79   10.13
   2  -6   0  159.40   10.10
   2  -6   0  165.84   10.11
   2  -6   0  171.37   10.08
   2  -6   0  162.78   10.05
  -2  -6   0  135.56   10.08
  -2  -6   0  155.09   10.13
  -2  -6   0  162.53   10.14
   2  -6   0  154.67   10.05
   2  -6   0  162.27   10.07
  -2  -6   0  155.46   10.09
  -2  -6   0  164.69   10.14
   2   6   0  162.67   10.04
  -2   6   0  170.65   10.08
   2   6   0  173.40   10.05
   2   6   0  147.45   10.08
  -2   6   0  162.30   10.07
   2   6   0  137.63   10.09
   2   6   0  144.01   10.07
  -2   6   0  150.15   10.15
   2   6   0  165.92   10.09
  -2   6   0  144.92   10.05
  -2   6   0  139.29   10.07
  -2   6   0  148.72   10.07
   2   6   0  149.76   10.04
  -2   6   0  150.47   10.06
  -3  -6   0   31.81    2.10
  -3  -6   0   32.39    2.11
   3  -6   0   33.41    2.10
  -3  -6   0   28.27    2.15
   3  -6   0   27.88    2.13
  -3  -6   0   35.22    2.16
   3  -6   0   27.88    2.11
  -3  -6   0   32.20    2.16
   3  -6   0   34.53    2.10
   3  -6   0   29.83    2.12
   3  -6   0   31.10    2.08
   3  -6   0   32.33    2.08
  -3   6   0   34.52    2.10
  -3   6   0   31.68    2.11
   3   6   0   33.20    2.06
   3   6   0   33.60    2.12
   3   6   0   30.27    2.06
   3   6   0   29.63    2.06
   3   6   0   31.75    2.10
  -3   6   0   30.27    2.17
  -3   6   0   34.14    2.10
  -3   6   0   33.76    2.07
   3   6   0   31.50    2.06
  -3   6   0   29.30    2.09
   3   6   0   34.77    2.09
   4  -6   0   63.38    3.81
   4  -6   0   59.96    3.82
  -4  -6   0   66.46    3.87
   4  -6   0   65.88    3.83
  -4  -6   0   63.14    3.85
  -4  -6   0   62.12    3.83
   4  -6   0   55.04    3.77
   4  -6   0   57.91    3.78
  -4  -6   0   61.88    3.79
  -4  -6   0   55.96    3.83
   4  -6   0   59.13    3.79
   4   6   0   48.91    3.75
   4   6   0   58.68    3.79
   4   6   0   53.96    3.77
  -4   6   0   53.48    3.80
   4   6   0   60.89    3.75
  -4   6   0   57.79    3.78
   4   6   0   56.33    3.75
  -4   6   0   51.64    3.85
  -4   6   0   59.49    3.75
   4   6   0   51.19    3.76
  -4   6   0   55.92    3.78
   4   6   0   56.26    3.75
  -4   6   0   58.10    3.79
  -5  -6   0   59.30    3.77
   5  -6   0   56.58    3.71
  -5  -6   0   54.60    3.67
  -5  -6   0   57.21    3.66
  -5  -6   0   65.54    3.81
   5  -6   0   48.59    3.71
  -5  -6   0   52.73    3.74
   5  -6   0   52.07    3.73
  -5  -6   0   57.64    3.75
   5  -6   0   58.28    3.70
  -5  -6   0   55.53    3.70
   5  -6   0   56.55    3.74
   5  -6   0   50.00    3.68
   5   6   0   55.99    3.67
   5   6   0   53.58    3.71
  -5   6   0   58.29    3.72
  -5   6   0   61.13    3.72
   5   6   0   58.36    3.68
  -5   6   0   55.23    3.68
   5   6   0   60.42    3.67
   5   6   0   61.96    3.68
  -5   6   0   56.64    3.78
  -5   6   0   56.00    3.71
   5   6   0   56.88    3.68
   5   6   0   58.40    3.70
   6  -6   0   13.67    0.91
  -6  -6   0   12.90    1.00
  -6  -6   0   13.07    0.95
  -6  -6   0   12.19    0.93
   6  -6   0   12.73    0.89
   6  -6   0   14.01    0.91
   6  -6   0   13.82    0.90
   6  -6   0   11.36    0.86
   6  -6   0   13.28    0.93
  -6  -6   0   12.38    0.93
  -6  -6   0   12.02    0.88
   6   6   0   13.68    0.87
   6   6   0   11.93    0.84
   6   6   0   13.25    0.88
  -6   6   0   13.24    0.91
  -6   6   0   12.98    0.90
   6   6   0   13.66    0.86
  -6   6   0   11.72    0.86
   6   6   0   12.97    0.88
  -6   6   0   12.23    0.89
   6   6   0   12.60    0.86
  -6   6   0   13.02    0.97
  -7  -6   0   22.27    1.54
  -7  -6   0   23.35    1.47
   7  -6   0   20.74    1.51
   7  -6   0   24.11    1.55
  -7  -6   0   23.61    1.58
   7  -6   0   19.84    1.51
  -7  -6   0   21.95    1.62
   7  -6   0   23.80    1.51
   7  -6   0   22.84    1.49
   7  -6   0   23.75    1.51
  -7  -6   0   25.14    1.56
  -7   6   0   18.73    1.51
   7   6   0   21.14    1.52
  -7   6   0   24.23    1.59
   7   6   0   21.96    1.45
  -7   6   0   23.30    1.51
   7   6   0   20.95    1.50
   7   6   0   23.50    1.49
   7   6   0   20.75    1.47
  -7   6   0   20.72    1.52
  -8  -6   0   13.38    0.94
   8  -6   0   13.19    0.91
  -8  -6   0   11.28    0.94
   8  -6   0   13.53    0.88
   8  -6   0   12.61    0.89
  -8  -6   0   13.19    0.90
   8  -6   0   12.88    0.91
   8  -6   0   13.15    0.86
  -8  -6   0   11.00    1.00
   8  -6   0   13.36    0.93
  -8   6   0   11.64    0.86
  -8   6   0   11.07    0.88
  -8   6   0   11.44    0.89
   8   6   0   12.09    0.87
  -8   6   0   12.47    0.90
  -8   6   0   13.60    0.96
   8   6   0   13.04    0.91
   8   6   0   12.45    0.86
   8   6   0   11.28    0.85
  -9  -6   0   50.17    3.16
   9  -6   0   41.66    3.10
   9  -6   0   44.42    3.13
   9  -6   0   43.47    3.11
   9  -6   0   49.57    3.08
  -9  -6   0   45.41    3.16
   9  -6   0   45.31    3.08
   9  -6   0   42.68    3.09
   9   6   0   52.15    3.13
   9   6   0   45.62    3.09
  -9   6   0   49.35    3.10
  -9   6   0   45.33    3.08
   9   6   0   43.89    3.06
  -9   6   0   51.59    3.17
   9   6   0   48.93    3.08
  -9   6   0   49.68    3.12
  -9   6   0   46.56    3.10
 -10  -6   0    5.36    0.51
  10  -6   0    5.00    0.41
 -10  -6   0    5.44    0.51
  10  -6   0    4.13    0.43
  10  -6   0    4.95    0.46
  10  -6   0    4.79    0.48
  10  -6   0    4.43    0.45
 -10  -6   0    3.59    0.53
 -10   6   0    5.76    0.52
 -10   6   0    5.29    0.44
  10   6   0    5.01    0.40
  10   6   0    5.04    0.46
 -10   6   0    5.33    0.44
 -10   6   0    4.98    0.46
  10   6   0    5.27    0.42
  10   6   0    5.38    0.42
  11  -6   0    4.91    0.44
  11  -6   0    4.09    0.46
 -11  -6   0    4.60    0.47
  11  -6   0    4.32    0.42
 -11  -6   0    3.95    0.53
 -11  -6   0    4.03    0.46
  11  -6   0    4.30    0.43
  11   6   0    4.36    0.39
  11   6   0    4.34    0.37
 -11   6   0    4.77    0.44
 -11   6   0    4.30    0.40
  11   6   0    4.05    0.43
 -11   6   0    4.08    0.46
  11   6   0    4.62    0.40
 -12  -6   0    1.68    0.31
  12  -6   0    2.03    0.28
  12  -6   0    1.70    0.28
  12  -6   0    1.85    0.27
 -12  -6   0    1.49    0.35
 -12   6   0    1.72    0.26
 -12   6   0    1.21    0.26
 -12   6   0    1.37    0.24
  12   6   0    1.37    0.22
  12   6   0    1.27    0.25
  12   6   0    1.43    0.20
   0  -7   0    0.21    0.13
   0  -7   0   -0.01    0.09
   0  -7   0    0.03    0.03
   0  -7   0    0.23    0.11
   0  -7   0    0.05    0.03
   0  -7   0    0.23    0.09
   0  -7   0    0.04    0.12
   0   7   0    0.06    0.07
   0   7   0    0.05    0.11
   0   7   0    0.04    0.05
   0   7   0    0.08    0.05
   0   7   0    0.02    0.05
   0   7   0   -0.04    0.04
   0   7   0    0.08    0.06
   0   7   0    0.02    0.07
   0   7   0    0.14    0.06
  -1  -7   0   18.56    1.27
  -1  -7   0   17.12    1.31
   1  -7   0   18.11    1.22
   1  -7   0   19.06    1.25
   1  -7   0   15.79    1.29
  -1  -7   0   17.83    1.27
  -1  -7   0   17.16    1.31
  -1  -7   0   16.56    1.25
   1  -7   0   17.75    1.27
   1  -7   0   18.19    1.28
   1   7   0   19.50    1.26
  -1   7   0   19.47    1.23
   1   7   0   20.26    1.24
  -1   7   0   16.50    1.33
  -1   7   0   19.54    1.23
  -1   7   0   18.81    1.25
   1   7   0   19.14    1.20
  -1   7   0   19.13    1.23
   1   7   0   18.33    1.21
  -1   7   0   18.56    1.23
   1   7   0   19.69    1.21
  -1   7   0   19.47    1.24
   1   7   0   17.07    1.33
  -1   7   0   19.13    1.24
   1   7   0   18.99    1.21
  -2  -7   0    9.81    0.78
   2  -7   0    9.51    0.77
  -2  -7   0    8.82    0.73
   2  -7   0    8.94    0.74
   2  -7   0    9.13    0.72
   2  -7   0    9.42    0.76
  -2  -7   0    9.18    0.78
  -2  -7   0    9.56    0.73
   2  -7   0    9.63    0.70
  -2  -7   0    9.01    0.78
  -2   7   0   10.77    0.71
   2   7   0   10.02    0.67
  -2   7   0   10.65    0.72
   2   7   0   10.85    0.74
   2   7   0   11.87    0.68
  -2   7   0   10.48    0.82
   2   7   0   11.22    0.68
   2   7   0   10.93    0.68
  -2   7   0   10.98    0.72
  -2   7   0   10.91    0.70
   2   7   0   10.53    0.72
  -2   7   0   11.04    0.68
  -2   7   0   10.67    0.73
  -3  -7   0   26.87    1.80
   3  -7   0   25.50    1.77
   3  -7   0   27.25    1.69
   3  -7   0   24.03    1.74
  -3  -7   0   26.05    1.78
  -3  -7   0   25.74    1.73
   3  -7   0   25.69    1.72
  -3  -7   0   27.44    1.80
  -3  -7   0   30.08    1.74
   3  -7   0   24.51    1.68
   3  -7   0   26.57    1.71
   3  -7   0   26.84    1.76
  -3   7   0   24.48    1.68
  -3   7   0   24.31    1.72
   3   7   0   26.20    1.67
   3   7   0   24.18    1.67
   3   7   0   27.29    1.71
   3   7   0   25.93    1.72
  -3   7   0   24.08    1.80
  -3   7   0   24.48    1.71
   3   7   0   26.53    1.67
   3   7   0   25.38    1.74
  -3   7   0   23.50    1.71
   4  -7   0   23.99    1.61
  -4  -7   0   22.65    1.66
  -4  -7   0   21.98    1.59
   4  -7   0   24.04    1.57
   4  -7   0   24.08    1.63
  -4  -7   0   24.55    1.68
   4  -7   0   22.87    1.63
  -4  -7   0   21.68    1.64
   4  -7   0   23.63    1.58
   4  -7   0   25.84    1.60
   4  -7   0   24.48    1.56
   4   7   0   23.77    1.55
  -4   7   0   25.89    1.61
  -4   7   0   22.89    1.59
  -4   7   0   24.07    1.55
   4   7   0   23.79    1.54
   4   7   0   24.94    1.58
   4   7   0   22.64    1.57
   4   7   0   24.23    1.55
   4   7   0   22.39    1.59
  -4   7   0   24.73    1.60
  -4   7   0   24.81    1.59
  -4   7   0   21.32    1.67
   5  -7   0   16.98    1.20
  -5  -7   0   15.95    1.30
   5  -7   0   17.33    1.25
  -5  -7   0   16.17    1.25
   5  -7   0   17.32    1.26
   5  -7   0   18.13    1.22
  -5  -7   0   17.91    1.28
  -5  -7   0   17.74    1.21
  -5  -7   0   15.99    1.28
   5  -7   0   17.66    1.23
   5  -7   0   18.03    1.23
   5   7   0   18.34    1.17
   5   7   0   19.15    1.21
   5   7   0   17.84    1.23
  -5   7   0   18.36    1.23
   5   7   0   18.52    1.19
  -5   7   0   18.35    1.18
  -5   7   0   19.49    1.23
   5   7   0   16.81    1.17
   5   7   0   17.90    1.18
  -5   7   0   19.07    1.32
   5   7   0   18.47    1.18
  -5   7   0   18.16    1.22
   6  -7   0   33.29    2.50
   6  -7   0   36.60    2.53
  -6  -7   0   40.67    2.57
   6  -7   0   41.41    2.53
   6  -7   0   37.65    2.48
  -6  -7   0   39.39    2.54
  -6  -7   0   37.56    2.60
   6  -7   0   38.27    2.50
   6  -7   0   34.37    2.49
  -6  -7   0   38.15    2.48
  -6  -7   0   34.96    2.53
   6   7   0   39.20    2.51
  -6   7   0   41.80    2.50
   6   7   0   34.25    2.45
  -6   7   0   36.90    2.50
  -6   7   0   39.69    2.50
   6   7   0   36.31    2.45
   6   7   0   37.57    2.44
   6   7   0   36.62    2.47
   6   7   0   38.32    2.46
  -6   7   0   36.65    2.57
  -7  -7   0    7.93    0.70
   7  -7   0    7.78    0.58
   7  -7   0    7.85    0.55
  -7  -7   0    7.98    0.62
   7  -7   0    8.14    0.53
   7  -7   0    7.60    0.57
   7  -7   0    8.74    0.62
   7  -7   0    7.60    0.57
  -7  -7   0    8.10    0.61
  -7  -7   0    7.80    0.64
  -7   7   0    6.45    0.56
   7   7   0    6.98    0.54
   7   7   0    6.34    0.52
  -7   7   0    7.71    0.66
   7   7   0    6.76    0.51
  -7   7   0    7.22    0.56
   7   7   0    6.49    0.57
   7   7   0    6.84    0.50
  -7   7   0    6.64    0.57
   8  -7   0    5.90    0.47
   8  -7   0    5.75    0.52
   8  -7   0    5.17    0.44
   8  -7   0    5.98    0.48
  -8  -7   0    5.71    0.62
  -8  -7   0    6.17    0.54
  -8  -7   0    5.77    0.55
  -8  -7   0    5.99    0.51
   8  -7   0    6.63    0.50
  -8   7   0    5.41    0.48
   8   7   0    5.92    0.44
  -8   7   0    6.02    0.50
  -8   7   0    5.64    0.56
   8   7   0    6.55    0.44
   8   7   0    5.88    0.47
   8   7   0    6.01    0.50
  -8   7   0    6.08    0.49
   9  -7   0    1.18    0.23
   9  -7   0    1.52    0.22
   9  -7   0    0.87    0.17
  -9  -7   0    0.92    0.30
   9  -7   0    0.98    0.18
   9  -7   0    0.90    0.15
  -9  -7   0    1.12    0.25
  -9  -7   0    1.27    0.25
   9   7   0    1.42    0.16
  -9   7   0    1.16    0.20
  -9   7   0    1.42    0.20
   9   7   0    1.15    0.20
   9   7   0    1.15    0.17
   9   7   0    0.88    0.16
  -9   7   0    1.04    0.24
  -9   7   0    1.21    0.22
  10  -7   0    7.22    0.59
 -10  -7   0    6.65    0.61
  10  -7   0    7.34    0.54
  10  -7   0    6.59    0.54
 -10  -7   0    4.92    0.66
 -10  -7   0    6.28    0.60
 -10   7   0    5.96    0.53
 -10   7   0    6.19    0.52
  10   7   0    6.35    0.48
 -10   7   0    6.80    0.61
  10   7   0    5.66    0.54
 -10   7   0    6.14    0.54
  10   7   0    6.31    0.51
 -11  -7   0    1.05    0.28
  11  -7   0    1.22    0.22
 -11  -7   0    0.78    0.24
 -11  -7   0    1.25    0.37
  11  -7   0    1.33    0.24
  11  -7   0    1.13    0.25
  11   7   0    1.52    0.21
 -11   7   0    1.34    0.27
 -11   7   0    1.78    0.26
  11   7   0    1.63    0.19
 -11   7   0    1.18    0.22
  11   7   0    1.21    0.24
 -12  -7   0    6.28    1.13
  12  -7   0    8.41    0.69
  12  -7   0    8.24    0.64
 -12  -7   0    8.02    0.70
  12  -7   0    7.96    0.63
 -12   7   0    6.51    0.63
 -12   7   0    7.80    0.69
  12   7   0    5.96    0.55
   0  -8   0   74.10    4.73
   0  -8   0   77.83    4.86
   0  -8   0   77.93    4.87
   0  -8   0   75.60    4.81
   0  -8   0   76.58    4.80
   0  -8   0   74.73    4.73
   0  -8   0   76.01    4.83
   0   8   0   72.78    4.75
   0   8   0   71.62    4.76
   0   8   0   65.23    4.78
   0   8   0   73.57    4.77
   0   8   0   65.26    4.75
   0   8   0   73.85    4.76
   1  -8   0   29.05    2.01
  -1  -8   0   31.13    2.00
  -1  -8   0   33.39    2.08
  -1  -8   0   30.80    2.01
   1  -8   0   32.68    2.07
   1  -8   0   31.03    1.99
  -1  -8   0   29.75    2.01
   1  -8   0   26.79    2.02
  -1  -8   0   34.61    2.08
   1   8   0   25.79    2.07
   1   8   0   30.83    1.99
   1   8   0   28.78    1.94
  -1   8   0   24.58    2.07
  -1   8   0   30.86    1.96
  -1   8   0   27.82    1.96
  -1   8   0   29.20    1.97
   1   8   0   28.71    1.94
   1   8   0   30.02    1.95
  -1   8   0   30.55    1.99
  -1   8   0   30.73    1.98
   1   8   0   30.04    1.97
   1   8   0   30.50    1.94
   2  -8   0   38.82    2.98
   2  -8   0   43.87    2.94
  -2  -8   0   45.05    3.05
   2  -8   0   47.06    3.04
  -2  -8   0   44.17    2.99
   2  -8   0   49.12    3.03
  -2  -8   0   43.15    3.04
  -2  -8   0   44.77    2.98
   2  -8   0   42.09    2.96
  -2   8   0   47.36    2.97
   2   8   0   44.30    2.96
   2   8   0   45.03    2.92
  -2   8   0   45.63    2.94
  -2   8   0   45.23    2.95
  -2   8   0   48.64    2.97
  -2   8   0   45.13    2.96
  -2   8   0   43.90    3.07
  -2   8   0   43.89    2.92
   2   8   0   46.54    2.92
   2   8   0   48.21    2.99
  -3  -8   0   12.57    1.01
   3  -8   0   11.73    0.93
   3  -8   0   13.44    0.89
   3  -8   0   14.04    0.97
   3  -8   0   12.49    0.89
  -3  -8   0   13.53    1.03
   3  -8   0   11.89    0.91
   3  -8   0   12.58    0.98
  -3  -8   0   13.95    0.95
   3  -8   0   12.95    0.99
  -3  -8   0   14.11    0.95
  -3  -8   0   12.61    1.01
  -3   8   0   14.50    0.95
  -3   8   0   12.91    0.93
   3   8   0   13.03    0.93
   3   8   0   13.95    0.88
   3   8   0   12.94    0.88
   3   8   0   14.68    0.96
  -3   8   0   13.18    0.88
  -3   8   0   14.28    0.93
  -3   8   0   15.12    0.95
   3   8   0   14.91    0.92
  -3   8   0   14.36    1.06
  -4  -8   0   20.72    1.43
   4  -8   0   17.44    1.41
   4  -8   0   18.03    1.39
   4  -8   0   20.99    1.47
   4  -8   0   21.69    1.43
   4  -8   0   19.66    1.48
   4  -8   0   18.46    1.39
  -4  -8   0   21.42    1.52
  -4  -8   0   20.59    1.50
   4  -8   0   21.49    1.45
  -4  -8   0   18.81    1.51
   4   8   0   22.79    1.46
  -4   8   0   22.06    1.38
  -4   8   0   22.33    1.43
   4   8   0   23.53    1.44
   4   8   0   22.28    1.41
  -4   8   0   21.36    1.54
   4   8   0   21.91    1.38
  -4   8   0   23.51    1.43
  -4   8   0   21.87    1.45
  -4   8   0   22.32    1.43
  -5  -8   0   11.75    0.85
  -5  -8   0   11.26    0.87
   5  -8   0   11.67    0.75
   5  -8   0   12.00    0.72
   5  -8   0   10.79    0.80
  -5  -8   0   12.07    0.84
   5  -8   0   11.07    0.76
   5  -8   0   12.04    0.81
  -5  -8   0   11.70    0.76
   5  -8   0   11.67    0.78
   5   8   0    8.89    0.69
  -5   8   0    9.68    0.75
  -5   8   0   10.11    0.75
   5   8   0    9.33    0.69
   5   8   0    9.78    0.69
   5   8   0    9.17    0.72
   5   8   0    9.80    0.73
  -5   8   0    8.90    0.83
   5   8   0    9.54    0.75
  -5   8   0    9.68    0.75
  -6  -8   0    6.17    0.49
   6  -8   0    6.49    0.55
   6  -8   0    5.61    0.51
  -6  -8   0    6.81    0.64
  -6  -8   0    6.35    0.59
   6  -8   0    5.75    0.47
   6  -8   0    6.01    0.50
   6  -8   0    5.67    0.53
   6  -8   0    6.02    0.52
  -6  -8   0    5.72    0.56
   6   8   0    6.87    0.46
   6   8   0    7.06    0.52
  -6   8   0    6.58    0.61
  -6   8   0    7.11    0.51
   6   8   0    6.11    0.45
  -6   8   0    6.38    0.51
  -6   8   0    6.74    0.52
   6   8   0    6.73    0.49
   6   8   0    7.07    0.45
  -7  -8   0   32.07    2.55
  -7  -8   0   43.20    2.67
   7  -8   0   37.10    2.50
  -7  -8   0   36.96    2.55
   7  -8   0   39.82    2.55
   7  -8   0   35.20    2.51
   7  -8   0   40.01    2.47
   7  -8   0   40.26    2.50
  -7  -8   0   36.97    2.54
   7  -8   0   38.96    2.52
   7   8   0   42.06    2.52
  -7   8   0   34.28    2.57
  -7   8   0   38.54    2.50
  -7   8   0   37.36    2.49
  -7   8   0   38.73    2.51
   7   8   0   31.61    2.44
   7   8   0   34.54    2.47
   8  -8   0    3.86    0.34
  -8  -8   0    3.62    0.39
   8  -8   0    3.40    0.36
   8  -8   0    3.72    0.35
   8  -8   0    3.76    0.36
  -8  -8   0    3.35    0.51
   8  -8   0    3.65    0.41
  -8  -8   0    3.76    0.44
  -8  -8   0    4.18    0.44
  -8   8   0    3.40    0.45
  -8   8   0    3.93    0.36
  -8   8   0    4.17    0.39
   8   8   0    3.14    0.32
   8   8   0    4.03    0.30
   8   8   0    3.81    0.38
  -8   8   0    3.77    0.37
   9  -8   0    9.50    0.78
  -9  -8   0    9.60    0.81
  -9  -8   0    9.01    0.81
   9  -8   0    8.45    0.71
   9  -8   0    9.09    0.76
   9  -8   0    9.40    0.74
   9  -8   0    9.77    0.72
  -9  -8   0    8.41    0.88
   9   8   0    9.73    0.75
  -9   8   0   10.58    0.84
  -9   8   0    9.79    0.74
   9   8   0    9.81    0.68
  -9   8   0   10.89    0.76
   9   8   0   10.44    0.72
  -9   8   0    9.81    0.73
  10  -8   0    1.64    0.24
  10  -8   0    1.63    0.30
 -10  -8   0    2.43    0.37
 -10  -8   0    1.01    0.36
 -10  -8   0    1.97    0.34
  10  -8   0    2.24    0.29
 -10   8   0    1.87    0.26
 -10   8   0    1.92    0.27
  10   8   0    1.86    0.20
 -10   8   0    1.93    0.34
 -10   8   0    1.89    0.25
  10   8   0    1.54    0.23
  10   8   0    2.06    0.28
  11  -8   0    6.12    0.54
 -11  -8   0    6.51    0.71
  11  -8   0    5.52    0.55
 -11  -8   0    5.97    0.58
 -11  -8   0    4.65    0.67
  11  -8   0    5.20    0.47
 -11   8   0    5.22    0.48
 -11   8   0    5.26    0.58
  11   8   0    5.05    0.42
 -11   8   0    5.27    0.50
  11   8   0    5.20    0.51
 -11   8   0    5.60    0.52
   0  -9   0   -0.04    0.11
   0  -9   0    0.10    0.11
   0  -9   0   -0.13    0.08
   0  -9   0   -0.10    0.14
   0   9   0   -0.01    0.05
   0   9   0    0.01    0.06
   0   9   0   -0.14    0.08
   0   9   0    0.01    0.05
   0   9   0    0.01    0.16
   0   9   0   -0.03    0.06
   1  -9   0   57.12    3.97
  -1  -9   0   57.73    3.98
  -1  -9   0   54.76    3.99
   1  -9   0   59.46    4.02
  -1  -9   0   61.24    4.06
   1  -9   0   61.07    4.05
  -1  -9   0   58.99    4.05
   1  -9   0   59.63    3.99
   1  -9   0   57.24    3.92
  -1  -9   0   59.49    3.99
  -1   9   0   61.42    3.97
   1   9   0   57.92    3.95
  -1   9   0   58.42    4.09
   1   9   0   65.05    3.92
  -1   9   0   65.13    3.92
  -1   9   0   65.86    3.95
   1   9   0   59.74    3.93
   1   9   0   55.86    4.08
   1   9   0   68.70    3.98
  -1   9   0   59.72    3.94
   1   9   0   61.97    3.93
  -1   9   0   61.97    3.95
   1   9   0   64.17    3.91
  -1   9   0   58.48    3.93
   2  -9   0   13.15    0.95
  -2  -9   0   11.99    1.00
   2  -9   0   13.71    0.93
  -2  -9   0   13.21    0.95
  -2  -9   0   13.01    1.02
   2  -9   0   12.00    0.99
  -2  -9   0   12.82    0.94
   2  -9   0   13.26    0.88
   2  -9   0   12.61    0.98
  -2   9   0   13.50    0.92
  -2   9   0   13.86    0.99
   2   9   0   12.64    0.88
  -2   9   0   11.84    0.89
   2   9   0   13.71    0.94
   2   9   0   12.70    0.87
   2   9   0   13.91    0.91
   2   9   0   13.78    1.06
  -2   9   0   13.07    0.89
  -2   9   0   13.75    0.91
  -2   9   0   13.29    1.06
   3  -9   0    3.33    0.41
  -3  -9   0    4.04    0.38
   3  -9   0    4.21    0.40
  -3  -9   0    4.09    0.47
   3  -9   0    3.67    0.32
   3  -9   0    3.47    0.35
  -3  -9   0    4.18    0.46
   3  -9   0    3.66    0.43
  -3  -9   0    3.57    0.37
   3   9   0    5.07    0.37
  -3   9   0    5.00    0.37
  -3   9   0    4.93    0.35
   3   9   0    4.19    0.30
   3   9   0    4.78    0.35
  -3   9   0    4.79    0.38
  -3   9   0    4.64    0.50
   3   9   0    4.59    0.39
  -4  -9   0    1.16    0.26
   4  -9   0    0.90    0.22
   4  -9   0    1.05    0.14
  -4  -9   0    1.11    0.26
   4  -9   0    1.00    0.20
   4  -9   0    1.14    0.17
  -4  -9   0    1.08    0.18
   4  -9   0    0.77    0.20
  -4  -9   0    0.95    0.26
   4  -9   0    1.00    0.11
  -4   9   0    0.73    0.14
   4   9   0    0.71    0.14
  -4   9   0    0.65    0.15
   4   9   0    0.84    0.13
   4   9   0    0.59    0.16
  -4   9   0    0.72    0.21
  -4   9   0    1.04    0.16
  -5  -9   0   25.82    1.91
  -5  -9   0   26.65    1.83
   5  -9   0   27.62    1.82
   5  -9   0   26.91    1.85
  -5  -9   0   25.22    1.92
   5  -9   0   28.40    1.89
   5  -9   0   28.63    1.84
   5  -9   0   28.18    1.79
   5  -9   0   26.93    1.89
  -5  -9   0   26.57    1.95
   5   9   0   26.82    1.81
  -5   9   0   28.84    1.83
  -5   9   0   29.77    1.84
   5   9   0   27.52    1.80
  -5   9   0   23.86    1.82
   5   9   0   25.36    1.86
   5   9   0   27.78    1.84
  -5   9   0   25.83    1.94
   6  -9   0   30.67    2.27
  -6  -9   0   33.35    2.38
  -6  -9   0   34.21    2.45
  -6  -9   0   32.87    2.40
   6  -9   0   33.39    2.32
  -6  -9   0   33.92    2.31
   6  -9   0   34.48    2.30
   6  -9   0   35.63    2.37
   6  -9   0   31.22    2.35
   6  -9   0   32.17    2.32
   6   9   0   36.68    2.24
  -6   9   0   36.26    2.32
   6   9   0   36.15    2.29
   6   9   0   33.72    2.27
   6   9   0   34.55    2.32
  -6   9   0   38.59    2.45
  -6   9   0   36.19    2.32
  -6   9   0   36.68    2.32
  -7  -9   0    0.49    0.23
   7  -9   0    0.67    0.13
   7  -9   0    0.96    0.19
  -7  -9   0    0.67    0.22
   7  -9   0    0.91    0.18
   7  -9   0    0.80    0.20
   7  -9   0    0.86    0.19
  -7  -9   0    0.66    0.21
   7  -9   0    0.65    0.20
   7   9   0    0.91    0.15
  -7   9   0    1.11    0.20
   7   9   0    0.84    0.18
  -7   9   0    1.01    0.19
  -7   9   0    1.06    0.18
   7   9   0    0.93    0.11
  -7   9   0    1.04    0.27
  -8  -9   0    4.68    0.50
   8  -9   0    3.99    0.39
   8  -9   0    3.72    0.35
  -8  -9   0    3.47    0.54
  -8  -9   0    4.14    0.43
   8  -9   0    3.92    0.44
   8  -9   0    4.39    0.41
  -8   9   0    3.93    0.40
  -8   9   0    3.84    0.39
   8   9   0    3.43    0.31
   8   9   0    4.21    0.35
  -8   9   0    4.15    0.39
   8   9   0    4.12    0.40
  -8   9   0    4.69    0.53
   9  -9   0    0.11    0.12
  -9  -9   0    0.17    0.19
  -9  -9   0    0.49    0.25
   9  -9   0    0.14    0.16
   9  -9   0    0.04    0.10
   9  -9   0   -0.09    0.12
  -9   9   0    0.07    0.20
  -9   9   0    0.05    0.14
   9   9   0    0.16    0.12
  -9   9   0    0.23    0.15
   9   9   0    0.11    0.08
  -9   9   0   -0.06    0.12
 -10  -9   0    2.61    0.42
  10  -9   0    2.38    0.28
  10  -9   0    1.80    0.32
  10  -9   0    2.38    0.36
 -10  -9   0    2.20    0.47
  10   9   0    2.32    0.25
  10   9   0    2.55    0.34
 -10   9   0    2.29    0.32
 -10   9   0    3.17    0.45
 -10   9   0    3.07    0.33
 -10   9   0    2.39    0.31
  11  -9   0    0.51    0.21
  11  -9   0    0.49    0.15
 -11   9   0    0.50    0.16
   0 -10   0   63.51    4.40
   0 -10   0   68.20    4.37
   0 -10   0   65.96    4.39
   0 -10   0   71.59    4.47
   0  10   0   65.96    4.37
   0  10   0   69.83    4.31
   0  10   0   63.29    4.33
   0  10   0   70.32    4.33
   0  10   0   59.29    4.48
   1 -10   0    4.96    0.50
   1 -10   0    5.23    0.47
  -1 -10   0    5.54    0.51
  -1 -10   0    5.19    0.57
   1 -10   0    6.61    0.59
  -1 -10   0    5.82    0.52
  -1 -10   0    6.33    0.50
   1 -10   0    5.76    0.53
   1  10   0    6.10    0.45
  -1  10   0    5.86    0.45
   1  10   0    6.10    0.49
  -1  10   0    5.62    0.48
   1  10   0    5.97    0.40
  -1  10   0    5.51    0.62
   1  10   0    5.56    0.61
  -1  10   0    6.00    0.43
  -1  10   0    6.76    0.43
   2 -10   0    9.07    0.70
   2 -10   0    8.76    0.66
   2 -10   0    8.19    0.74
  -2 -10   0    8.84    0.77
  -2 -10   0    9.45    0.69
   2 -10   0    7.79    0.71
  -2 -10   0    7.89    0.75
  -2 -10   0    8.63    0.69
   2  10   0    8.60    0.63
   2  10   0    8.64    0.67
  -2  10   0   10.06    0.83
  -2  10   0    9.53    0.66
  -2  10   0    8.49    0.62
   2  10   0    8.33    0.79
  -2  10   0    8.82    0.64
   2  10   0    8.85    0.64
   3 -10   0    0.69    0.22
  -3 -10   0    0.87    0.24
   3 -10   0    0.79    0.23
  -3 -10   0    0.56    0.24
   3 -10   0    0.80    0.15
   3 -10   0    0.79    0.19
  -3 -10   0    1.01    0.19
  -3 -10   0    0.63    0.17
   3  10   0    0.54    0.16
  -3  10   0    0.84    0.16
  -3  10   0    0.79    0.15
  -3  10   0    0.64    0.13
   3  10   0    0.66    0.23
  -3  10   0    0.74    0.24
   3  10   0    0.69    0.13
   3  10   0    0.83    0.14
   4 -10   0    7.07    0.55
  -4 -10   0    7.08    0.66
   4 -10   0    7.29    0.64
   4 -10   0    7.21    0.59
  -4 -10   0    7.21    0.67
  -4 -10   0    7.00    0.57
   4 -10   0    8.16    0.65
   4  10   0    7.38    0.55
  -4  10   0    6.55    0.68
  -4  10   0    6.88    0.53
   4  10   0    6.50    0.53
  -4  10   0    6.75    0.55
  -4  10   0    6.81    0.55
   4  10   0    5.98    0.56
   4  10   0    7.23    0.52
   5 -10   0    4.46    0.50
  -5 -10   0    5.87    0.59
  -5 -10   0    4.91    0.53
   5 -10   0    5.79    0.49
  -5 -10   0    5.52    0.57
   5 -10   0    5.16    0.52
  -5 -10   0    5.10    0.45
   5 -10   0    5.20    0.44
   5  10   0    5.43    0.44
  -5  10   0    4.24    0.55
  -5  10   0    4.52    0.44
   5  10   0    4.74    0.47
   5  10   0    5.27    0.42
  -5  10   0    5.99    0.44
  -5  10   0    5.92    0.46
   5  10   0    4.67    0.40
  -6 -10   0   11.00    0.91
  -6 -10   0   11.21    0.94
   6 -10   0    9.61    0.80
  -6 -10   0    9.48    0.78
   6 -10   0   10.77    0.84
   6 -10   0   10.18    0.73
  -6 -10   0   11.19    0.88
   6 -10   0   10.79    0.79
   6 -10   0   10.10    0.85
  -6  10   0   11.35    0.79
   6  10   0   10.41    0.75
  -6  10   0   11.31    0.79
   6  10   0    9.19    0.81
  -6  10   0   10.14    0.91
  -6  10   0   10.41    0.78
   6  10   0   10.35    0.78
   7 -10   0   10.35    0.81
   7 -10   0   11.17    0.75
  -7 -10   0    9.73    0.86
   7 -10   0   11.37    0.88
  -7 -10   0   12.12    0.99
   7 -10   0   10.82    0.81
   7 -10   0   10.72    0.84
  -7 -10   0    9.12    0.89
  -7  10   0   10.37    0.80
  -7  10   0    9.92    0.79
  -7  10   0   10.12    0.79
   7  10   0   10.91    0.81
  -7  10   0   11.02    0.93
   8 -10   0    0.32    0.12
   8 -10   0    0.31    0.15
   8 -10   0    0.34    0.21
  -8 -10   0    0.42    0.22
  -8 -10   0    0.39    0.20
  -8 -10   0    0.59    0.27
   8 -10   0    0.52    0.18
  -8  10   0    0.40    0.16
  -8  10   0    0.52    0.23
   8  10   0    0.42    0.15
  -8  10   0    0.43    0.16
  -8  10   0    0.57    0.17
  -9 -10   0    0.60    0.22
   9 -10   0    0.41    0.20
   9 -10   0    0.61    0.19
  -9 -10   0    0.54    0.28
   9 -10   0    0.44    0.16
   9 -10   0    0.28    0.12
  -9  10   0    0.26    0.21
  -9  10   0    0.19    0.16
  -9  10   0    0.35    0.16
   9  10   0    0.24    0.15
  -9  10   0    0.56    0.18
 -10 -10   0    0.92    0.27
  10 -10   0    1.06    0.20
  10  10   0    0.99    0.22
 -10  10   0    1.27    0.22
 -10  10   0    1.36    0.24
   0 -11   0    0.11    0.20
   0 -11   0   -0.12    0.13
   0 -11   0    0.01    0.11
   0 -11   0   -0.13    0.13
   0  11   0    0.08    0.06
   0  11   0   -0.14    0.10
   0  11   0    0.08    0.19
   1 -11   0   15.57    1.28
   1 -11   0   16.38    1.24
   1 -11   0   17.02    1.34
  -1 -11   0   18.23    1.28
  -1 -11   0   18.10    1.28
   1 -11   0   18.07    1.28
  -1 -11   0   19.83    1.38
  -1  11   0   15.94    1.23
  -1  11   0   17.14    1.18
   1  11   0   18.42    1.20
  -1  11   0   19.76    1.42
   1  11   0   16.94    1.39
   1  11   0   19.20    1.26
   2 -11   0    5.95    0.58
  -2 -11   0    6.26    0.61
  -2 -11   0    5.56    0.50
   2 -11   0    6.16    0.56
  -2 -11   0    5.64    0.51
  -2 -11   0    5.08    0.58
   2 -11   0    6.01    0.52
   2 -11   0    5.70    0.47
   2  11   0    5.92    0.44
  -2  11   0    4.99    0.42
  -2  11   0    5.57    0.47
   2  11   0    5.29    0.43
   2  11   0    5.63    0.49
   2  11   0    4.87    0.60
  -2  11   0    5.07    0.62
  -2  11   0    5.19    0.44
  -3 -11   0    3.92    0.41
  -3 -11   0    4.63    0.53
   3 -11   0    4.60    0.50
  -3 -11   0    4.80    0.54
   3 -11   0    5.09    0.51
   3 -11   0    4.55    0.46
   3 -11   0    4.02    0.38
  -3 -11   0    4.96    0.43
  -3  11   0    4.15    0.36
  -3  11   0    4.11    0.40
   3  11   0    3.92    0.36
   3  11   0    3.84    0.53
   3  11   0    4.45    0.42
  -3  11   0    4.09    0.38
  -3  11   0    3.92    0.53
   3  11   0    4.01    0.37
  -4 -11   0    1.67    0.25
   4 -11   0    1.60    0.30
   4 -11   0    1.81    0.28
  -4 -11   0    1.75    0.36
   4 -11   0    1.49    0.22
  -4 -11   0    1.57    0.32
   4 -11   0    1.52    0.31
   4  11   0    1.37    0.32
  -4  11   0    1.62    0.20
   4  11   0    1.42    0.24
   4  11   0    1.76    0.21
  -4  11   0    0.98    0.28
  -4  11   0    1.49    0.22
  -4  11   0    1.26    0.20
   4  11   0    1.32    0.20
   4  11   0    1.95    0.23
  -5 -11   0   15.79    1.24
   5 -11   0   18.74    1.25
  -5 -11   0   15.66    1.14
   5 -11   0   16.02    1.17
   5 -11   0   15.77    1.14
   5 -11   0   15.31    1.21
  -5 -11   0   15.35    1.25
  -5  11   0   15.21    1.12
  -5  11   0   16.14    1.14
  -5  11   0   17.59    1.14
   5  11   0   16.22    1.17
  -5  11   0   15.18    1.27
   5  11   0   15.96    1.13
   5  11   0   14.79    1.11
  -6 -11   0    9.86    0.85
  -6 -11   0   10.08    0.88
   6 -11   0    9.06    0.82
   6 -11   0   10.48    0.86
  -6 -11   0   10.35    0.92
  -6 -11   0   10.30    0.77
   6 -11   0    9.87    0.76
   6 -11   0   10.47    0.80
  -6  11   0    9.90    0.76
  -6  11   0    9.38    0.74
  -6  11   0   10.32    0.76
   6  11   0    9.54    0.80
  -6  11   0    9.17    0.89
   6  11   0   10.00    0.76
   7 -11   0   -0.21    0.13
   7 -11   0    0.17    0.18
  -7 -11   0    0.19    0.21
  -7 -11   0   -0.03    0.21
   7 -11   0    0.05    0.13
  -7 -11   0    0.08    0.18
   7 -11   0    0.04    0.15
  -7  11   0    0.20    0.12
  -7  11   0    0.09    0.13
  -7  11   0   -0.05    0.19
   7  11   0    0.22    0.16
  -7  11   0    0.02    0.12
   7  11   0    0.23    0.12
  -8 -11   0    5.96    0.66
  -8 -11   0    6.52    0.74
   8 -11   0    5.69    0.55
  -8 -11   0    5.94    0.59
   8 -11   0    6.41    0.63
  -8  11   0    6.96    0.72
  -8  11   0    6.14    0.54
   8  11   0    5.88    0.58
   8  11   0    6.12    0.54
  -8  11   0    5.90    0.54
  -8  11   0    6.54    0.55
  -9 -11   0   -0.09    0.20
   9 -11   0    0.04    0.15
  -9  11   0    0.08    0.15
   9  11   0    0.06    0.15
  -9  11   0    0.18    0.14
   0 -12   0    5.39    0.46
   0 -12   0    5.13    0.50
   0 -12   0    4.95    0.57
   0 -12   0    5.23    0.49
   0  12   0    4.56    0.34
   0  12   0    4.70    0.45
   0  12   0    4.51    0.61
   1 -12   0    4.07    0.45
  -1 -12   0    4.18    0.45
   1 -12   0    4.83    0.48
   1 -12   0    4.17    0.40
  -1 -12   0    4.40    0.45
   1 -12   0    3.73    0.53
  -1 -12   0    4.25    0.54
  -1  12   0    4.45    0.41
  -1  12   0    3.35    0.55
  -1  12   0    4.46    0.33
   1  12   0    3.71    0.57
   1  12   0    4.74    0.43
   2 -12   0    6.34    0.63
   2 -12   0    7.28    0.62
   2 -12   0    7.47    0.57
   2 -12   0    6.13    0.68
  -2 -12   0    6.24    0.68
  -2 -12   0    7.13    0.60
  -2 -12   0    6.75    0.59
  -2  12   0    6.99    0.56
  -2  12   0    6.15    0.49
   2  12   0    7.03    0.56
   2  12   0    6.68    0.57
   2  12   0    6.85    0.73
  -2  12   0    6.75    0.73
  -3 -12   0    0.43    0.16
   3 -12   0    0.64    0.16
   3 -12   0    0.41    0.23
  -3 -12   0    0.68    0.20
   3 -12   0    0.43    0.20
   3 -12   0    0.46    0.23
  -3 -12   0    0.54    0.28
  -3 -12   0    0.81    0.26
   3  12   0    0.41    0.17
  -3  12   0    0.48    0.17
  -3  12   0    0.27    0.10
  -3  12   0    0.46    0.26
   3  12   0    0.48    0.23
  -4 -12   0    5.08    0.57
  -4 -12   0    5.04    0.57
   4 -12   0    5.28    0.49
   4 -12   0    4.40    0.52
  -4 -12   0    5.19    0.46
   4 -12   0    3.96    0.50
   4  12   0    3.74    0.39
  -4  12   0    4.35    0.57
   4  12   0    4.60    0.46
  -4  12   0    4.68    0.39
  -4  12   0    4.38    0.43
   4  12   0    4.07    0.57
   5 -12   0    1.71    0.34
   5 -12   0    1.78    0.30
  -5 -12   0    1.92    0.38
   5 -12   0    2.19    0.38
  -5 -12   0    2.34    0.31
  -5 -12   0    1.56    0.36
   5  12   0    1.42    0.22
  -5  12   0    1.55    0.22
   5  12   0    1.28    0.36
  -5  12   0    1.34    0.34
  -5  12   0    1.74    0.26
   5  12   0    1.61    0.28
   6 -12   0    1.66    0.29
  -6 -12   0    1.40    0.34
   6 -12   0    1.55    0.33
  -6 -12   0    1.58    0.36
   6 -12   0    1.34    0.31
  -6  12   0    1.11    0.21
  -6  12   0    1.38    0.21
   6  12   0    1.06    0.20
  -6  12   0    1.27    0.33
   6  12   0    1.00    0.24
  -6  12   0    0.91    0.21
   7 -12   0    2.70    0.41
   7 -12   0    3.24    0.48
  -7 -12   0    2.09    0.40
   7 -12   0    2.62    0.36
  -7 -12   0    2.37    0.43
  -7 -12   0    2.94    0.52
   7  12   0    2.21    0.36
  -7  12   0    2.97    0.34
   7  12   0    2.92    0.33
  -7  12   0    3.32    0.35
  -7  12   0    2.59    0.45
  -7  12   0    3.07    0.33
  -8 -12   0    1.27    0.31
  -8 -12   0    1.09    0.32
   8 -12   0    1.54    0.28
  -8  12   0    1.46    0.24
  -8  12   0    1.19    0.24
   8  12   0    1.06    0.22
   0 -13   0   -0.25    0.21
   0 -13   0   -0.16    0.14
   0 -13   0   -0.23    0.14
   0  13   0    0.03    0.22
   0  13   0    0.24    0.13
   1 -13   0    0.93    0.32
   1 -13   0    0.81    0.25
   1 -13   0    0.79    0.23
  -1 -13   0    1.05    0.26
  -1 -13   0    1.02    0.32
  -1 -13   0    0.92    0.24
  -1  13   0    1.22    0.37
  -1  13   0    1.02    0.21
   1  13   0    1.35    0.24
   1  13   0    0.93    0.32
  -2 -13   0    1.14    0.36
   2 -13   0    0.92    0.26
  -2 -13   0    1.19    0.25
   2 -13   0    0.88    0.23
  -2 -13   0    1.27    0.26
   2 -13   0    1.52    0.36
   2  13   0    1.15    0.33
  -2  13   0    1.25    0.15
   2  13   0    1.19    0.23
  -2  13   0    1.03    0.33
  -2  13   0    1.15    0.22
   3 -13   0    5.14    0.59
  -3 -13   0    5.48    0.63
  -3 -13   0    5.19    0.50
   3 -13   0    4.94    0.59
   3 -13   0    4.95    0.52
   3  13   0    6.07    0.52
  -3  13   0    5.62    0.49
   3  13   0    4.37    0.61
  -3  13   0    5.22    0.41
  -3  13   0    4.68    0.64
   4 -13   0    1.69    0.30
   4 -13   0    0.99    0.31
   4 -13   0    1.69    0.35
  -4 -13   0    1.19    0.26
  -4 -13   0    1.41    0.36
   4  13   0    1.81    0.29
  -4  13   0    1.76    0.27
   4  13   0    1.50    0.37
  -4  13   0    1.67    0.20
  -4  13   0    1.50    0.38
  -5 -13   0    3.25    0.40
   5 -13   0    2.96    0.46
   5 -13   0    3.11    0.41
  -5 -13   0    2.85    0.47
   5 -13   0    4.61    0.57
  -5 -13   0    3.14    0.50
  -5  13   0    3.42    0.39
  -5  13   0    3.27    0.32
   5  13   0    3.02    0.50
   5  13   0    3.66    0.41
  -5  13   0    2.22    0.44
   6 -13   0    0.10    0.19
  -6 -13   0    0.06    0.21
  -6 -13   0   -0.17    0.21
   6 -13   0    0.08    0.17
  -6  13   0    0.02    0.12
   6  13   0    0.06    0.15
  -6  13   0   -0.10    0.13
   6  13   0   -0.25    0.19
   0 -14   0    1.76    0.32
   0 -14   0    1.81    0.31
   0 -14   0    1.25    0.37
   0  14   0    1.93    0.29
   0  14   0    1.76    0.43
   1 -14   0    0.61    0.31
   1 -14   0    0.55    0.23
  -1 -14   0    0.42    0.19
   1 -14   0    1.04    0.26
  -1 -14   0    0.77    0.32
  -1 -14   0    0.44    0.21
   1  14   0    0.47    0.19
   1  14   0    0.50    0.26
  -1  14   0    0.26    0.27
  -1  14   0    0.33    0.17
   2 -14   0    5.05    0.55
  -2 -14   0    4.55    0.49
   2 -14   0    4.64    0.60
  -2 -14   0    5.23    0.64
  -2 -14   0    4.75    0.50
  -2  14   0    3.51    0.62
  -2  14   0    4.58    0.46
   2  14   0    3.37    0.59
   2  14   0    4.66    0.47
  -3 -14   0    2.23    0.45
   3 -14   0    1.51    0.34
   3 -14   0    2.29    0.44
  -3 -14   0    1.64    0.30
   3  14   0    1.54    0.38
   3  14   0    1.35    0.28
  -3  14   0    1.87    0.29
  -4 -14   0    0.57    0.20
  -4  14   0    0.47    0.17
 -14   0   1    9.42    0.73
 -14   0   1   11.36    0.89
  14   0  -1    9.23    0.79
  14   0  -1   10.16    0.78
  14   0  -1   10.62    0.80
  14   0  -1   10.04    0.80
 -13   0   1    0.18    0.13
  13   0  -1   -0.03    0.14
  13   0  -1    0.13    0.13
  13   0  -1    0.17    0.14
 -13   0   1    0.18    0.17
 -13   0   1    0.23    0.14
 -13   0   1    0.27    0.11
 -13   0   1    0.19    0.19
  13   0  -1    0.30    0.15
 -12   0   1    3.11    0.39
  12   0  -1    3.03    0.35
  12   0  -1    3.92    0.35
  12   0  -1    3.66    0.35
 -12   0   1    3.20    0.33
 -12   0   1    3.62    0.35
  12   0  -1    2.93    0.34
 -12   0   1    3.39    0.30
 -12   0   1    3.50    0.41
 -11   0   1   41.08    2.58
 -11   0   1   40.08    2.61
  11   0  -1   37.18    2.61
  11   0  -1   37.65    2.61
 -11   0   1   41.14    2.66
 -11   0   1   39.35    2.65
 -11   0   1   41.26    2.63
  11   0  -1   38.00    2.61
  11   0  -1   36.62    2.61
  10   0  -1   24.94    1.62
  10   0  -1   24.27    1.61
 -10   0   1   26.27    1.66
 -10   0   1   21.57    1.61
 -10   0   1   21.61    1.58
 -10   0   1   23.25    1.60
 -10   0   1   26.33    1.65
  10   0  -1   22.72    1.61
  10   0  -1   22.67    1.61
   9   0  -1    2.14    0.24
  -9   0   1    2.34    0.28
  -9   0   1    2.42    0.24
  -9   0   1    2.53    0.29
  -9   0   1    2.41    0.20
  -9   0   1    2.23    0.25
   9   0  -1    2.45    0.25
   9   0  -1    2.49    0.25
   9   0  -1    2.44    0.24
  -9   0   1    2.43    0.23
  -8   0   1   74.90    4.88
  -8   0   1   77.65    4.85
  -8   0   1   63.73    4.85
   8   0  -1   75.48    4.88
   8   0  -1   77.62    4.87
  -8   0   1   72.84    4.90
   8   0  -1   74.87    4.87
  -8   0   1   77.12    4.87
   8   0  -1   78.87    4.88
   7   0  -1    0.19    0.07
  -7   0   1    0.19    0.05
   7   0  -1    0.02    0.07
  -7   0   1    0.01    0.06
   7   0  -1    0.16    0.07
   7   0  -1    0.15    0.07
  -7   0   1    0.10    0.08
   7   0  -1    0.09    0.07
  -7   0   1    0.25    0.09
  -7   0   1    0.13    0.07
  -6   0   1   47.30    3.17
   6   0  -1   52.62    3.18
   6   0  -1   50.81    3.18
   6   0  -1   47.31    3.18
  -6   0   1   45.77    3.16
   6   0  -1   49.19    3.18
  -6   0   1   48.26    3.20
   6   0  -1   48.36    3.18
  -6   0   1   44.12    3.18
  -6   0   1   51.54    3.19
  -6   0   1   53.85    3.18
   6   0  -1   45.85    3.18
   5   0  -1    0.03    0.04
   5   0  -1    0.03    0.04
  -5   0   1   -0.02    0.04
  -5   0   1    0.10    0.04
  -5   0   1   -0.05    0.04
  -5   0   1    0.05    0.04
  -5   0   1    0.03    0.05
  -5   0   1    0.06    0.04
  -5   0   1    0.03    0.04
   5   0  -1    0.06    0.04
  -5   0   1   -0.05    0.05
   5   0  -1    0.05    0.06
   5   0  -1   -0.03    0.04
   5   0  -1    0.03    0.04
   5   0  -1    0.07    0.05
   5   0  -1    0.09    0.05
  -4   0   1  295.69   19.03
  -4   0   1  270.60   19.05
  -4   0   1  262.95   18.97
  -4   0   1  305.70   18.97
   4   0  -1  295.98   19.04
  -4   0   1  271.75   19.02
   4   0  -1  330.59   19.05
   4   0  -1  311.26   19.07
   4   0  -1  296.21   19.04
   4   0  -1  274.75   18.97
  -4   0   1  313.88   19.04
   4   0  -1  298.23   19.06
  -4   0   1  296.86   18.97
  -4   0   1  291.33   19.00
   4   0  -1  300.49   19.16
  -4   0   1  263.10   19.04
  -4   0   1  328.38   19.05
   3   0  -1  760.47   55.33
  -3   0   1  925.81   55.27
   3   0  -1  810.22   55.24
   3   0  -1  859.35   55.24
   3   0  -1  816.68   55.26
   3   0  -1  867.46   55.26
   3   0  -1  809.77   55.25
  -3   0   1  892.78   55.27
  -3   0   1  926.51   55.24
  -3   0   1  833.82   55.25
  -3   0   1  857.37   55.24
   3   0  -1  919.55   55.26
  -2   0   1    2.08    0.15
  -2   0   1    2.43    0.15
   2   0  -1    2.29    0.16
  -2   0   1    1.98    0.15
  -2   0   1    2.42    0.16
   2   0  -1    2.13    0.15
  -2   0   1    2.22    0.15
   2   0  -1    2.01    0.16
   2   0  -1    2.02    0.15
  -2   0   1    2.26    0.16
   2   0  -1    2.16    0.16
  -2   0   1    2.19    0.16
   2   0  -1    2.15    0.15
  -1   0   1   24.47    1.58
   1   0  -1   23.96    1.59
   1   0  -1   25.01    1.59
   1   0  -1   26.55    1.58
   1   0  -1   21.95    1.58
  -1   0   1   26.43    1.59
  -1   0   1   26.08    1.59
  -1   0   1   24.18    1.59
   1   0  -1   23.63    1.58
  -1   0   1   25.70    1.59
  -1   0   1   23.55    1.58
   1   0  -1   26.35    1.59
   1   0  -1   22.10    1.59
   1   0  -1   23.24    1.58
   0   0   1   13.81    0.86
   0   0  -1   14.46    0.86
   0   0   1   14.48    0.86
   0   0   1   13.93    0.86
   0   0  -1   12.42    0.86
   0   0   1   11.83    0.86
   0   0  -1   13.30    0.86
   0   0  -1   13.58    0.86
   0   0  -1   13.97    0.86
   0   0   1   12.20    0.86
   0   0   1   12.21    0.86
   0   0   1   13.45    0.86
   0   0   1   13.91    0.86
   0   0  -1   14.60    0.86
   0   0  -1   13.94    0.86
   0   0  -1   12.02    0.86
   0   0  -1   11.42    0.86
  -1   0  -1    0.54    0.05
   1   0   1    0.46    0.05
   1   0   1    0.53    0.05
  -1   0  -1    0.52    0.05
   1   0   1    0.49    0.05
   1   0   1    0.49    0.05
   1   0   1    0.43    0.05
  -1   0  -1    0.44    0.05
  -1   0  -1    0.48    0.05
   1   0   1    0.51    0.05
  -1   0  -1    0.62    0.05
   1   0   1    0.52    0.05
  -1   0  -1    0.48    0.05
   1   0   1    0.49    0.05
  -2   0  -1   56.16    3.79
   2   0   1   56.73    3.80
   2   0   1   66.56    3.79
   2   0   1   58.73    3.80
  -2   0  -1   59.28    3.79
  -2   0  -1   52.64    3.79
   2   0   1   59.48    3.80
   2   0   1   62.81    3.80
  -2   0  -1   64.03    3.79
  -2   0  -1   62.92    3.80
  -2   0  -1   57.87    3.80
   2   0   1   61.17    3.80
  -2   0  -1   62.46    3.79
  -2   0  -1   54.60    3.79
  -2   0  -1   56.83    3.79
  -2   0  -1   50.39    3.79
   2   0   1   54.79    3.79
   2   0   1   57.90    3.79
   3   0   1   25.24    1.80
  -3   0  -1   27.24    1.81
  -3   0  -1   26.90    1.79
  -3   0  -1   29.46    1.81
   3   0   1   27.30    1.80
  -3   0  -1   29.42    1.81
   3   0   1   29.85    1.81
  -3   0  -1   28.48    1.80
  -3   0  -1   28.09    1.80
  -3   0  -1   28.05    1.80
   3   0   1   27.40    1.80
   3   0   1   29.29    1.80
  -3   0  -1   26.75    1.80
  -3   0  -1   26.19    1.80
   3   0   1   26.48    1.80
   3   0   1   28.30    1.81
   3   0   1   25.80    1.80
   3   0   1   25.84    1.80
  -4   0  -1   52.20    3.45
   4   0   1   53.33    3.45
  -4   0  -1   53.42    3.44
   4   0   1   53.05    3.44
   4   0   1   52.51    3.44
   4   0   1   54.63    3.44
  -4   0  -1   54.40    3.44
  -4   0  -1   55.41    3.44
   4   0   1   58.30    3.44
   4   0   1   50.85    3.44
  -4   0  -1   51.04    3.44
  -4   0  -1   44.43    3.44
   4   0   1   55.81    3.41
   4   0   1   50.49    3.44
   4   0   1   51.64    3.44
  -4   0  -1   53.94    3.43
   5   0   1   25.35    1.60
   5   0   1   24.55    1.54
   5   0   1   24.43    1.58
  -5   0  -1   24.77    1.56
  -5   0  -1   23.76    1.58
  -5   0  -1   24.14    1.58
   5   0   1   22.17    1.57
  -5   0  -1   22.76    1.58
  -5   0  -1   22.92    1.57
  -5   0  -1   22.14    1.56
   5   0   1   23.20    1.58
   5   0   1   22.71    1.58
   5   0   1   23.34    1.57
   5   0   1   26.03    1.58
  -6   0  -1   13.50    1.00
  -6   0  -1   15.79    0.99
   6   0   1   13.84    1.00
   6   0   1   15.27    1.01
  -6   0  -1   13.53    1.01
  -6   0  -1   16.57    0.99
  -6   0  -1   15.24    1.01
   6   0   1   15.06    1.00
   6   0   1   13.84    1.01
   6   0   1   15.44    1.01
   6   0   1   13.32    1.01
   7   0   1   30.32    2.07
  -7   0  -1   28.88    2.04
   7   0   1   30.11    2.06
  -7   0  -1   29.54    2.07
   7   0   1   31.27    2.07
  -7   0  -1   33.63    2.09
  -7   0  -1   33.78    2.07
  -7   0  -1   33.10    2.05
   7   0   1   29.13    2.06
  -8   0  -1   53.66    3.59
  -8   0  -1   57.34    3.61
   8   0   1   55.93    3.62
   8   0   1   58.75    3.62
   8   0   1   57.95    3.62
  -8   0  -1   50.18    3.62
  -8   0  -1   53.97    3.62
  -8   0  -1   52.78    3.58
   8   0   1   55.17    3.61
  -9   0  -1    1.54    0.23
  -9   0  -1    1.88    0.26
  -9   0  -1    1.71    0.20
   9   0   1    1.58    0.22
   9   0   1    1.73    0.23
  -9   0  -1    2.04    0.25
  -9   0  -1    1.96    0.23
   9   0   1    1.83    0.22
   9   0   1    2.37    0.25
  10   0   1   30.51    2.05
 -10   0  -1   28.15    2.01
 -10   0  -1   29.00    2.04
 -10   0  -1   31.44    2.08
  10   0   1   28.80    2.05
  10   0   1   31.07    2.05
 -10   0  -1   32.61    2.09
  10   0   1   30.94    2.06
 -10   0  -1   30.75    2.07
 -11   0  -1    3.85    0.40
 -11   0  -1    3.52    0.34
 -11   0  -1    3.66    0.36
  11   0   1    3.25    0.36
  11   0   1    3.25    0.36
  11   0   1    3.71    0.35
 -11   0  -1    3.31    0.40
 -11   0  -1    3.40    0.31
  11   0   1    2.98    0.35
 -11   0  -1    3.52    0.38
  12   0   1    0.74    0.19
 -12   0  -1    0.84    0.18
  12   0   1    0.72    0.19
  12   0   1    0.63    0.17
 -12   0  -1    0.61    0.22
 -12   0  -1    0.83    0.15
 -12   0  -1    0.67    0.19
  12   0   1    0.62    0.18
  13   0   1    1.31    0.23
  13   0   1    1.03    0.23
  13   0   1    1.30    0.23
 -13   0  -1    1.21    0.24
  13   0   1    1.32    0.22
 -13   0  -1    1.08    0.17
 -13   0  -1    0.97    0.25
  14  -1  -1    0.69    0.19
  14  -1  -1    0.70    0.18
 -14  -1   1    0.94    0.15
 -14  -1   1    0.77    0.28
  14  -1  -1    0.74    0.21
  14  -1  -1    0.74    0.19
 -14   1   1    0.87    0.26
  14   1  -1    0.87    0.21
 -14   1   1    0.99    0.17
  14   1  -1    0.69    0.20
  14   1  -1    0.88    0.20
 -14   1   1    0.70    0.19
 -14   1   1    1.19    0.26
  14   1  -1    0.87    0.25
 -13  -1   1    2.54    0.37
 -13  -1   1    2.34    0.26
  13  -1  -1    2.64    0.30
 -13  -1   1    2.96    0.35
  13  -1  -1    2.19    0.29
 -13  -1   1    2.73    0.47
  13  -1  -1    2.12    0.30
  13  -1  -1    1.87    0.28
  13   1  -1    1.96    0.29
 -13   1   1    2.92    0.37
 -13   1   1    2.44    0.29
  13   1  -1    2.45    0.29
  13   1  -1    2.34    0.29
  13   1  -1    2.93    0.32
 -13   1   1    2.34    0.26
 -13   1   1    2.87    0.37
  12  -1  -1   11.48    0.82
 -12  -1   1   11.45    0.79
  12  -1  -1    9.96    0.83
  12  -1  -1   11.77    0.84
 -12  -1   1   11.22    0.85
 -12  -1   1   11.76    0.90
 -12  -1   1   11.33    0.82
  12  -1  -1   11.57    0.84
 -12  -1   1   11.04    0.87
  12   1  -1   11.13    0.83
  12   1  -1   11.15    0.83
 -12   1   1   12.14    0.88
 -12   1   1   10.59    0.80
 -12   1   1   11.15    0.88
 -12   1   1   11.22    0.83
 -12   1   1   11.29    0.84
  12   1  -1   12.17    0.84
  12   1  -1    9.75    0.83
  11  -1  -1   21.99    1.53
 -11  -1   1   23.07    1.58
 -11  -1   1   22.38    1.56
  11  -1  -1   20.75    1.54
 -11  -1   1   21.34    1.52
 -11  -1   1   20.07    1.50
 -11  -1   1   23.95    1.60
  11  -1  -1   21.19    1.54
  11  -1  -1   22.66    1.55
 -11   1   1   23.82    1.52
 -11   1   1   22.97    1.57
 -11   1   1   23.29    1.54
  11   1  -1   24.05    1.54
  11   1  -1   21.49    1.54
 -11   1   1   22.21    1.55
 -11   1   1   22.41    1.58
  11   1  -1   24.54    1.55
  11   1  -1   23.22    1.54
 -10  -1   1   21.23    1.48
  10  -1  -1   22.48    1.46
 -10  -1   1   22.75    1.51
  10  -1  -1   20.27    1.47
  10  -1  -1   20.94    1.47
  10  -1  -1   24.00    1.48
 -10  -1   1   18.99    1.43
 -10  -1   1   21.42    1.45
 -10   1   1   21.46    1.50
 -10   1   1   22.62    1.47
  10   1  -1   21.20    1.46
 -10   1   1   21.63    1.47
  10   1  -1   20.20    1.46
 -10   1   1   20.39    1.45
  10   1  -1   21.75    1.47
  10   1  -1   22.80    1.46
  -9  -1   1   78.25    4.87
  -9  -1   1   77.61    4.85
  -9  -1   1   70.72    4.83
   9  -1  -1   69.37    4.87
   9  -1  -1   82.37    4.89
   9  -1  -1   79.63    4.87
  -9  -1   1   80.86    4.90
  -9  -1   1   74.57    4.91
  -9  -1   1   83.15    4.92
   9  -1  -1   80.40    4.89
   9   1  -1   80.09    4.88
  -9   1   1   71.96    4.87
   9   1  -1   75.50    4.87
  -9   1   1   66.46    4.86
  -9   1   1   70.30    4.86
  -9   1   1   65.80    4.89
   9   1  -1   72.97    4.87
  -9   1   1   69.16    4.87
   9   1  -1   71.44    4.87
  -8  -1   1    9.65    0.67
   8  -1  -1    8.30    0.62
   8  -1  -1    8.62    0.61
  -8  -1   1    7.19    0.57
  -8  -1   1    8.65    0.61
   8  -1  -1    8.40    0.62
   8  -1  -1    8.42    0.62
  -8  -1   1    8.07    0.63
  -8  -1   1    9.96    0.66
  -8  -1   1    9.47    0.60
  -8   1   1    7.65    0.62
   8   1  -1    8.41    0.62
  -8   1   1    8.55    0.62
  -8   1   1    8.53    0.61
   8   1  -1    9.61    0.63
   8   1  -1    8.94    0.62
  -8   1   1    8.92    0.64
  -8   1   1    7.93    0.60
   8   1  -1    8.34    0.61
  -7  -1   1   28.40    1.86
   7  -1  -1   30.05    1.88
  -7  -1   1   27.95    1.84
  -7  -1   1   26.74    1.88
  -7  -1   1   28.18    1.85
  -7  -1   1   31.78    1.91
   7  -1  -1   31.17    1.87
   7  -1  -1   29.79    1.88
   7  -1  -1   30.06    1.88
  -7  -1   1   32.36    1.92
   7  -1  -1   30.09    1.88
  -7   1   1   30.95    1.90
   7   1  -1   28.69    1.87
  -7   1   1   25.57    1.86
   7   1  -1   25.59    1.86
   7   1  -1   29.41    1.88
  -7   1   1   23.84    1.86
   7   1  -1   26.54    1.88
   7   1  -1   25.99    1.87
  -7   1   1   25.78    1.87
  -7   1   1   25.63    1.87
   6  -1  -1   14.42    0.91
   6  -1  -1   12.28    0.90
   6  -1  -1   13.00    0.90
  -6  -1   1   13.61    0.91
  -6  -1   1   12.94    0.88
  -6  -1   1   13.26    0.87
  -6  -1   1   12.03    0.90
  -6  -1   1   13.80    0.89
   6  -1  -1   14.43    0.90
  -6  -1   1   14.58    0.90
  -6  -1   1   13.75    0.93
   6   1  -1   12.87    0.90
  -6   1   1   13.06    0.87
  -6   1   1   13.06    0.90
   6   1  -1   13.69    0.89
   6   1  -1   13.23    0.90
  -6   1   1   11.74    0.91
   6   1  -1   12.83    0.90
  -6   1   1   13.20    0.89
   6   1  -1   14.64    0.91
  -6   1   1   13.05    0.89
  -6   1   1   12.76    0.89
   6   1  -1   12.57    0.91
  -5  -1   1  266.16   16.56
   5  -1  -1  246.93   16.56
   5  -1  -1  280.59   16.56
  -5  -1   1  244.96   16.55
  -5  -1   1  258.94   16.55
   5  -1  -1  283.19   16.56
   5  -1  -1  232.41   16.55
  -5  -1   1  228.89   16.55
  -5  -1   1  263.19   16.56
  -5  -1   1  256.66   16.67
  -5  -1   1  285.72   16.61
  -5  -1   1  267.44   16.66
  -5  -1   1  256.56   16.60
   5  -1  -1  277.93   16.63
  -5  -1   1  279.47   16.58
   5  -1  -1  291.05   16.67
   5  -1  -1  258.69   16.59
   5  -1  -1  215.72   16.54
  -5   1   1  264.57   16.61
  -5   1   1  232.78   16.55
   5   1  -1  223.94   16.56
   5   1  -1  283.88   16.58
   5   1  -1  253.60   16.56
  -5   1   1  258.78   16.56
   5   1  -1  232.73   16.55
  -5   1   1  262.75   16.56
   5   1  -1  263.79   16.66
   5   1  -1  237.78   16.58
  -5   1   1  253.45   16.56
  -5   1   1  235.09   16.58
   5   1  -1  259.91   16.55
  -5   1   1  240.27   16.57
   5   1  -1  282.19   16.57
  -5   1   1  249.98   16.55
  -4  -1   1   51.33    3.21
   4  -1  -1   46.87    3.22
   4  -1  -1   54.59    3.22
   4  -1  -1   48.37    3.21
  -4  -1   1   52.73    3.23
  -4  -1   1   52.47    3.23
   4  -1  -1   48.96    3.25
  -4  -1   1   46.24    3.21
  -4  -1   1   51.61    3.22
   4  -1  -1   53.13    3.22
  -4  -1   1   51.48    3.22
  -4  -1   1   48.42    3.22
   4  -1  -1   46.27    3.22
  -4   1   1   52.04    3.22
   4   1  -1   49.63    3.23
  -4   1   1   44.57    3.22
  -4   1   1   53.12    3.21
   4   1  -1   44.79    3.21
   4   1  -1   41.96    3.23
   4   1  -1   46.39    3.21
  -4   1   1   50.50    3.21
  -4   1   1   52.34    3.23
  -4   1   1   52.19    3.23
   4   1  -1   48.25    3.22
   4   1  -1   44.72    3.22
  -4   1   1   50.89    3.22
   4   1  -1   52.99    3.22
  -4   1   1   50.80    3.21
   4   1  -1   55.88    3.22
  -4   1   1   43.51    3.22
   3  -1  -1  365.86   24.99
   3  -1  -1  372.07   24.94
  -3  -1   1  403.19   24.98
  -3  -1   1  397.29   24.99
   3  -1  -1  401.67   24.97
  -3  -1   1  401.14   24.99
   3  -1  -1  332.53   24.98
  -3  -1   1  340.18   25.02
   3  -1  -1  404.12   25.14
   3  -1  -1  432.43   24.99
  -3  -1   1  394.13   24.93
  -3  -1   1  343.34   25.03
   3  -1  -1  350.33   24.96
  -3  -1   1  359.39   24.97
  -3  -1   1  390.76   24.99
  -3  -1   1  362.74   24.97
   3  -1  -1  369.57   24.98
  -3   1   1  370.05   24.98
   3   1  -1  384.27   24.97
  -3   1   1  418.83   25.11
  -3   1   1  426.65   25.00
   3   1  -1  433.08   25.05
  -3   1   1  416.98   25.01
   3   1  -1  379.95   24.98
  -3   1   1  346.82   24.95
  -3   1   1  408.97   24.97
  -3   1   1  433.54   25.00
   3   1  -1  385.59   24.96
   3   1  -1  360.66   24.96
   3   1  -1  344.67   25.05
  -3   1   1  413.89   24.97
  -3   1   1  433.34   25.03
  -2  -1   1  291.67   20.92
   2  -1  -1  304.40   20.88
   2  -1  -1  346.05   20.87
   2  -1  -1  346.88   20.89
   2  -1  -1  319.22   20.90
  -2  -1   1  321.32   20.88
  -2  -1   1  331.89   20.87
  -2  -1   1  321.26   20.86
   2  -1  -1  343.53   20.88
  -2  -1   1  334.26   20.88
  -2  -1   1  314.10   20.91
  -2  -1   1  319.62   20.87
   2  -1  -1  330.09   20.91
  -2   1   1  357.98   20.90
  -2   1   1  333.74   20.87
   2   1  -1  269.97   20.90
   2   1  -1  336.92   20.89
  -2   1   1  293.54   20.83
  -2   1   1  345.59   20.97
  -2   1   1  328.74   20.87
  -2   1   1  302.02   20.87
   2   1  -1  357.09   20.89
  -2   1   1  288.02   20.89
   2   1  -1  335.96   20.92
  -2   1   1  323.81   20.89
   2   1  -1  270.19   20.85
   2   1  -1  350.57   20.88
   2   1  -1  335.59   20.88
  -1  -1   1    0.77    0.06
  -1  -1   1    0.85    0.06
   1  -1  -1    0.95    0.06
  -1  -1   1    1.02    0.08
  -1  -1   1    0.77    0.06
   1  -1  -1    0.84    0.06
  -1  -1   1    0.88    0.06
   1  -1  -1    0.82    0.06
   1  -1  -1    0.80    0.06
  -1  -1   1    0.88    0.06
   1  -1  -1    0.89    0.06
  -1  -1   1    0.81    0.06
   1  -1  -1    0.77    0.07
   1  -1  -1    0.85    0.07
  -1  -1   1    0.72    0.06
   1  -1  -1    0.76    0.06
   1  -1  -1    0.91    0.06
  -1   1   1    0.75    0.06
  -1   1   1    0.82    0.06
   1   1  -1    0.98    0.07
  -1   1   1    0.79    0.06
  -1   1   1    0.82    0.06
  -1   1   1    0.74    0.06
   1   1  -1    0.76    0.06
  -1   1   1    0.73    0.06
   1   1  -1    0.81    0.06
   1   1  -1    0.70    0.06
  -1   1   1    0.69    0.06
   1   1  -1    0.78    0.06
   0  -1   1   92.15    6.75
   0  -1   1  106.01    6.76
   0  -1  -1   88.68    6.75
   0  -1   1  110.65    6.77
   0  -1  -1   95.55    6.75
   0  -1   1  104.34    6.77
   0  -1  -1  100.42    6.75
   0  -1  -1   92.17    6.76
   0  -1   1  102.07    6.76
   0  -1  -1   99.22    6.77
   0  -1   1   96.00    6.74
   0  -1  -1   90.57    6.74
   0  -1   1  106.56    6.76
   0   1  -1  113.60    6.74
   0   1  -1  112.52    6.75
   0   1   1  107.06    6.77
   0   1   1  102.61    6.78
   0   1   1  108.56    6.78
   0   1   1  112.28    6.75
   0   1   1  112.65    6.79
   0   1  -1   95.03    6.74
   0   1  -1  104.95    6.77
   0   1   1  109.86    6.75
   0   1  -1  108.99    6.79
   0   1  -1  119.50    6.74
   0   1   1  112.76    6.78
   0   1   1  120.04    6.76
  -1  -1  -1  351.02   20.60
  -1  -1  -1  331.06   20.55
  -1  -1  -1  307.76   20.61
   1  -1   1  333.06   20.67
   1  -1   1  310.79   20.55
   1  -1   1  310.89   20.58
   1  -1   1  326.93   20.63
   1  -1   1  324.69   20.59
   1  -1   1  327.67   20.60
   1  -1   1  271.61   20.58
  -1  -1  -1  302.89   20.56
  -1  -1  -1  349.76   20.64
   1  -1   1  314.36   20.58
  -1  -1  -1  346.57   20.60
  -1  -1  -1  285.91   20.56
  -1  -1  -1  344.65   20.55
  -1   1  -1  325.34   20.61
  -1   1  -1  339.08   20.60
  -1   1  -1  324.04   20.61
  -1   1  -1  314.28   20.58
   1   1   1  361.71   20.58
  -1   1  -1  319.83   20.58
   1   1   1  333.24   20.56
   1   1   1  319.81   20.58
  -1   1  -1  315.97   20.55
  -1   1  -1  277.05   20.61
   1   1   1  294.35   20.55
   1   1   1  276.23   20.56
   1   1   1  301.67   20.55
   1   1   1  322.34   20.63
   1   1   1  287.55   20.59
  -1   1  -1  315.11   20.59
  -1   1  -1  352.27   20.64
   2  -1   1  603.46   37.44
   2  -1   1  560.48   37.51
   2  -1   1  572.51   37.56
  -2  -1  -1  603.58   37.47
  -2  -1  -1  520.76   37.45
   2  -1   1  616.53   37.52
   2  -1   1  639.92   37.54
  -2  -1  -1  576.01   37.52
   2  -1   1  626.65   37.56
  -2  -1  -1  562.16   37.52
   2  -1   1  534.58   37.46
  -2  -1  -1  490.82   37.47
  -2  -1  -1  545.38   37.46
   2  -1   1  554.27   37.48
   2  -1   1  626.95   37.48
  -2  -1  -1  553.11   37.47
  -2  -1  -1  567.53   37.44
  -2  -1  -1  612.88   37.47
   2  -1   1  671.16   37.54
   2  -1   1  633.45   37.53
   2   1   1  603.69   37.48
  -2   1  -1  553.59   37.47
   2   1   1  559.88   37.46
  -2   1  -1  488.16   37.49
   2   1   1  583.07   37.54
  -2   1  -1  664.34   37.49
  -2   1  -1  641.17   37.45
   2   1   1  581.35   37.47
   2   1   1  515.24   37.50
   2   1   1  543.31   37.47
  -2   1  -1  537.41   37.47
   2   1   1  587.06   37.47
  -2   1  -1  595.99   37.49
  -2   1  -1  567.21   37.56
  -2   1  -1  636.84   37.54
  -2   1  -1  526.88   37.46
   2   1   1  600.29   37.54
  -2   1  -1  616.65   37.53
  -3  -1  -1    7.30    0.51
  -3  -1  -1    7.19    0.50
  -3  -1  -1    6.63    0.52
  -3  -1  -1    7.00    0.50
   3  -1   1    6.41    0.51
  -3  -1  -1    7.28    0.51
   3  -1   1    6.74    0.50
   3  -1   1    6.77    0.51
   3  -1   1    6.70    0.51
   3  -1   1    7.14    0.52
   3  -1   1    6.65    0.51
   3  -1   1    6.85    0.51
  -3  -1  -1    6.75    0.50
  -3  -1  -1    6.50    0.51
  -3  -1  -1    6.89    0.52
  -3  -1  -1    7.04    0.52
   3  -1   1    6.75    0.53
  -3  -1  -1    7.16    0.51
   3  -1   1    6.98    0.50
   3  -1   1    7.32    0.52
  -3   1  -1    8.63    0.52
  -3   1  -1    8.20    0.52
   3   1   1    8.16    0.52
   3   1   1    8.76    0.52
  -3   1  -1    9.08    0.52
  -3   1  -1    8.43    0.52
   3   1   1    7.74    0.51
   3   1   1    9.03    0.52
   3   1   1    8.43    0.51
  -3   1  -1    8.68    0.53
   3   1   1    8.82    0.53
  -3   1  -1    8.86    0.52
   4  -1   1  143.23    8.35
   4  -1   1  125.35    8.38
  -4  -1  -1  122.94    8.35
   4  -1   1  139.46    8.37
  -4  -1  -1  116.19    8.36
   4  -1   1  136.34    8.36
   4  -1   1  139.73    8.37
  -4  -1  -1  134.93    8.35
   4  -1   1  130.72    8.35
   4  -1   1  125.54    8.36
  -4  -1  -1  130.80    8.36
  -4  -1  -1  131.64    8.37
  -4  -1  -1  134.10    8.34
  -4  -1  -1  129.11    8.37
  -4  -1  -1  133.51    8.35
  -4  -1  -1  136.42    8.37
   4  -1   1  137.89    8.34
  -4  -1  -1  142.35    8.34
   4   1   1  120.43    8.35
   4   1   1  117.37    8.36
  -4   1  -1  129.86    8.36
   4   1   1  133.25    8.36
   4   1   1  122.02    8.35
   4   1   1  144.14    8.36
   4   1   1  131.83    8.36
  -4   1  -1  136.80    8.37
   4   1   1  115.19    8.36
   4   1   1  119.23    8.36
  -4   1  -1  124.78    8.35
  -4   1  -1  122.56    8.36
   4   1   1  120.88    8.36
  -4   1  -1  127.36    8.36
  -4   1  -1  124.63    8.36
  -4   1  -1  134.37    8.36
   4   1   1  116.74    8.34
  -4   1  -1  125.38    8.36
  -4   1  -1  124.03    8.35
  -4   1  -1  131.17    8.36
  -5  -1  -1   78.63    4.59
   5  -1   1   71.07    4.59
   5  -1   1   68.80    4.59
   5  -1   1   73.27    4.56
  -5  -1  -1   72.02    4.60
  -5  -1  -1   74.81    4.56
  -5  -1  -1   71.14    4.59
  -5  -1  -1   73.18    4.58
  -5  -1  -1   69.72    4.56
   5  -1   1   65.86    4.58
   5  -1   1   63.11    4.61
   5  -1   1   77.80    4.60
   5  -1   1   65.30    4.58
  -5  -1  -1   60.10    4.59
   5  -1   1   72.58    4.58
  -5   1  -1   73.88    4.59
   5   1   1   73.03    4.59
  -5   1  -1   77.52    4.59
  -5   1  -1   79.10    4.59
   5   1   1   73.40    4.58
  -5   1  -1   68.21    4.59
   5   1   1   67.58    4.59
   5   1   1   63.68    4.57
  -5   1  -1   67.24    4.61
   5   1   1   70.67    4.59
   5   1   1   66.44    4.58
  -5   1  -1   68.70    4.58
  -5   1  -1   73.15    4.59
   5   1   1   65.30    4.59
  -6  -1  -1   55.02    3.47
   6  -1   1   51.35    3.43
   6  -1   1   54.28    3.47
   6  -1   1   49.74    3.46
  -6  -1  -1   51.78    3.48
  -6  -1  -1   49.73    3.45
  -6  -1  -1   52.87    3.44
  -6  -1  -1   50.40    3.48
   6  -1   1   56.03    3.47
   6  -1   1   49.11    3.47
  -6  -1  -1   52.52    3.46
  -6  -1  -1   59.73    3.50
   6  -1   1   51.79    3.48
  -6   1  -1   60.82    3.49
  -6   1  -1   50.79    3.47
   6   1   1   54.07    3.47
  -6   1  -1   53.66    3.46
  -6   1  -1   49.00    3.46
   6   1   1   54.59    3.48
   6   1   1   55.20    3.48
   6   1   1   54.91    3.47
   6   1   1   55.21    3.47
  -6   1  -1   53.54    3.47
   6   1   1   48.29    3.45
  -7  -1  -1   14.35    1.00
   7  -1   1   14.72    0.98
  -7  -1  -1   14.60    1.00
   7  -1   1   14.29    1.04
  -7  -1  -1   15.49    1.03
  -7  -1  -1   14.95    1.04
   7  -1   1   14.73    1.03
  -7  -1  -1   14.78    1.02
  -7  -1  -1   16.52    1.06
   7  -1   1   13.81    1.02
   7  -1   1   15.42    1.04
   7  -1   1   14.50    1.02
  -7  -1  -1   14.23    1.05
  -7   1  -1   15.17    1.02
   7   1   1   15.38    1.03
   7   1   1   14.59    1.03
  -7   1  -1   12.36    1.02
  -7   1  -1   17.04    1.04
   7   1   1   16.35    1.04
  -7   1  -1   14.66    1.03
  -7   1  -1   17.09    1.05
   7   1   1   14.41    1.02
   8  -1   1   46.27    3.53
  -8  -1  -1   49.59    3.50
  -8  -1  -1   56.25    3.57
  -8  -1  -1   46.75    3.49
   8  -1   1   56.50    3.53
  -8  -1  -1   50.93    3.55
  -8  -1  -1   54.00    3.56
   8  -1   1   50.41    3.53
  -8  -1  -1   53.87    3.53
  -8  -1  -1   52.57    3.53
   8  -1   1   55.02    3.55
  -8   1  -1   63.03    3.53
   8   1   1   59.70    3.55
   8   1   1   54.79    3.53
  -8   1  -1   55.40    3.54
   8   1   1   48.79    3.53
  -8   1  -1   56.91    3.54
   8   1   1   58.95    3.55
   9  -1   1   72.99    4.71
   9  -1   1   80.65    4.72
  -9  -1  -1   76.43    4.74
  -9  -1  -1   72.72    4.75
  -9  -1  -1   64.97    4.68
  -9  -1  -1   75.02    4.71
   9  -1   1   67.64    4.73
  -9  -1  -1   74.21    4.72
  -9  -1  -1   84.00    4.77
   9  -1   1   72.38    4.73
   9   1   1   63.04    4.71
  -9   1  -1   67.53    4.72
   9   1   1   73.83    4.73
   9   1   1   70.40    4.71
   9   1   1   76.50    4.73
  -9   1  -1   71.34    4.70
  -9   1  -1   62.04    4.72
  -9   1  -1   72.41    4.72
 -10  -1  -1    7.80    0.66
  10  -1   1    7.52    0.60
 -10  -1  -1    7.58    0.60
  10  -1   1    7.21    0.62
  10  -1   1    7.06    0.62
  10  -1   1    7.65    0.61
 -10  -1  -1    7.21    0.60
 -10  -1  -1    8.29    0.65
 -10  -1  -1    7.88    0.57
 -10   1  -1    7.74    0.62
  10   1   1    7.42    0.62
 -10   1  -1    8.92    0.64
 -10   1  -1    8.05    0.64
  10   1   1    8.28    0.62
  10   1   1    8.83    0.63
 -10   1  -1    8.47    0.60
  10   1   1    9.14    0.63
  11  -1   1   14.13    1.09
 -11  -1  -1   14.82    1.12
  11  -1   1   14.30    1.10
 -11  -1  -1   14.90    1.04
  11  -1   1   15.04    1.09
 -11  -1  -1   14.68    1.14
 -11  -1  -1   14.39    1.11
  11  -1   1   15.01    1.07
 -11  -1  -1   14.74    1.07
  11   1   1   15.87    1.09
  11   1   1   15.59    1.09
 -11   1  -1   15.06    1.09
 -11   1  -1   15.97    1.12
 -11   1  -1   15.22    1.10
 -11   1  -1   16.46    1.07
  11   1   1   14.89    1.09
  11   1   1   16.12    1.10
 -11   1  -1   15.98    1.12
 -12  -1  -1    1.40    0.29
 -12  -1  -1    1.24    0.16
  12  -1   1    1.02    0.19
  12  -1   1    1.21    0.23
  12  -1   1    1.30    0.23
 -12  -1  -1    1.26    0.24
  12  -1   1    1.54    0.24
  12   1   1    0.82    0.19
  12   1   1    1.28    0.21
 -12   1  -1    1.17    0.18
  12   1   1    1.54    0.23
 -12   1  -1    1.43    0.25
  12   1   1    1.18    0.22
 -12   1  -1    1.16    0.25
 -12   1  -1    1.01    0.20
 -12   1  -1    1.21    0.23
  13  -1   1    9.87    0.79
  13  -1   1    9.65    0.76
 -13  -1  -1    9.66    0.85
 -13  -1  -1   10.32    0.81
  13  -1   1    9.86    0.78
  13  -1   1    9.16    0.78
 -13  -1  -1    9.41    0.71
  13   1   1   10.31    0.78
 -13   1  -1   11.08    0.84
  13   1   1    9.34    0.77
  13   1   1   10.08    0.78
 -13   1  -1   10.56    0.82
  13   1   1    9.69    0.78
 -13   1  -1   10.77    0.84
 -13   1  -1    9.16    0.78
 -13   1  -1   10.49    0.74
  14  -2  -1    4.78    0.49
 -14  -2   1    4.41    0.49
  14  -2  -1    4.89    0.45
  14  -2  -1    4.88    0.49
  14  -2  -1    4.39    0.47
 -14   2   1    5.60    0.47
  14   2  -1    4.78    0.52
 -14   2   1    5.24    0.52
  14   2  -1    5.36    0.49
  14   2  -1    5.50    0.47
 -14   2   1    5.14    0.44
  13  -2  -1   10.98    0.79
  13  -2  -1   10.07    0.75
  13  -2  -1   10.73    0.78
  13  -2  -1   10.06    0.77
  13  -2  -1    9.56    0.77
 -13  -2   1    9.46    0.79
 -13  -2   1    9.19    0.71
 -13  -2   1   11.64    0.89
  13   2  -1    9.86    0.78
  13   2  -1   10.00    0.76
 -13   2   1    9.58    0.81
 -13   2   1    9.43    0.80
  13   2  -1   10.21    0.76
  13   2  -1    9.97    0.77
 -13   2   1    9.67    0.74
 -13   2   1    9.92    0.77
  12  -2  -1    8.40    0.66
 -12  -2   1    8.10    0.68
 -12  -2   1    8.49    0.70
 -12  -2   1    8.28    0.73
  12  -2  -1    8.43    0.67
 -12  -2   1    7.79    0.60
  12  -2  -1    8.09    0.64
  12  -2  -1    8.74    0.67
  12   2  -1    8.92    0.65
 -12   2   1    8.07    0.64
  12   2  -1    8.07    0.65
 -12   2   1    9.14    0.71
  12   2  -1    7.87    0.64
  12   2  -1    9.37    0.68
 -12   2   1    8.23    0.64
 -12   2   1    8.27    0.65
  11  -2  -1   11.56    0.88
 -11  -2   1   12.90    0.91
  11  -2  -1   11.07    0.88
 -11  -2   1   11.12    0.91
 -11  -2   1   11.67    0.95
  11  -2  -1   11.74    0.86
 -11  -2   1   11.93    0.85
 -11  -2   1   11.36    0.83
  11  -2  -1   11.83    0.88
  11   2  -1   12.54    0.87
 -11   2   1   12.69    0.87
  11   2  -1   10.62    0.87
 -11   2   1   14.17    0.87
  11   2  -1   13.54    0.87
  11   2  -1   12.83    0.88
 -11   2   1   11.09    0.90
 -11   2   1   12.71    0.88
 -10  -2   1   71.27    4.75
 -10  -2   1   74.09    4.77
  10  -2  -1   75.39    4.73
  10  -2  -1   72.64    4.73
  10  -2  -1   72.98    4.73
 -10  -2   1   81.33    4.80
 -10  -2   1   69.94    4.69
 -10  -2   1   66.70    4.70
  10  -2  -1   65.86    4.70
  10   2  -1   67.45    4.71
  10   2  -1   71.55    4.73
  10   2  -1   77.84    4.72
 -10   2   1   76.32    4.72
  10   2  -1   73.05    4.72
 -10   2   1   68.50    4.71
 -10   2   1   71.50    4.73
 -10   2   1   70.73    4.75
  -9  -2   1    8.17    0.61
  -9  -2   1    7.60    0.62
   9  -2  -1    7.75    0.58
   9  -2  -1    7.94    0.56
   9  -2  -1    7.83    0.57
   9  -2  -1    7.77    0.58
  -9  -2   1    8.08    0.55
  -9  -2   1    8.11    0.54
  -9  -2   1    7.56    0.59
   9   2  -1    7.26    0.56
  -9   2   1    6.73    0.57
  -9   2   1    7.31    0.56
  -9   2   1    8.12    0.60
   9   2  -1    7.18    0.57
   9   2  -1    7.22    0.56
   9   2  -1    7.28    0.56
  -9   2   1    6.51    0.55
   8  -2  -1   51.60    3.40
  -8  -2   1   46.84    3.44
  -8  -2   1   49.48    3.39
   8  -2  -1   56.51    3.43
   8  -2  -1   51.34    3.42
   8  -2  -1   46.31    3.40
  -8  -2   1   56.09    3.47
  -8  -2   1   52.48    3.40
  -8  -2   1   51.06    3.43
  -8   2   1   56.07    3.43
   8   2  -1   53.59    3.41
  -8   2   1   52.60    3.41
  -8   2   1   58.04    3.44
   8   2  -1   51.51    3.41
  -8   2   1   51.76    3.41
   8   2  -1   53.15    3.42
   8   2  -1   47.60    3.41
  -7  -2   1   29.02    1.78
  -7  -2   1   25.42    1.72
   7  -2  -1   21.83    1.74
  -7  -2   1   24.52    1.74
   7  -2  -1   25.45    1.73
  -7  -2   1   25.88    1.76
   7  -2  -1   23.66    1.74
   7  -2  -1   25.92    1.73
  -7  -2   1   25.45    1.78
  -7  -2   1   26.65    1.73
   7   2  -1   25.48    1.73
  -7   2   1   26.90    1.75
   7   2  -1   27.09    1.74
   7   2  -1   25.44    1.74
  -7   2   1   26.31    1.75
  -7   2   1   27.78    1.74
   7   2  -1   27.47    1.74
  -7   2   1   30.18    1.77
  -7   2   1   27.16    1.72
   7   2  -1   26.65    1.75
  -7   2   1   26.29    1.74
   6  -2  -1   73.40    4.77
   6  -2  -1   77.79    4.79
  -6  -2   1   64.83    4.78
  -6  -2   1   72.51    4.76
   6  -2  -1   78.30    4.79
  -6  -2   1   67.91    4.78
  -6  -2   1   80.17    4.81
  -6  -2   1   69.74    4.82
   6  -2  -1   76.66    4.79
  -6  -2   1   72.46    4.80
  -6  -2   1   72.38    4.77
   6   2  -1   74.49    4.78
   6   2  -1   83.96    4.79
  -6   2   1   78.74    4.77
   6   2  -1   75.42    4.78
  -6   2   1   66.90    4.77
  -6   2   1   72.70    4.79
  -6   2   1   64.00    4.79
  -6   2   1   75.15    4.79
   6   2  -1   75.66    4.78
   5  -2  -1   72.24    4.60
  -5  -2   1   71.50    4.58
  -5  -2   1   66.68    4.59
   5  -2  -1   69.28    4.60
   5  -2  -1   66.99    4.64
  -5  -2   1   69.03    4.59
   5  -2  -1   66.20    4.59
  -5  -2   1   71.03    4.59
   5  -2  -1   71.64    4.60
  -5  -2   1   63.12    4.58
  -5  -2   1   69.76    4.60
  -5  -2   1   70.91    4.62
   5  -2  -1   69.87    4.58
   5  -2  -1   74.10    4.58
  -5  -2   1   67.98    4.62
  -5  -2   1   77.43    4.57
   5  -2  -1   74.59    4.60
   5  -2  -1   72.99    4.60
  -5  -2   1   70.72    4.61
   5   2  -1   73.12    4.58
  -5   2   1   65.12    4.59
   5   2  -1   77.91    4.59
  -5   2   1   73.17    4.62
   5   2  -1   67.91    4.59
  -5   2   1   70.17    4.60
   5   2  -1   74.44    4.59
  -5   2   1   70.45    4.60
  -5   2   1   71.67    4.61
   5   2  -1   68.14    4.58
  -5   2   1   70.02    4.58
  -5   2   1   68.31    4.61
   5   2  -1   70.03    4.61
  -5   2   1   77.08    4.59
   5   2  -1   67.73    4.61
  -5   2   1   75.26    4.58
  -4  -2   1  170.35   10.98
   4  -2  -1  188.57   10.97
   4  -2  -1  164.22   10.97
  -4  -2   1  161.80   10.98
   4  -2  -1  148.79   11.00
  -4  -2   1  187.87   10.97
   4  -2  -1  154.26   10.97
   4  -2  -1  160.88   10.97
   4  -2  -1  180.17   10.98
   4  -2  -1  171.65   10.98
  -4  -2   1  188.58   10.99
  -4  -2   1  172.12   10.96
   4  -2  -1  168.24   10.96
  -4  -2   1  153.07   10.95
  -4  -2   1  148.01   10.99
   4  -2  -1  181.64   10.97
  -4  -2   1  189.76   10.97
  -4  -2   1  190.29   10.98
  -4  -2   1  175.15   10.97
   4  -2  -1  187.44   10.99
  -4   2   1  150.46   10.97
  -4   2   1  166.34   10.97
  -4   2   1  155.56   10.95
  -4   2   1  159.44   10.98
   4   2  -1  187.13   10.98
  -4   2   1  173.06   10.97
   4   2  -1  185.63   10.99
  -4   2   1  161.72   10.96
  -4   2   1  161.71   10.98
  -4   2   1  172.16   10.97
   4   2  -1  158.88   10.97
  -4   2   1  151.12   10.97
   4   2  -1  151.35   10.96
   4   2  -1  152.89   10.98
   4   2  -1  189.54   11.01
   4   2  -1  175.11   10.96
   4   2  -1  168.48   10.98
   4   2  -1  172.02   10.96
  -4   2   1  195.30   11.05
   3  -2  -1  132.96    9.13
   3  -2  -1  138.12    9.12
  -3  -2   1  131.39    9.12
   3  -2  -1  143.64    9.13
   3  -2  -1  134.26    9.13
  -3  -2   1  134.03    9.12
  -3  -2   1  146.26    9.15
  -3  -2   1  127.62    9.12
  -3  -2   1  138.64    9.14
  -3  -2   1  138.69    9.14
  -3  -2   1  143.10    9.13
   3  -2  -1  121.92    9.12
   3  -2  -1  124.39    9.12
  -3  -2   1  136.57    9.13
   3  -2  -1  142.29    9.13
  -3  -2   1  131.79    9.15
   3  -2  -1  136.99    9.13
  -3  -2   1  147.01    9.14
   3   2  -1  160.91    9.14
   3   2  -1  140.72    9.14
  -3   2   1  144.02    9.13
  -3   2   1  150.01    9.13
  -3   2   1  137.50    9.13
   3   2  -1  137.26    9.13
   3   2  -1  142.52    9.13
  -3   2   1  147.88    9.15
   3   2  -1  135.63    9.14
   3   2  -1  157.95    9.17
   3   2  -1  161.35    9.14
   3   2  -1  149.90    9.12
  -3   2   1  153.49    9.13
  -3   2   1  156.48    9.13
  -3   2   1  143.21    9.13
  -2  -2   1  427.46   28.38
   2  -2  -1  414.07   28.26
   2  -2  -1  425.09   28.26
   2  -2  -1  415.31   28.27
  -2  -2   1  427.81   28.31
   2  -2  -1  493.61   28.32
  -2  -2   1  405.38   28.24
  -2  -2   1  437.45   28.22
  -2  -2   1  442.48   28.29
  -2  -2   1  449.12   28.27
  -2  -2   1  471.39   28.25
  -2  -2   1  484.39   28.24
  -2  -2   1  426.35   28.23
   2  -2  -1  428.19   28.27
   2  -2  -1  476.81   28.36
   2  -2  -1  462.50   28.27
   2  -2  -1  423.96   28.26
  -2  -2   1  446.20   28.41
   2   2  -1  452.16   28.26
   2   2  -1  413.02   28.32
  -2   2   1  410.18   28.24
   2   2  -1  462.30   28.23
  -2   2   1  464.19   28.29
   2   2  -1  464.68   28.27
   2   2  -1  495.09   28.25
  -2   2   1  458.65   28.31
  -2   2   1  445.02   28.26
  -2   2   1  415.90   28.25
   2   2  -1  370.49   28.22
  -2   2   1  419.55   28.27
   2   2  -1  371.06   28.24
  -2   2   1  495.50   28.46
  -2   2   1  460.55   28.26
   2   2  -1  403.75   28.28
   2   2  -1  379.27   28.24
   2   2  -1  481.28   28.30
   2   2  -1  426.58   28.35
  -2   2   1  393.35   28.29
  -1  -2   1  155.25   10.47
   1  -2  -1  146.88   10.49
   1  -2  -1  171.86   10.47
  -1  -2   1  161.44   10.46
  -1  -2   1  163.56   10.45
   1  -2  -1  166.15   10.47
  -1  -2   1  135.83   10.44
  -1  -2   1  160.46   10.49
   1  -2  -1  158.58   10.45
   1  -2  -1  156.54   10.46
  -1  -2   1  143.02   10.48
   1  -2  -1  165.01   10.49
  -1  -2   1  162.76   10.47
  -1  -2   1  147.16   10.45
   1  -2  -1  139.71   10.44
  -1  -2   1  143.05   10.45
   1  -2  -1  153.18   10.48
   1   2  -1  183.83   10.49
   1   2  -1  167.02   10.46
   1   2  -1  170.70   10.47
  -1   2   1  184.77   10.47
  -1   2   1  179.97   10.48
  -1   2   1  161.89   10.48
  -1   2   1  166.52   10.46
   1   2  -1  168.92   10.46
   1   2  -1  165.59   10.47
  -1   2   1  156.87   10.49
  -1   2   1  161.85   10.48
   1   2  -1  184.97   10.56
  -1   2   1  157.49   10.45
   1   2  -1  166.06   10.46
  -1   2   1  171.80   10.47
   1   2  -1  171.05   10.46
   1   2  -1  185.46   10.49
  -1   2   1  173.21   10.48
   1   2  -1  135.29   10.49
  -1   2   1  154.76   10.48
  -1   2   1  157.66   10.46
   0  -2   1   56.01    3.60
   0  -2   1   55.75    3.57
   0  -2  -1   55.11    3.58
   0  -2  -1   55.52    3.59
   0  -2   1   58.00    3.57
   0  -2   1   56.98    3.58
   0  -2  -1   54.81    3.59
   0  -2  -1   53.94    3.59
   0  -2  -1   50.54    3.58
   0  -2   1   56.21    3.58
   0  -2   1   57.42    3.58
   0  -2   1   52.28    3.58
   0  -2  -1   56.44    3.59
   0  -2   1   46.42    3.58
   0  -2   1   58.50    3.58
   0  -2  -1   46.58    3.59
   0   2  -1   55.99    3.58
   0   2  -1   61.87    3.59
   0   2  -1   56.17    3.59
   0   2  -1   60.43    3.58
   0   2   1   49.80    3.57
   0   2   1   58.82    3.58
   0   2  -1   58.32    3.58
   0   2   1   57.46    3.57
   0   2  -1   55.56    3.59
   0   2   1   51.47    3.59
   0   2   1   49.60    3.58
   0   2   1   61.93    3.60
   0   2   1   55.92    3.59
   0   2  -1   58.14    3.58
   0   2   1   54.25    3.60
   0   2  -1   53.23    3.57
   0   2  -1   58.23    3.58
  -1  -2  -1  828.43   57.34
   1  -2   1  869.54   57.25
   1  -2   1  851.06   57.33
   1  -2   1  890.15   57.30
   1  -2   1  941.45   57.32
   1  -2   1  950.72   57.31
   1  -2   1  850.77   57.26
  -1  -2  -1  840.80   57.33
   1  -2   1  991.85   57.30
  -1  -2  -1  820.38   57.26
  -1  -2  -1  966.98   57.35
   1  -2   1  898.08   57.27
  -1  -2  -1  795.61   57.30
  -1  -2  -1  892.83   57.34
  -1   2  -1  853.41   57.29
   1   2   1  824.63   57.26
   1   2   1  952.05   57.33
  -1   2  -1  798.53   57.28
  -1   2  -1  837.32   57.30
  -1   2  -1  910.99   57.24
  -1   2  -1  805.45   57.27
  -1   2  -1  898.61   57.33
   1   2   1  950.54   57.34
  -1   2  -1  930.46   57.34
   1   2   1  864.43   57.31
  -1   2  -1  940.14   57.29
   1   2   1  950.50   57.35
   1   2   1 1000.00   57.37
   1   2   1  849.05   57.19
   2  -2   1  133.25    8.77
   2  -2   1  144.74    8.81
  -2  -2  -1  142.86    8.78
  -2  -2  -1  144.45    8.79
  -2  -2  -1  146.19    8.78
   2  -2   1  144.27    8.80
   2  -2   1  119.84    8.77
   2  -2   1  147.24    8.78
   2  -2   1  140.22    8.78
   2  -2   1  149.50    8.80
  -2  -2  -1  152.36    8.79
   2  -2   1  136.93    8.78
  -2  -2  -1  134.58    8.78
  -2  -2  -1  151.40    8.83
   2  -2   1  155.77    8.78
  -2  -2  -1  116.25    8.76
   2   2   1  141.41    8.78
   2   2   1  140.31    8.77
   2   2   1  134.37    8.78
   2   2   1  132.23    8.79
  -2   2  -1  135.29    8.78
  -2   2  -1  125.62    8.76
   2   2   1  124.16    8.76
   2   2   1  134.56    8.77
  -2   2  -1  144.80    8.77
   2   2   1  141.83    8.77
   2   2   1  135.93    8.76
  -2   2  -1  138.13    8.79
  -2   2  -1  116.89    8.78
   2   2   1  129.81    8.78
  -2   2  -1  123.79    8.78
   2   2   1  126.45    8.76
   2   2   1  125.24    8.78
  -2   2  -1  116.55    8.77
  -2   2  -1  143.47    8.78
   2   2   1  139.50    8.79
  -2   2  -1  123.84    8.77
  -2   2  -1  138.19    8.76
   2   2   1  131.88    8.77
  -3  -2  -1  241.90   15.00
   3  -2   1  225.56   14.98
   3  -2   1  239.14   14.98
   3  -2   1  243.74   15.06
   3  -2   1  239.38   14.99
  -3  -2  -1  200.75   15.02
   3  -2   1  218.40   14.98
  -3  -2  -1  239.94   14.99
  -3  -2  -1  231.56   15.00
   3  -2   1  229.91   14.98
   3  -2   1  197.39   15.00
  -3  -2  -1  245.13   14.97
  -3  -2  -1  202.33   14.99
   3  -2   1  221.47   14.99
  -3  -2  -1  208.71   14.98
   3  -2   1  235.82   14.97
   3  -2   1  240.10   14.98
  -3  -2  -1  221.06   15.01
  -3  -2  -1  235.95   14.97
   3   2   1  261.76   15.00
  -3   2  -1  242.87   14.98
  -3   2  -1  237.83   14.98
   3   2   1  212.49   14.98
   3   2   1  217.82   14.97
  -3   2  -1  260.05   14.98
   3   2   1  247.18   15.01
   3   2   1  253.94   15.00
  -3   2  -1  260.89   14.99
   3   2   1  237.58   14.99
  -3   2  -1  251.21   15.03
   3   2   1  231.62   15.03
   3   2   1  227.65   15.03
  -3   2  -1  244.26   14.99
   3   2   1  230.91   14.99
   3   2   1  233.94   14.97
  -3   2  -1  231.46   15.03
  -3   2  -1  217.43   14.97
  -3   2  -1  212.49   15.03
   3   2   1  226.34   14.97
  -4  -2  -1   95.83    6.49
  -4  -2  -1   90.61    6.47
   4  -2   1  105.67    6.49
   4  -2   1  101.11    6.50
  -4  -2  -1   86.65    6.47
   4  -2   1  103.47    6.48
  -4  -2  -1   94.83    6.47
   4  -2   1  104.67    6.50
   4  -2   1  102.40    6.48
   4  -2   1   91.89    6.52
  -4  -2  -1   88.02    6.50
  -4  -2  -1  105.35    6.47
  -4  -2  -1  105.00    6.51
   4  -2   1  105.57    6.50
  -4  -2  -1  107.63    6.49
   4  -2   1   93.30    6.49
  -4  -2  -1  101.61    6.49
   4  -2   1  106.94    6.47
   4   2   1  103.14    6.49
  -4   2  -1   84.87    6.50
   4   2   1  103.82    6.47
  -4   2  -1   92.41    6.48
   4   2   1  108.37    6.47
   4   2   1  102.86    6.50
  -4   2  -1  105.88    6.49
   4   2   1  113.82    6.49
   4   2   1  109.59    6.49
  -4   2  -1  102.28    6.50
  -4   2  -1   99.28    6.50
  -4   2  -1  102.56    6.49
   4   2   1  100.37    6.49
  -4   2  -1   93.95    6.49
   4   2   1   88.39    6.50
   4   2   1   99.88    6.50
   4   2   1   95.98    6.48
   4   2   1  102.82    6.48
  -4   2  -1  107.30    6.50
   5  -2   1  214.58   12.96
   5  -2   1  208.69   12.97
  -5  -2  -1  191.65   12.95
  -5  -2  -1  195.85   12.97
   5  -2   1  181.94   12.94
   5  -2   1  211.69   12.97
  -5  -2  -1  190.76   12.96
   5  -2   1  185.32   12.94
  -5  -2  -1  194.96   12.95
   5  -2   1  179.88   12.94
  -5  -2  -1  181.99   12.93
  -5  -2  -1  200.34   12.93
   5   2   1  214.76   12.93
   5   2   1  204.52   12.94
   5   2   1  229.23   12.96
  -5   2  -1  196.18   12.95
   5   2   1  220.32   12.95
  -5   2  -1  181.31   12.95
  -5   2  -1  206.87   12.97
   5   2   1  186.20   12.96
  -5   2  -1  199.52   12.96
   5   2   1  225.63   12.96
   5   2   1  206.54   12.97
   5   2   1  210.54   12.96
  -5   2  -1  187.03   12.96
  -5   2  -1  207.36   12.96
   5   2   1  205.33   12.97
   6  -2   1   92.92    5.86
  -6  -2  -1   90.93    5.84
  -6  -2  -1   95.98    5.86
   6  -2   1   87.61    5.88
  -6  -2  -1   91.65    5.84
  -6  -2  -1   89.88    5.86
   6  -2   1   94.95    5.87
  -6  -2  -1   92.23    5.89
   6  -2   1   88.53    5.85
  -6  -2  -1   86.04    5.87
  -6  -2  -1   75.53    5.89
   6  -2   1   91.64    5.86
   6   2   1   89.69    5.87
  -6   2  -1  104.20    5.89
   6   2   1   79.65    5.88
   6   2   1   91.65    5.87
  -6   2  -1   94.69    5.87
  -6   2  -1   94.31    5.88
  -6   2  -1   90.88    5.87
   6   2   1   84.76    5.87
   6   2   1   87.45    5.85
   6   2   1   93.09    5.87
  -7  -2  -1   56.31    3.26
   7  -2   1   48.13    3.25
  -7  -2  -1   42.83    3.30
   7  -2   1   52.88    3.28
  -7  -2  -1   53.03    3.29
  -7  -2  -1   51.11    3.28
  -7  -2  -1   46.44    3.32
   7  -2   1   52.30    3.31
   7  -2   1   49.51    3.29
   7  -2   1   43.45    3.29
   7  -2   1   45.96    3.27
  -7  -2  -1   48.75    3.26
  -7  -2  -1   50.31    3.28
   7   2   1   45.77    3.29
   7   2   1   51.10    3.29
   7   2   1   51.78    3.29
   7   2   1   51.11    3.27
  -7   2  -1   51.43    3.30
   7   2   1   44.20    3.28
  -7   2  -1   54.07    3.31
  -7   2  -1   54.51    3.29
  -7   2  -1   57.29    3.30
   8  -2   1   10.29    0.79
   8  -2   1   11.46    0.76
   8  -2   1    9.62    0.78
  -8  -2  -1    9.78    0.74
  -8  -2  -1   10.88    0.80
  -8  -2  -1   12.46    0.73
   8  -2   1    9.86    0.76
   8  -2   1   10.18    0.77
  -8  -2  -1    9.73    0.76
   8  -2   1   10.67    0.72
  -8  -2  -1    9.83    0.77
  -8   2  -1   11.01    0.77
   8   2   1   11.39    0.78
  -8   2  -1   12.80    0.80
  -8   2  -1   11.48    0.78
   8   2   1   11.05    0.78
   8   2   1   11.99    0.78
   8   2   1   11.22    0.79
  -8   2  -1   10.36    0.79
  -9  -2  -1    2.64    0.21
  -9  -2  -1    2.38    0.24
   9  -2   1    2.53    0.27
  -9  -2  -1    2.37    0.29
  -9  -2  -1    2.42    0.26
  -9  -2  -1    2.49    0.33
   9  -2   1    2.35    0.28
   9  -2   1    2.76    0.29
   9  -2   1    2.51    0.24
  -9   2  -1    2.08    0.26
   9   2   1    1.86    0.24
  -9   2  -1    2.36    0.25
   9   2   1    1.89    0.25
   9   2   1    2.15    0.26
  -9   2  -1    2.34    0.27
  -9   2  -1    2.51    0.29
   9   2   1    2.13    0.26
 -10  -2  -1   31.25    2.14
 -10  -2  -1   30.46    2.11
  10  -2   1   29.48    2.05
 -10  -2  -1   30.32    2.05
  10  -2   1   29.70    2.08
  10  -2   1   30.73    2.08
 -10  -2  -1   29.74    2.08
  10  -2   1   30.03    2.09
 -10  -2  -1   28.76    2.02
 -10   2  -1   32.09    2.06
 -10   2  -1   31.74    2.08
  10   2   1   32.58    2.08
  10   2   1   32.71    2.08
  10   2   1   33.28    2.09
 -10   2  -1   28.27    2.09
 -10   2  -1   31.54    2.08
  10   2   1   31.25    2.07
  11  -2   1    2.12    0.28
 -11  -2  -1    1.90    0.28
 -11  -2  -1    1.95    0.20
  11  -2   1    2.16    0.28
  11  -2   1    2.08    0.24
  11  -2   1    2.06    0.27
 -11  -2  -1    1.85    0.31
  11   2   1    2.01    0.25
  11   2   1    1.91    0.27
 -11   2  -1    1.77    0.26
  11   2   1    1.95    0.26
 -11   2  -1    1.89    0.24
 -11   2  -1    2.01    0.28
 -11   2  -1    1.68    0.26
  11   2   1    1.58    0.24
  12  -2   1    9.77    0.73
 -12  -2  -1   10.19    0.70
  12  -2   1   10.16    0.77
 -12  -2  -1   12.08    0.87
  12  -2   1   10.52    0.78
 -12  -2  -1   10.49    0.80
  12  -2   1    9.73    0.77
 -12   2  -1    8.50    0.75
  12   2   1    9.39    0.76
 -12   2  -1    9.60    0.77
  12   2   1    9.15    0.75
  12   2   1    9.16    0.75
 -12   2  -1   10.14    0.74
 -12   2  -1    9.90    0.80
  12   2   1    8.91    0.74
  13  -2   1    4.43    0.43
  13  -2   1    3.99    0.43
  13  -2   1    3.83    0.42
 -13  -2  -1    3.23    0.43
 -13  -2  -1    4.08    0.53
  13  -2   1    3.48    0.36
  13   2   1    3.77    0.40
  13   2   1    3.59    0.40
  13   2   1    3.79    0.39
  13   2   1    3.93    0.42
 -13   2  -1    4.46    0.46
 -13   2  -1    3.85    0.46
 -13   2  -1    4.14    0.41
 -13   2  -1    3.82    0.37
  14  -3  -1    2.98    0.39
 -14  -3   1    3.10    0.38
  14  -3  -1    3.39    0.37
  14  -3  -1    2.78    0.32
 -14   3   1    2.68    0.34
  14   3  -1    2.69    0.33
 -14   3   1    2.71    0.39
  14   3  -1    2.21    0.32
  13  -3  -1    2.99    0.33
  13  -3  -1    2.70    0.34
  13  -3  -1    3.42    0.37
  13  -3  -1    3.09    0.36
  13  -3  -1    3.31    0.36
 -13  -3   1    3.65    0.49
 -13  -3   1    3.44    0.41
  13   3  -1    3.37    0.34
  13   3  -1    2.99    0.33
 -13   3   1    3.21    0.34
  13   3  -1    3.53    0.38
  13   3  -1    2.95    0.34
 -13   3   1    2.71    0.39
 -13   3   1    3.25    0.35
 -12  -3   1    7.23    0.52
  12  -3  -1    8.10    0.60
 -12  -3   1    7.30    0.69
  12  -3  -1    7.10    0.60
  12  -3  -1    6.97    0.59
  12  -3  -1    6.69    0.56
 -12  -3   1    6.93    0.61
 -12  -3   1    6.94    0.63
  12  -3  -1    6.79    0.58
 -12   3   1    7.09    0.58
  12   3  -1    6.82    0.57
  12   3  -1    7.62    0.59
 -12   3   1    6.30    0.61
  12   3  -1    7.23    0.57
  12   3  -1    8.01    0.57
 -12   3   1    7.65    0.58
  11  -3  -1   14.40    1.06
  11  -3  -1   16.30    1.04
 -11  -3   1   15.03    1.08
 -11  -3   1   15.37    1.00
 -11  -3   1   16.58    1.16
  11  -3  -1   14.95    1.06
 -11  -3   1   14.66    1.10
  11  -3  -1   13.41    1.05
  11  -3  -1   13.03    1.05
 -11  -3   1   15.38    1.05
  11   3  -1   14.49    1.03
 -11   3   1   15.07    1.05
 -11   3   1   15.74    1.05
 -11   3   1   13.28    1.07
  11   3  -1   14.53    1.05
  11   3  -1   15.83    1.04
 -11   3   1   13.76    1.03
  11   3  -1   13.71    1.04
  10  -3  -1    1.98    0.25
  10  -3  -1    1.60    0.24
 -10  -3   1    1.90    0.20
  10  -3  -1    1.84    0.24
 -10  -3   1    2.06    0.27
 -10  -3   1    1.83    0.19
 -10  -3   1    2.00    0.32
  10  -3  -1    1.99    0.22
  10  -3  -1    1.72    0.24
 -10  -3   1    1.86    0.28
 -10   3   1    1.56    0.21
  10   3  -1    1.50    0.22
  10   3  -1    2.42    0.25
 -10   3   1    2.09    0.22
  10   3  -1    1.93    0.23
 -10   3   1    2.43    0.30
  10   3  -1    1.78    0.21
 -10   3   1    1.76    0.23
   9  -3  -1   25.78    1.77
  -9  -3   1   28.91    1.85
   9  -3  -1   25.69    1.76
   9  -3  -1   24.83    1.74
   9  -3  -1   27.71    1.77
  -9  -3   1   26.88    1.79
  -9  -3   1   24.03    1.73
   9  -3  -1   23.68    1.76
  -9  -3   1   28.48    1.81
  -9  -3   1   27.08    1.73
  -9   3   1   27.41    1.77
   9   3  -1   26.58    1.75
   9   3  -1   25.19    1.77
   9   3  -1   25.48    1.75
  -9   3   1   24.66    1.74
  -9   3   1   27.54    1.76
   9   3  -1   23.92    1.75
  -9   3   1   28.26    1.79
   8  -3  -1   11.48    0.82
   8  -3  -1   10.56    0.80
   8  -3  -1   11.28    0.80
   8  -3  -1   10.93    0.82
  -8  -3   1   11.12    0.84
  -8  -3   1   12.18    0.79
   8  -3  -1   11.47    0.83
  -8  -3   1   11.52    0.85
  -8  -3   1    9.81    0.80
  -8  -3   1   10.99    0.88
  -8  -3   1    9.89    0.79
  -8   3   1   13.12    0.81
   8   3  -1   12.65    0.81
  -8   3   1   11.92    0.79
  -8   3   1   12.55    0.82
   8   3  -1   11.95    0.82
   8   3  -1   12.18    0.81
   8   3  -1   12.37    0.83
  -8   3   1   11.61    0.84
  -8   3   1   12.41    0.83
   8   3  -1   12.94    0.82
  -7  -3   1  124.74    8.10
  -7  -3   1  122.26    8.14
   7  -3  -1  130.60    8.13
  -7  -3   1  143.16    8.16
  -7  -3   1  110.41    8.17
   7  -3  -1  106.73    8.12
  -7  -3   1  124.28    8.11
   7  -3  -1  116.74    8.11
   7  -3  -1  123.19    8.10
   7  -3  -1  118.59    8.13
  -7  -3   1  134.68    8.10
   7   3  -1  112.84    8.12
   7   3  -1  125.70    8.11
   7   3  -1  130.23    8.12
  -7   3   1  129.62    8.11
   7   3  -1  127.86    8.11
  -7   3   1  123.88    8.13
   7   3  -1  123.39    8.11
  -7   3   1  133.85    8.12
  -7   3   1  134.82    8.11
  -7   3   1  134.01    8.12
   6  -3  -1   45.86    2.82
   6  -3  -1   43.71    2.83
   6  -3  -1   45.79    2.81
  -6  -3   1   44.02    2.84
   6  -3  -1   37.59    2.81
  -6  -3   1   42.44    2.84
  -6  -3   1   39.98    2.81
  -6  -3   1   41.32    2.80
  -6  -3   1   39.35    2.81
  -6  -3   1   42.55    2.79
   6  -3  -1   40.84    2.83
   6  -3  -1   42.44    2.82
   6   3  -1   45.33    2.81
  -6   3   1   44.51    2.82
  -6   3   1   40.61    2.80
  -6   3   1   46.44    2.81
  -6   3   1   43.67    2.81
   6   3  -1   42.13    2.80
  -6   3   1   47.88    2.85
  -6   3   1   46.23    2.83
  -6   3   1   42.97    2.82
   6   3  -1   42.10    2.81
   6   3  -1   42.72    2.81
   5  -3  -1   27.28    1.64
  -5  -3   1   22.94    1.65
   5  -3  -1   26.77    1.63
  -5  -3   1   25.52    1.62
   5  -3  -1   24.68    1.62
   5  -3  -1   27.72    1.65
   5  -3  -1   28.35    1.63
  -5  -3   1   24.39    1.62
  -5  -3   1   24.76    1.61
   5  -3  -1   27.60    1.64
   5  -3  -1   26.05    1.65
   5  -3  -1   28.58    1.64
  -5  -3   1   25.49    1.61
  -5  -3   1   25.39    1.63
  -5  -3   1   25.49    1.68
   5  -3  -1   27.15    1.64
  -5  -3   1   27.44    1.62
  -5  -3   1   25.79    1.66
  -5   3   1   23.82    1.62
  -5   3   1   20.71    1.63
  -5   3   1   21.63    1.65
  -5   3   1   21.59    1.63
   5   3  -1   22.02    1.62
  -5   3   1   26.44    1.63
  -5   3   1   21.85    1.62
   5   3  -1   22.64    1.61
  -5   3   1   24.40    1.61
   5   3  -1   23.10    1.61
   5   3  -1   21.70    1.62
   5   3  -1   22.84    1.63
   5   3  -1   21.89    1.62
   4  -3  -1   56.91    4.04
  -4  -3   1   68.90    4.07
   4  -3  -1   60.99    4.05
   4  -3  -1   65.21    4.05
   4  -3  -1   69.38    4.05
   4  -3  -1   64.08    4.04
  -4  -3   1   55.20    4.05
   4  -3  -1   57.13    4.09
   4  -3  -1   60.83    4.06
  -4  -3   1   67.38    4.09
  -4  -3   1   57.81    4.05
  -4  -3   1   63.57    4.04
  -4  -3   1   60.05    4.07
   4  -3  -1   62.44    4.05
  -4  -3   1   60.25    4.03
  -4  -3   1   54.84    4.03
  -4  -3   1   71.00    4.03
  -4  -3   1   55.79    4.03
   4  -3  -1   64.72    4.05
   4  -3  -1   64.85    4.04
  -4  -3   1   62.62    4.04
  -4   3   1   59.81    4.08
   4   3  -1   57.26    4.03
   4   3  -1   61.65    4.03
   4   3  -1   62.81    4.06
  -4   3   1   69.74    4.05
   4   3  -1   67.58    4.03
  -4   3   1   54.36    4.04
   4   3  -1   65.51    4.05
  -4   3   1   62.37    4.05
   4   3  -1   64.21    4.03
   4   3  -1   61.86    4.07
  -4   3   1   61.37    4.06
   4   3  -1   60.63    4.03
  -4   3   1   64.98    4.05
   4   3  -1   55.43    4.04
  -4   3   1   64.71    4.04
   4   3  -1   66.20    4.04
   4   3  -1   59.66    4.02
  -4   3   1   59.59    4.03
  -4   3   1   71.95    4.06
  -3  -3   1   73.49    5.49
  -3  -3   1   84.57    5.47
  -3  -3   1   86.00    5.49
  -3  -3   1   78.99    5.46
  -3  -3   1   90.49    5.46
   3  -3  -1   77.31    5.47
   3  -3  -1   84.23    5.46
  -3  -3   1   72.32    5.48
  -3  -3   1   81.33    5.46
  -3  -3   1   80.38    5.50
  -3  -3   1   85.10    5.45
  -3  -3   1   83.54    5.48
   3  -3  -1   87.82    5.49
   3  -3  -1   83.66    5.47
  -3  -3   1   83.15    5.45
   3  -3  -1   91.76    5.49
   3  -3  -1   84.35    5.45
   3  -3  -1   82.03    5.47
   3  -3  -1   89.73    5.47
   3  -3  -1   80.15    5.47
   3  -3  -1   83.84    5.47
   3  -3  -1   82.48    5.51
  -3   3   1   79.74    5.47
   3   3  -1   85.18    5.47
  -3   3   1   81.20    5.47
  -3   3   1   92.49    5.46
   3   3  -1   88.19    5.47
   3   3  -1   83.51    5.46
   3   3  -1   88.19    5.46
   3   3  -1   86.28    5.47
   3   3  -1   85.77    5.46
   3   3  -1   93.99    5.46
  -3   3   1   92.04    5.47
  -3   3   1   85.03    5.48
  -3   3   1   70.78    5.50
  -3   3   1   94.21    5.47
   3   3  -1   83.93    5.49
  -3   3   1   79.28    5.46
  -3   3   1   91.97    5.48
   3   3  -1   93.16    5.49
   2  -3  -1   79.41    5.23
   2  -3  -1   84.74    5.25
   2  -3  -1   76.15    5.26
  -2  -3   1   81.56    5.27
   2  -3  -1   85.11    5.24
  -2  -3   1   82.72    5.26
   2  -3  -1   88.34    5.24
  -2  -3   1   89.55    5.24
  -2  -3   1   90.62    5.28
   2  -3  -1   91.05    5.26
   2  -3  -1   78.09    5.23
  -2  -3   1   93.20    5.25
   2  -3  -1   76.21    5.28
  -2  -3   1   81.96    5.23
  -2  -3   1   82.68    5.23
   2  -3  -1   83.22    5.24
  -2  -3   1   93.90    5.25
   2  -3  -1   85.36    5.24
   2   3  -1   81.37    5.23
  -2   3   1   70.74    5.25
  -2   3   1   74.50    5.24
   2   3  -1   81.10    5.23
   2   3  -1   77.32    5.23
   2   3  -1   80.20    5.24
   2   3  -1   77.61    5.23
   2   3  -1   70.40    5.25
  -2   3   1   79.88    5.24
  -2   3   1   77.08    5.24
  -2   3   1   80.07    5.23
   2   3  -1   69.83    5.25
  -2   3   1   74.11    5.25
  -2   3   1   78.35    5.24
  -2   3   1   75.78    5.23
  -2   3   1   78.59    5.24
  -2   3   1   70.93    5.27
   2   3  -1   89.61    5.25
   2   3  -1   89.62    5.24
   2   3  -1   81.22    5.24
   2   3  -1   78.70    5.23
  -1  -3   1   82.15    5.29
   1  -3  -1   79.42    5.25
  -1  -3   1   81.94    5.26
  -1  -3   1   83.43    5.27
   1  -3  -1   88.23    5.30
   1  -3  -1   79.97    5.27
  -1  -3   1   86.25    5.26
   1  -3  -1   76.15    5.30
  -1  -3   1   78.82    5.28
   1  -3  -1   72.34    5.26
  -1  -3   1   84.58    5.26
  -1  -3   1   71.40    5.29
   1  -3  -1   79.34    5.27
   1  -3  -1   78.13    5.25
  -1  -3   1   88.85    5.30
   1  -3  -1   83.07    5.29
   1  -3  -1   73.51    5.26
  -1  -3   1   81.36    5.25
  -1   3   1   78.38    5.26
   1   3  -1   81.33    5.26
  -1   3   1   85.25    5.28
   1   3  -1   83.14    5.26
   1   3  -1   75.19    5.25
   1   3  -1   86.81    5.26
   1   3  -1   82.42    5.27
   1   3  -1   82.71    5.29
   1   3  -1   85.14    5.27
  -1   3   1   83.49    5.30
  -1   3   1   83.48    5.28
  -1   3   1   75.54    5.25
  -1   3   1   82.02    5.27
  -1   3   1   87.29    5.27
  -1   3   1   69.43    5.26
   1   3  -1   77.03    5.29
   1   3  -1   79.65    5.26
   1   3  -1   92.59    5.27
  -1   3   1   76.93    5.26
  -1   3   1   91.92    5.30
  -1   3   1   90.79    5.27
   0  -3  -1  244.46   15.97
   0  -3   1  254.14   15.99
   0  -3  -1  255.74   15.97
   0  -3   1  263.08   16.00
   0  -3  -1  274.74   16.05
   0  -3   1  262.99   16.03
   0  -3   1  253.46   15.97
   0  -3  -1  211.59   15.95
   0  -3  -1  263.45   16.03
   0  -3  -1  216.41   15.95
   0  -3  -1  247.10   15.99
   0  -3   1  256.10   15.97
   0  -3   1  234.46   16.01
   0  -3   1  249.93   15.99
   0   3  -1  258.68   15.97
   0   3  -1  246.11   15.95
   0   3  -1  237.68   16.10
   0   3  -1  238.73   15.95
   0   3   1  243.27   16.01
   0   3  -1  260.75   16.00
   0   3   1  248.81   15.95
   0   3   1  271.74   16.09
   0   3  -1  253.42   15.97
   0   3   1  257.42   15.98
   0   3  -1  227.58   16.02
   0   3   1  247.03   16.08
   0   3  -1  220.18   15.97
   0   3   1  214.93   15.96
   0   3  -1  252.45   15.97
   0   3  -1  264.44   15.98
   0   3   1  236.17   15.95
   0   3   1  247.34   16.03
   0   3  -1  253.95   15.96
   1  -3   1    9.72    0.74
  -1  -3  -1   10.55    0.74
  -1  -3  -1   10.34    0.75
  -1  -3  -1    9.48    0.76
   1  -3   1   11.31    0.74
   1  -3   1   10.36    0.74
   1  -3   1    9.53    0.74
   1  -3   1   10.15    0.74
   1  -3   1   10.10    0.75
  -1  -3  -1    9.65    0.76
  -1  -3  -1   10.68    0.75
   1  -3   1   11.54    0.76
   1  -3   1   10.61    0.78
  -1  -3  -1   10.60    0.76
  -1  -3  -1   10.58    0.77
   1  -3   1   12.05    0.76
   1  -3   1   10.38    0.76
   1  -3   1   10.63    0.75
   1   3   1   11.42    0.75
   1   3   1   12.20    0.76
  -1   3  -1   12.69    0.77
  -1   3  -1   13.19    0.80
  -1   3  -1   13.25    0.75
  -1   3  -1   13.55    0.75
  -1   3  -1   13.22    0.75
   1   3   1   13.51    0.76
   2  -3   1  136.08    9.04
  -2  -3  -1  130.80    9.05
   2  -3   1  134.03    9.04
  -2  -3  -1  151.79    9.04
   2  -3   1  119.73    9.04
  -2  -3  -1  141.87    9.06
   2  -3   1  143.70    9.03
  -2  -3  -1  134.16    9.02
   2  -3   1  145.71    9.05
  -2  -3  -1  135.60    9.04
   2  -3   1  139.36    9.09
   2  -3   1  149.09    9.04
  -2  -3  -1  155.96    9.07
   2  -3   1  127.34    9.05
  -2  -3  -1  129.70    9.06
   2  -3   1  132.45    9.05
  -2  -3  -1  143.52    9.06
   2   3   1  137.43    9.02
  -2   3  -1  141.45    9.08
  -2   3  -1  134.72    9.05
   2   3   1  139.15    9.06
  -2   3  -1  137.43    9.05
   2   3   1  148.11    9.06
  -2   3  -1  157.64    9.05
  -2   3  -1  132.06    9.02
   2   3   1  120.96    9.05
   2   3   1  123.38    9.05
  -2   3  -1  137.52    9.04
   2   3   1  152.21    9.04
  -2   3  -1  148.58    9.05
  -2   3  -1  146.04    9.05
   2   3   1  134.25    9.06
   2   3   1  152.37    9.03
  -2   3  -1  123.22    9.05
   2   3   1  142.13    9.06
   2   3   1  146.98    9.06
   2   3   1  139.10    9.05
  -2   3  -1  153.06    9.05
   2   3   1  146.35    9.03
   2   3   1  147.60    9.04
  -2   3  -1  154.42    9.07
   2   3   1  134.82    9.02
  -3  -3  -1   17.62    1.26
   3  -3   1   18.77    1.29
  -3  -3  -1   18.86    1.27
  -3  -3  -1   17.75    1.30
   3  -3   1   19.89    1.29
   3  -3   1   18.35    1.28
  -3  -3  -1   19.44    1.30
  -3  -3  -1   18.17    1.29
   3  -3   1   17.45    1.28
   3  -3   1   18.52    1.32
  -3  -3  -1   18.06    1.26
   3  -3   1   19.85    1.26
   3  -3   1   18.65    1.28
   3  -3   1   20.61    1.29
  -3  -3  -1   18.05    1.29
   3   3   1   20.78    1.26
  -3   3  -1   17.94    1.28
   3   3   1   19.06    1.29
   3   3   1   20.68    1.30
  -3   3  -1   17.69    1.28
  -3   3  -1   16.13    1.31
   3   3   1   22.12    1.29
   3   3   1   19.02    1.26
   3   3   1   19.08    1.28
   3   3   1   21.60    1.27
  -3   3  -1   17.21    1.28
  -3   3  -1   18.59    1.29
  -3   3  -1   20.28    1.28
  -3   3  -1   19.26    1.28
   3   3   1   20.60    1.29
   3   3   1   19.82    1.26
   3   3   1   19.59    1.26
  -3   3  -1   20.95    1.30
  -3   3  -1   21.77    1.27
   3   3   1   20.70    1.27
   3   3   1   20.70    1.29
  -3   3  -1   20.45    1.29
  -4  -3  -1  243.60   15.31
   4  -3   1  212.26   15.27
  -4  -3  -1  234.68   15.29
   4  -3   1  221.01   15.29
   4  -3   1  265.15   15.32
  -4  -3  -1  230.14   15.33
  -4  -3  -1  201.29   15.30
  -4  -3  -1  236.27   15.28
   4  -3   1  237.06   15.30
   4  -3   1  235.85   15.34
  -4  -3  -1  246.68   15.27
   4  -3   1  237.69   15.29
  -4  -3  -1  246.10   15.31
   4  -3   1  222.66   15.30
  -4  -3  -1  234.92   15.28
  -4   3  -1  226.44   15.29
  -4   3  -1  229.34   15.30
   4   3   1  214.82   15.27
   4   3   1  210.91   15.28
   4   3   1  239.62   15.27
   4   3   1  258.06   15.33
  -4   3  -1  244.77   15.28
   4   3   1  262.62   15.31
  -4   3  -1  221.55   15.29
  -4   3  -1  238.90   15.32
   4   3   1  252.38   15.28
   4   3   1  250.79   15.31
  -4   3  -1  262.09   15.31
  -4   3  -1  259.20   15.31
   4   3   1  233.36   15.28
  -5  -3  -1   38.42    2.51
   5  -3   1   37.17    2.50
  -5  -3  -1   37.88    2.47
  -5  -3  -1   41.03    2.50
  -5  -3  -1   37.88    2.47
  -5  -3  -1   36.48    2.47
  -5  -3  -1   33.16    2.46
   5  -3   1   36.54    2.46
   5  -3   1   40.70    2.49
   5  -3   1   36.41    2.49
   5  -3   1   36.71    2.47
  -5  -3  -1   39.02    2.52
   5  -3   1   40.27    2.51
  -5   3  -1   39.68    2.50
   5   3   1   37.61    2.48
   5   3   1   36.06    2.49
   5   3   1   35.02    2.48
   5   3   1   36.53    2.49
  -5   3  -1   40.02    2.50
   5   3   1   37.52    2.48
  -5   3  -1   39.46    2.50
   5   3   1   39.79    2.51
   5   3   1   40.48    2.47
  -5   3  -1   38.40    2.52
   5   3   1   41.40    2.47
  -5   3  -1   36.05    2.48
   5   3   1   36.12    2.50
  -6  -3  -1   56.90    3.83
   6  -3   1   58.83    3.83
  -6  -3  -1   58.02    3.82
   6  -3   1   62.92    3.84
  -6  -3  -1   58.10    3.88
  -6  -3  -1   58.18    3.84
  -6  -3  -1   53.64    3.87
   6  -3   1   55.03    3.83
  -6  -3  -1   67.60    3.86
   6  -3   1   54.71    3.86
  -6  -3  -1   61.07    3.82
   6  -3   1   55.49    3.87
   6  -3   1   58.40    3.87
  -6   3  -1   58.72    3.85
   6   3   1   53.41    3.85
  -6   3  -1   65.32    3.87
   6   3   1   62.94    3.85
   6   3   1   58.56    3.83
   6   3   1   60.05    3.82
  -6   3  -1   58.15    3.85
   6   3   1   64.35    3.88
  -6   3  -1   59.63    3.88
   6   3   1   61.55    3.85
   6   3   1   59.43    3.86
  -6   3  -1   55.72    3.88
  -7  -3  -1   19.94    1.51
  -7  -3  -1   23.05    1.42
  -7  -3  -1   21.67    1.44
  -7  -3  -1   23.08    1.42
   7  -3   1   22.80    1.48
   7  -3   1   22.06    1.43
  -7  -3  -1   21.23    1.47
  -7  -3  -1   19.81    1.43
   7  -3   1   22.77    1.47
   7  -3   1   21.60    1.43
   7  -3   1   23.70    1.48
   7  -3   1   22.14    1.44
  -7  -3  -1   20.94    1.44
  -7  -3  -1   19.34    1.48
   7   3   1   21.18    1.43
  -7   3  -1   22.82    1.49
  -7   3  -1   21.92    1.47
  -7   3  -1   21.31    1.45
   7   3   1   20.81    1.45
  -7   3  -1   21.40    1.46
   7   3   1   21.74    1.46
   7   3   1   20.86    1.45
  -7   3  -1   21.17    1.46
   7   3   1   21.06    1.47
   7   3   1   22.38    1.46
   8  -3   1   30.77    2.02
  -8  -3  -1   31.41    1.98
  -8  -3  -1   29.67    2.00
  -8  -3  -1   30.58    1.97
   8  -3   1   29.75    1.99
   8  -3   1   30.45    2.03
  -8  -3  -1   31.78    2.06
  -8  -3  -1   31.41    2.09
   8  -3   1   31.39    1.98
   8  -3   1   28.04    2.03
  -8  -3  -1   30.51    1.99
  -8  -3  -1   31.37    2.04
   8  -3   1   30.16    1.99
   8   3   1   28.17    2.01
  -8   3  -1   28.46    2.03
  -8   3  -1   31.16    2.01
   8   3   1   29.88    2.01
   8   3   1   27.22    2.02
   8   3   1   31.06    1.98
  -8   3  -1   31.22    2.02
   8   3   1   27.75    2.01
  -8   3  -1   33.47    2.03
  -8   3  -1   28.13    2.03
   8   3   1   29.95    2.03
  -9  -3  -1   33.32    2.34
  -9  -3  -1   37.31    2.33
   9  -3   1   33.86    2.34
  -9  -3  -1   38.27    2.46
  -9  -3  -1   32.35    2.40
   9  -3   1   37.97    2.39
   9  -3   1   33.08    2.38
   9  -3   1   36.01    2.32
  -9  -3  -1   36.16    2.40
   9  -3   1   31.40    2.37
   9   3   1   35.07    2.37
   9   3   1   33.89    2.38
  -9   3  -1   32.49    2.38
   9   3   1   38.94    2.37
   9   3   1   33.62    2.37
  -9   3  -1   36.64    2.38
  -9   3  -1   37.81    2.37
  -9   3  -1   41.11    2.41
 -10  -3  -1   10.65    0.69
  10  -3   1    8.99    0.76
 -10  -3  -1    9.89    0.76
  10  -3   1    9.97    0.76
  10  -3   1    9.69    0.72
 -10  -3  -1   10.57    0.79
  10  -3   1   10.21    0.76
 -10  -3  -1   10.17    0.84
  10   3   1    8.79    0.75
  10   3   1    9.73    0.74
 -10   3  -1    9.82    0.73
  10   3   1    9.75    0.73
 -10   3  -1   11.48    0.79
  10   3   1    8.81    0.73
 -10   3  -1   10.26    0.75
 -10   3  -1   10.20    0.76
  11  -3   1   20.88    1.51
  11  -3   1   21.22    1.50
  11  -3   1   22.52    1.47
  11  -3   1   23.20    1.52
 -11  -3  -1   19.83    1.53
 -11  -3  -1   22.84    1.45
 -11  -3  -1   23.57    1.62
 -11   3  -1   22.81    1.49
 -11   3  -1   21.76    1.51
  11   3   1   19.47    1.49
  11   3   1   21.06    1.48
  11   3   1   21.21    1.51
 -11   3  -1   21.37    1.50
  11   3   1   21.44    1.49
 -11   3  -1   21.27    1.52
 -12  -3  -1    2.53    0.40
  12  -3   1    2.44    0.30
 -12  -3  -1    2.17    0.32
  12  -3   1    2.24    0.26
  12  -3   1    2.00    0.29
  12  -3   1    2.07    0.30
 -12   3  -1    2.65    0.29
  12   3   1    2.34    0.29
  12   3   1    1.93    0.28
  12   3   1    2.48    0.30
  12   3   1    2.28    0.27
 -12   3  -1    1.63    0.28
 -12   3  -1    2.30    0.33
 -12   3  -1    2.38    0.30
  13  -3   1    5.35    0.46
 -13  -3  -1    4.28    0.47
  13  -3   1    4.09    0.39
  13  -3   1    3.82    0.52
 -13  -3  -1    4.62    0.62
  13  -3   1    4.44    0.47
 -13   3  -1    4.00    0.46
  13   3   1    3.55    0.42
  13   3   1    3.91    0.42
 -13   3  -1    3.86    0.42
  13   3   1    3.74    0.41
  13   3   1    3.93    0.40
 -13   3  -1    3.75    0.39
 -14  -4   1    0.93    0.24
  13  -4  -1    5.80    0.49
  13  -4  -1    5.98    0.55
  13  -4  -1    6.03    0.55
  13  -4  -1    5.56    0.51
 -13  -4   1    6.04    0.65
  13  -4  -1    6.60    0.54
 -13  -4   1    7.14    0.58
 -13   4   1    6.32    0.53
  13   4  -1    5.52    0.49
  13   4  -1    5.32    0.54
  13   4  -1    5.54    0.51
  13   4  -1    6.19    0.50
 -13   4   1    5.40    0.56
 -13   4   1    5.94    0.52
  12  -4  -1   17.60    1.31
  12  -4  -1   20.15    1.30
  12  -4  -1   17.46    1.28
 -12  -4   1   17.85    1.40
  12  -4  -1   17.87    1.26
 -12  -4   1   18.26    1.36
  12  -4  -1   17.90    1.29
 -12  -4   1   19.14    1.33
  12   4  -1   17.98    1.26
 -12   4   1   17.22    1.27
 -12   4   1   18.86    1.29
  12   4  -1   18.71    1.30
 -12   4   1   17.12    1.31
  12   4  -1   18.58    1.26
  12   4  -1   18.09    1.27
  11  -4  -1    1.80    0.25
 -11  -4   1    1.75    0.30
  11  -4  -1    1.51    0.24
  11  -4  -1    1.81    0.27
 -11  -4   1    2.15    0.38
 -11  -4   1    2.31    0.20
  11  -4  -1    2.02    0.27
  11  -4  -1    2.00    0.23
 -11  -4   1    2.12    0.30
  11   4  -1    1.80    0.25
  11   4  -1    2.28    0.24
  11   4  -1    2.02    0.24
 -11   4   1    2.17    0.25
 -11   4   1    2.30    0.28
  11   4  -1    2.55    0.27
 -11   4   1    2.20    0.32
 -10  -4   1    6.30    0.53
 -10  -4   1    5.43    0.41
  10  -4  -1    5.87    0.48
  10  -4  -1    5.75    0.48
  10  -4  -1    4.69    0.46
  10  -4  -1    6.15    0.45
 -10  -4   1    5.63    0.50
 -10  -4   1    5.72    0.43
 -10  -4   1    6.37    0.59
  10  -4  -1    5.84    0.49
  10   4  -1    5.51    0.45
 -10   4   1    5.44    0.46
 -10   4   1    6.62    0.52
  10   4  -1    5.08    0.44
  10   4  -1    5.85    0.48
  10   4  -1    4.96    0.45
 -10   4   1    5.27    0.48
 -10   4   1    5.26    0.43
  -9  -4   1   13.03    0.91
   9  -4  -1   12.30    0.96
   9  -4  -1   13.49    0.93
   9  -4  -1   13.77    0.97
  -9  -4   1   13.18    0.92
   9  -4  -1   13.54    0.96
  -9  -4   1   14.30    1.06
   9  -4  -1   12.05    0.95
  -9  -4   1   14.31    1.01
  -9  -4   1   12.50    0.98
  -9   4   1   14.11    0.95
  -9   4   1   13.35    0.96
  -9   4   1   12.39    0.98
   9   4  -1   13.24    0.94
  -9   4   1   14.34    0.93
   9   4  -1   14.34    0.93
   9   4  -1   15.31    0.94
   9   4  -1   13.81    0.96
  -8  -4   1   54.14    3.83
   8  -4  -1   57.39    3.83
  -8  -4   1   56.76    3.95
   8  -4  -1   59.86    3.85
   8  -4  -1   62.48    3.89
   8  -4  -1   56.81    3.87
  -8  -4   1   60.98    3.84
   8  -4  -1   62.51    3.88
  -8  -4   1   60.36    3.92
  -8  -4   1   57.70    3.84
   8  -4  -1   60.65    3.87
  -8  -4   1   55.81    3.89
  -8   4   1   59.73    3.85
   8   4  -1   57.52    3.86
   8   4  -1   58.02    3.84
   8   4  -1   58.11    3.87
  -8   4   1   56.39    3.85
   8   4  -1   57.12    3.85
  -8   4   1   62.82    3.86
  -8   4   1   63.65    3.90
   8   4  -1   62.26    3.86
  -8   4   1   57.17    3.87
  -7  -4   1    2.65    0.29
   7  -4  -1    3.00    0.29
  -7  -4   1    3.35    0.32
   7  -4  -1    2.86    0.25
   7  -4  -1    2.83    0.25
  -7  -4   1    3.22    0.24
  -7  -4   1    2.59    0.33
  -7  -4   1    2.65    0.22
  -7  -4   1    3.06    0.23
   7  -4  -1    3.19    0.25
   7  -4  -1    3.13    0.22
   7  -4  -1    2.62    0.27
   7  -4  -1    3.34    0.27
   7  -4  -1    3.17    0.28
  -7   4   1    2.39    0.26
   7   4  -1    2.78    0.25
  -7   4   1    3.71    0.32
  -7   4   1    3.24    0.26
  -7   4   1    3.11    0.28
   7   4  -1    2.63    0.27
   7   4  -1    2.86    0.25
   7   4  -1    3.05    0.25
   7   4  -1    2.96    0.24
  -7   4   1    2.90    0.24
  -7   4   1    2.81    0.25
   7   4  -1    2.94    0.25
  -6  -4   1  209.87   13.50
   6  -4  -1  225.71   13.54
   6  -4  -1  204.79   13.52
  -6  -4   1  233.09   13.54
  -6  -4   1  197.12   13.51
  -6  -4   1  229.27   13.56
  -6  -4   1  214.89   13.53
  -6  -4   1  217.27   13.58
   6  -4  -1  214.49   13.55
   6  -4  -1  229.48   13.52
  -6  -4   1  203.06   13.50
   6  -4  -1  213.21   13.53
  -6  -4   1  207.82   13.60
   6  -4  -1  212.40   13.54
   6  -4  -1  213.19   13.54
  -6  -4   1  217.11   13.51
  -6   4   1  219.51   13.53
  -6   4   1  202.39   13.53
   6   4  -1  195.78   13.52
  -6   4   1  201.74   13.54
   6   4  -1  181.52   13.52
   6   4  -1  197.81   13.52
  -6   4   1  196.29   13.57
  -6   4   1  201.92   13.52
   6   4  -1  204.14   13.51
   6   4  -1  209.98   13.52
   6   4  -1  202.28   13.54
  -5  -4   1   83.77    5.89
   5  -4  -1   87.03    5.91
   5  -4  -1   92.37    5.90
  -5  -4   1   85.51    5.92
   5  -4  -1   84.95    5.92
  -5  -4   1   85.30    5.96
  -5  -4   1   92.95    5.89
  -5  -4   1   92.69    5.88
   5  -4  -1   92.71    5.91
  -5  -4   1   96.63    5.88
   5  -4  -1   87.72    5.93
   5  -4  -1   94.02    5.91
  -5  -4   1   93.93    5.90
  -5  -4   1   76.78    5.94
   5  -4  -1   82.10    5.90
   5  -4  -1   80.62    5.90
  -5   4   1   96.22    5.90
  -5   4   1   76.03    5.91
   5   4  -1   87.89    5.89
   5   4  -1   99.22    5.89
   5   4  -1   94.40    5.90
   5   4  -1   99.87    5.89
   5   4  -1   88.71    5.90
   5   4  -1   88.14    5.89
   5   4  -1   93.90    5.92
   5   4  -1   92.55    5.89
  -5   4   1   90.71    5.95
  -5   4   1  101.81    5.92
   5   4  -1   98.98    5.87
  -5   4   1   92.92    5.91
  -5   4   1  104.27    5.92
  -5   4   1   99.21    5.90
  -4  -4   1   68.43    4.95
   4  -4  -1   75.21    4.91
   4  -4  -1   68.81    4.93
   4  -4  -1   82.25    4.94
  -4  -4   1   72.34    4.96
   4  -4  -1   69.88    4.96
  -4  -4   1   65.99    4.92
  -4  -4   1   66.56    4.98
  -4  -4   1   74.03    4.98
  -4  -4   1   74.90    4.96
  -4  -4   1   77.95    4.92
   4  -4  -1   77.00    4.94
  -4  -4   1   68.73    4.93
   4  -4  -1   77.54    4.94
   4  -4  -1   71.55    4.96
  -4  -4   1   77.49    4.94
   4  -4  -1   78.32    4.94
   4   4  -1   82.72    4.93
  -4   4   1   73.81    4.94
   4   4  -1   82.21    4.94
  -4   4   1   82.62    4.93
  -4   4   1   87.21    4.96
   4   4  -1   82.70    4.93
   4   4  -1   66.62    4.92
  -4   4   1   67.43    4.98
   4   4  -1   75.50    4.96
   4   4  -1   79.56    4.94
  -4   4   1   79.01    4.95
   4   4  -1   76.27    4.94
  -4   4   1   82.22    4.94
   4   4  -1   84.43    4.93
  -4   4   1   81.94    4.96
   4   4  -1   81.67    4.92
   3  -4  -1   92.30    6.45
   3  -4  -1   98.70    6.45
   3  -4  -1  109.64    6.47
   3  -4  -1   89.82    6.49
  -3  -4   1  111.03    6.46
   3  -4  -1   95.64    6.46
   3  -4  -1  103.99    6.44
  -3  -4   1  104.99    6.49
   3  -4  -1   98.62    6.42
   3  -4  -1  100.86    6.44
   3  -4  -1   98.89    6.45
  -3  -4   1   96.21    6.47
  -3  -4   1  101.92    6.49
   3  -4  -1   98.96    6.43
  -3  -4   1  102.83    6.42
  -3  -4   1   98.57    6.45
   3  -4  -1  106.90    6.44
  -3  -4   1  105.94    6.42
   3   4  -1   99.67    6.43
   3   4  -1  109.21    6.43
   3   4  -1   95.32    6.42
  -3   4   1   83.34    6.48
   3   4  -1  102.91    6.47
   3   4  -1  100.49    6.44
   3   4  -1  110.25    6.42
  -3   4   1   94.91    6.43
   3   4  -1  108.12    6.45
   3   4  -1   90.63    6.46
  -3   4   1   98.26    6.44
   3   4  -1  105.63    6.47
   3   4  -1   86.33    6.44
  -3   4   1   89.33    6.45
   3   4  -1   95.66    6.45
   3   4  -1   96.83    6.46
  -3   4   1   98.08    6.44
   3   4  -1   94.44    6.42
  -3   4   1   96.35    6.44
  -3   4   1  105.43    6.45
  -3   4   1  105.60    6.44
   2  -4  -1  241.43   14.49
  -2  -4   1  229.16   14.48
  -2  -4   1  191.11   14.45
   2  -4  -1  224.23   14.45
   2  -4  -1  220.62   14.46
  -2  -4   1  204.39   14.45
   2  -4  -1  239.16   14.49
   2  -4  -1  226.57   14.46
  -2  -4   1  222.33   14.49
   2  -4  -1  212.67   14.48
   2  -4  -1  231.53   14.46
   2  -4  -1  235.92   14.47
   2  -4  -1  202.08   14.45
   2  -4  -1  218.91   14.46
  -2  -4   1  217.53   14.46
   2   4  -1  207.08   14.47
   2   4  -1  211.69   14.45
  -2   4   1  218.04   14.46
  -2   4   1  234.04   14.49
  -2   4   1  203.84   14.44
   2   4  -1  250.96   14.47
   2   4  -1  215.30   14.47
  -2   4   1  252.77   14.46
   2   4  -1  238.62   14.46
  -2   4   1  215.11   14.50
  -2   4   1  238.17   14.53
   2   4  -1  231.35   14.48
   2   4  -1  246.06   14.49
   2   4  -1  242.67   14.47
  -2   4   1  246.79   14.47
  -2   4   1  235.00   14.45
  -2   4   1  199.70   14.46
  -2   4   1  195.80   14.48
  -2   4   1  237.52   14.53
   2   4  -1  213.65   14.46
   2   4  -1  212.57   14.48
   2   4  -1  228.39   14.46
   1  -4  -1  408.79   24.94
   1  -4  -1  381.32   24.87
  -1  -4   1  413.23   24.93
   1  -4  -1  371.15   24.82
   1  -4  -1  410.67   24.95
  -1  -4   1  395.74   24.83
  -1  -4   1  425.07   24.86
  -1  -4   1  374.48   24.87
  -1  -4   1  415.79   24.95
  -1  -4   1  366.41   24.95
   1  -4  -1  396.58   25.05
   1  -4  -1  375.31   24.85
   1  -4  -1  407.80   24.82
   1  -4  -1  381.50   24.86
  -1   4   1  340.38   24.88
   1   4  -1  400.50   24.85
   1   4  -1  388.42   24.86
   1   4  -1  325.55   24.83
   1   4  -1  382.94   24.89
   1   4  -1  346.25   24.87
  -1   4   1  417.78   24.84
  -1   4   1  389.27   24.83
  -1   4   1  403.93   24.83
   1   4  -1  366.26   24.82
  -1   4   1  380.92   24.93
   1   4  -1  400.80   24.86
   1   4  -1  364.05   24.83
  -1   4   1  354.22   24.83
   1   4  -1  335.92   24.82
  -1   4   1  387.80   24.81
   1   4  -1  408.00   24.86
  -1   4   1  434.81   24.88
  -1   4   1  354.11   24.82
  -1   4   1  425.00   24.89
  -1   4   1  351.17   24.83
   1   4  -1  346.99   24.89
   1   4  -1  415.09   24.83
   0  -4   1    0.66    0.12
   0  -4   1    0.73    0.08
   0  -4   1    0.66    0.08
   0  -4  -1    0.65    0.10
   0  -4  -1    0.58    0.10
   0  -4  -1    0.75    0.13
   0  -4   1    0.69    0.08
   0  -4   1    0.63    0.06
   0  -4   1    0.60    0.07
   0  -4   1    0.53    0.09
   0  -4   1    0.80    0.11
   0  -4  -1    0.70    0.09
   0  -4  -1    0.76    0.11
   0  -4  -1    0.61    0.11
   0  -4   1    0.77    0.13
   0  -4   1    0.90    0.09
   0   4   1    1.05    0.09
   0   4  -1    0.83    0.13
   0   4  -1    0.90    0.08
   0   4  -1    0.75    0.09
   0   4  -1    0.79    0.09
   0   4   1    0.74    0.13
   0   4  -1    0.79    0.12
   0   4   1    0.76    0.10
   0   4   1    1.07    0.11
   0   4  -1    0.93    0.08
   0   4   1    0.76    0.06
   0   4   1    0.74    0.12
   0   4   1    0.65    0.10
   0   4   1    0.85    0.06
   0   4   1    0.68    0.11
   0   4  -1    0.79    0.08
   0   4   1    0.82    0.10
   0   4  -1    0.75    0.09
   0   4  -1    0.79    0.08
   0   4   1    0.79    0.10
   0   4  -1    0.73    0.10
   0   4  -1    0.74    0.07
   0   4  -1    0.69    0.14
   0   4  -1    0.47    0.08
  -1  -4  -1  210.56   12.43
  -1  -4  -1  201.06   12.44
  -1  -4  -1  181.77   12.42
   1  -4   1  205.53   12.42
   1  -4   1  209.84   12.49
   1  -4   1  184.13   12.44
  -1  -4  -1  192.16   12.45
   1  -4   1  191.20   12.42
  -1  -4  -1  205.35   12.43
   1  -4   1  206.19   12.41
   1  -4   1  199.17   12.44
   1  -4   1  161.09   12.40
  -1  -4  -1  200.27   12.45
   1  -4   1  166.66   12.40
  -1  -4  -1  182.56   12.42
   1  -4   1  177.25   12.42
   1  -4   1  183.69   12.41
  -1  -4  -1  203.44   12.43
  -1   4  -1  181.11   12.40
  -1   4  -1  197.84   12.45
  -1   4  -1  200.80   12.41
  -1   4  -1  168.45   12.46
   1   4   1  214.51   12.43
  -1   4  -1  167.52   12.41
  -1   4  -1  207.61   12.42
  -1   4  -1  204.21   12.41
  -1   4  -1  200.89   12.41
   1   4   1  206.91   12.44
  -1   4  -1  169.43   12.42
  -1   4  -1  192.38   12.41
   1   4   1  200.74   12.43
   1   4   1  187.09   12.42
   1   4   1  188.97   12.43
   2  -4   1    9.69    0.65
   2  -4   1   11.00    0.65
  -2  -4  -1   10.52    0.69
   2  -4   1    8.80    0.66
  -2  -4  -1    8.89    0.68
  -2  -4  -1   10.61    0.69
   2  -4   1    8.99    0.65
   2  -4   1   10.25    0.65
   2  -4   1    8.98    0.64
   2  -4   1   10.81    0.68
  -2  -4  -1   10.35    0.67
   2  -4   1   10.25    0.66
  -2  -4  -1    9.34    0.67
  -2  -4  -1    9.83    0.65
   2  -4   1    9.39    0.71
   2   4   1    9.01    0.62
   2   4   1    9.73    0.68
   2   4   1    9.59    0.62
  -2   4  -1    9.79    0.68
   2   4   1    9.59    0.67
  -2   4  -1    9.50    0.62
   2   4   1    9.26    0.64
  -2   4  -1    9.60    0.66
   2   4   1    9.22    0.67
  -2   4  -1    9.64    0.66
  -2   4  -1    9.72    0.71
   2   4   1    8.48    0.65
   2   4   1    9.33    0.67
  -2   4  -1    8.72    0.65
   2   4   1    9.09    0.64
   2   4   1    8.51    0.66
   2   4   1    8.87    0.66
  -2   4  -1    8.46    0.65
  -2   4  -1   10.09    0.64
  -2   4  -1    9.20    0.65
   3  -4   1   70.82    4.10
  -3  -4  -1   70.52    4.13
   3  -4   1   61.44    4.10
  -3  -4  -1   58.71    4.12
   3  -4   1   58.28    4.07
  -3  -4  -1   60.55    4.13
  -3  -4  -1   62.14    4.06
   3  -4   1   59.89    4.09
   3  -4   1   59.74    4.18
   3  -4   1   61.48    4.10
  -3  -4  -1   67.12    4.07
   3  -4   1   66.05    4.11
  -3  -4  -1   66.50    4.09
  -3  -4  -1   63.08    4.11
   3  -4   1   65.72    4.10
  -3  -4  -1   61.00    4.11
   3  -4   1   64.81    4.09
   3   4   1   64.96    4.11
  -3   4  -1   60.46    4.14
   3   4   1   65.15    4.07
   3   4   1   61.44    4.08
   3   4   1   61.79    4.06
  -3   4  -1   61.14    4.10
  -3   4  -1   66.29    4.13
   3   4   1   63.95    4.11
  -3   4  -1   62.89    4.10
  -3   4  -1   66.05    4.10
   3   4   1   66.13    4.09
   3   4   1   58.74    4.07
  -3   4  -1   59.84    4.10
   3   4   1   65.55    4.11
   3   4   1   62.08    4.11
   3   4   1   62.54    4.09
  -3   4  -1   58.42    4.07
  -3   4  -1   62.41    4.09
  -3   4  -1   64.78    4.09
   3   4   1   62.58    4.10
  -3   4  -1   52.92    4.09
   3   4   1   67.30    4.07
  -4  -4  -1   34.59    2.32
  -4  -4  -1   32.00    2.29
   4  -4   1   36.68    2.33
   4  -4   1   35.81    2.33
   4  -4   1   38.21    2.34
  -4  -4  -1   29.90    2.34
   4  -4   1   36.01    2.33
   4  -4   1   39.70    2.34
   4  -4   1   37.32    2.33
   4  -4   1   34.77    2.30
  -4  -4  -1   36.42    2.38
  -4  -4  -1   36.63    2.35
  -4  -4  -1   38.29    2.36
  -4   4  -1   34.45    2.33
   4   4   1   37.79    2.32
  -4   4  -1   35.97    2.33
  -4   4  -1   34.01    2.37
   4   4   1   36.39    2.31
   4   4   1   31.85    2.30
  -4   4  -1   32.63    2.33
  -4   4  -1   37.24    2.36
   4   4   1   36.86    2.30
  -4   4  -1   33.36    2.34
   4   4   1   34.77    2.34
   4   4   1   34.87    2.30
   4   4   1   37.25    2.31
   4   4   1   36.01    2.32
  -4   4  -1   31.52    2.32
  -4   4  -1   36.76    2.31
   4   4   1   34.45    2.33
   5  -4   1  278.65   16.13
   5  -4   1  272.93   16.12
  -5  -4  -1  261.93   16.15
  -5  -4  -1  258.05   16.14
   5  -4   1  247.26   16.12
  -5  -4  -1  262.99   16.15
   5  -4   1  210.15   16.11
  -5  -4  -1  235.52   16.17
  -5  -4  -1  269.35   16.12
   5  -4   1  236.26   16.13
   5  -4   1  249.85   16.11
   5   4   1  270.96   16.14
   5   4   1  252.10   16.11
  -5   4  -1  237.53   16.13
  -5   4  -1  255.57   16.12
   5   4   1  242.27   16.12
   5   4   1  229.52   16.10
   5   4   1  245.58   16.13
   5   4   1  251.22   16.10
   5   4   1  247.32   16.10
  -5   4  -1  248.86   16.11
   5   4   1  232.73   16.11
  -5   4  -1  246.47   16.13
   6  -4   1   65.83    4.48
  -6  -4  -1   64.89    4.53
   6  -4   1   66.57    4.44
   6  -4   1   76.70    4.49
  -6  -4  -1   64.23    4.42
  -6  -4  -1   66.20    4.50
  -6  -4  -1   64.27    4.48
  -6  -4  -1   69.58    4.50
  -6  -4  -1   71.31    4.44
   6  -4   1   77.64    4.48
  -6  -4  -1   65.93    4.42
   6  -4   1   74.31    4.47
   6   4   1   67.30    4.43
   6   4   1   64.50    4.48
   6   4   1   69.39    4.44
   6   4   1   71.57    4.46
   6   4   1   70.13    4.45
  -6   4  -1   66.44    4.51
  -6   4  -1   67.21    4.46
  -6   4  -1   73.51    4.48
   6   4   1   62.63    4.46
  -6   4  -1   58.58    4.46
   6   4   1   73.82    4.47
  -6   4  -1   73.31    4.48
   7  -4   1    4.78    0.42
  -7  -4  -1    4.70    0.36
  -7  -4  -1    5.54    0.45
   7  -4   1    5.23    0.39
  -7  -4  -1    4.05    0.47
  -7  -4  -1    5.19    0.41
   7  -4   1    5.06    0.43
   7  -4   1    4.85    0.35
   7  -4   1    5.36    0.42
  -7  -4  -1    4.53    0.43
   7  -4   1    5.32    0.38
  -7  -4  -1    5.07    0.37
   7   4   1    5.22    0.39
  -7   4  -1    5.78    0.41
  -7   4  -1    4.85    0.45
   7   4   1    6.14    0.43
  -7   4  -1    5.58    0.42
   7   4   1    5.73    0.44
   7   4   1    5.30    0.41
   7   4   1    5.51    0.40
   7   4   1    5.18    0.36
   7   4   1    6.02    0.37
  -7   4  -1    4.19    0.41
  -7   4  -1    4.91    0.42
  -8  -4  -1   39.51    2.48
  -8  -4  -1   31.30    2.58
   8  -4   1   38.71    2.49
   8  -4   1   36.78    2.53
   8  -4   1   39.51    2.49
  -8  -4  -1   38.26    2.55
   8  -4   1   42.60    2.53
  -8  -4  -1   37.54    2.54
   8  -4   1   40.42    2.53
  -8   4  -1   34.13    2.50
   8   4   1   36.99    2.47
   8   4   1   37.62    2.50
  -8   4  -1   40.23    2.55
   8   4   1   38.22    2.51
   8   4   1   36.26    2.50
  -8   4  -1   35.28    2.52
   8   4   1   42.59    2.54
  -8   4  -1   36.79    2.52
  -8   4  -1   37.00    2.51
   9  -4   1    3.62    0.28
  -9  -4  -1    3.40    0.35
  -9  -4  -1    3.45    0.37
   9  -4   1    2.84    0.34
   9  -4   1    3.73    0.35
   9  -4   1    3.95    0.35
  -9  -4  -1    3.64    0.44
  -9  -4  -1    3.84    0.38
   9  -4   1    3.97    0.30
  -9   4  -1    3.44    0.34
  -9   4  -1    3.33    0.32
  -9   4  -1    3.32    0.36
   9   4   1    3.51    0.35
   9   4   1    2.76    0.32
  -9   4  -1    2.87    0.35
   9   4   1    3.56    0.33
   9   4   1    3.49    0.31
 -10  -4  -1    9.56    0.77
  10  -4   1    9.38    0.75
 -10  -4  -1    9.58    0.78
  10  -4   1   10.32    0.72
  10  -4   1   10.74    0.77
  10  -4   1    9.56    0.76
 -10  -4  -1    9.88    0.86
 -10   4  -1    9.71    0.76
  10   4   1   10.05    0.74
 -10   4  -1    8.89    0.73
  10   4   1    9.80    0.72
  10   4   1    9.67    0.74
 -10   4  -1   11.98    0.80
 -10   4  -1   10.29    0.74
  10   4   1    9.61    0.76
  11  -4   1    0.08    0.14
  11  -4   1    0.24    0.15
 -11  -4  -1    0.23    0.22
 -11  -4  -1    0.20    0.15
  11  -4   1    0.22    0.14
  11  -4   1    0.25    0.10
 -11   4  -1    0.00    0.11
  11   4   1    0.07    0.15
 -11   4  -1    0.16    0.16
 -11   4  -1    0.16    0.14
  11   4   1    0.14    0.13
  11   4   1    0.17    0.11
 -11   4  -1    0.12    0.12
  11   4   1    0.07    0.13
  12  -4   1   16.07    1.15
  12  -4   1   15.67    1.15
 -12  -4  -1   16.11    1.19
 -12  -4  -1   16.72    1.28
  12  -4   1   15.01    1.10
  12  -4   1   16.07    1.16
  12   4   1   14.95    1.12
 -12   4  -1   15.45    1.15
  12   4   1   15.73    1.11
  12   4   1   16.25    1.13
  12   4   1   16.20    1.15
 -12   4  -1   15.31    1.16
 -12   4  -1   14.72    1.12
 -13  -4  -1    3.25    0.42
  13  -4   1    2.90    0.36
  13  -4   1    2.91    0.38
  13   4   1    2.47    0.32
  13   4   1    2.46    0.32
 -13   4  -1    2.32    0.35
  13  -5  -1    3.68    0.40
  13  -5  -1    3.90    0.38
 -13  -5   1    3.66    0.44
  13  -5  -1    3.87    0.43
  13  -5  -1    3.90    0.40
 -13  -5   1    4.15    0.58
 -13   5   1    4.03    0.41
  13   5  -1    3.02    0.38
 -13   5   1    4.12    0.40
 -13   5   1    3.53    0.44
  13   5  -1    4.11    0.37
  13   5  -1    3.69    0.36
  13   5  -1    3.65    0.38
 -12  -5   1    1.56    0.32
 -12  -5   1    1.42    0.34
  12  -5  -1    1.62    0.27
 -12  -5   1    1.68    0.30
  12  -5  -1    1.73    0.26
  12  -5  -1    1.46    0.24
  12  -5  -1    1.46    0.26
  12  -5  -1    1.73    0.23
  12   5  -1    1.63    0.22
  12   5  -1    1.42    0.24
  12   5  -1    2.21    0.26
  12   5  -1    1.96    0.24
 -12   5   1    1.96    0.26
 -12   5   1    2.13    0.31
 -12   5   1    1.99    0.27
  11  -5  -1   11.44    0.93
  11  -5  -1   10.96    0.90
 -11  -5   1   14.24    1.07
 -11  -5   1   11.61    0.97
  11  -5  -1   11.84    0.90
  11  -5  -1   11.18    0.87
  11  -5  -1   12.78    0.91
 -11  -5   1   10.95    0.93
  11   5  -1   12.15    0.88
 -11   5   1   12.89    0.90
  11   5  -1   12.89    0.92
 -11   5   1   14.68    0.97
  11   5  -1   12.91    0.89
  11   5  -1   11.55    0.87
 -11   5   1   12.77    0.91
  10  -5  -1    3.77    0.36
  10  -5  -1    3.38    0.35
 -10  -5   1    3.20    0.38
  10  -5  -1    3.81    0.39
 -10  -5   1    3.32    0.47
 -10  -5   1    3.59    0.42
  10  -5  -1    3.44    0.36
  10  -5  -1    3.62    0.32
 -10   5   1    3.64    0.39
  10   5  -1    3.75    0.33
 -10   5   1    3.85    0.32
 -10   5   1    3.47    0.36
  10   5  -1    3.89    0.34
 -10   5   1    3.06    0.34
  10   5  -1    3.86    0.37
  10   5  -1    3.39    0.31
  -9  -5   1    1.94    0.16
  -9  -5   1    2.17    0.31
   9  -5  -1    2.11    0.21
   9  -5  -1    1.85    0.24
   9  -5  -1    2.39    0.28
  -9  -5   1    2.08    0.35
   9  -5  -1    1.83    0.23
   9  -5  -1    2.05    0.25
  -9  -5   1    1.53    0.26
  -9   5   1    1.87    0.22
  -9   5   1    2.20    0.30
  -9   5   1    2.11    0.20
   9   5  -1    1.60    0.20
   9   5  -1    1.48    0.22
   9   5  -1    1.30    0.18
  -9   5   1    1.94    0.22
  -9   5   1    1.56    0.23
   9   5  -1    1.66    0.20
  -8  -5   1   19.29    1.22
   8  -5  -1   19.88    1.28
   8  -5  -1   20.07    1.26
   8  -5  -1   19.85    1.25
  -8  -5   1   18.41    1.33
  -8  -5   1   16.45    1.29
   8  -5  -1   19.62    1.27
  -8  -5   1   20.71    1.21
  -8  -5   1   16.59    1.36
   8  -5  -1   16.71    1.27
   8  -5  -1   20.10    1.30
  -8  -5   1   19.83    1.24
  -8   5   1   19.06    1.25
   8   5  -1   16.23    1.24
  -8   5   1   18.83    1.27
   8   5  -1   17.20    1.27
  -8   5   1   19.88    1.32
   8   5  -1   16.17    1.25
   8   5  -1   16.95    1.24
  -8   5   1   18.44    1.28
  -8   5   1   17.67    1.26
   7  -5  -1   70.92    4.37
   7  -5  -1   68.49    4.38
  -7  -5   1   70.34    4.35
   7  -5  -1   66.83    4.38
  -7  -5   1   67.53    4.34
   7  -5  -1   69.90    4.40
  -7  -5   1   74.24    4.44
   7  -5  -1   66.96    4.37
   7  -5  -1   58.56    4.35
  -7  -5   1   63.36    4.40
  -7   5   1   63.14    4.35
   7   5  -1   60.17    4.38
  -7   5   1   68.80    4.38
  -7   5   1   65.63    4.37
   7   5  -1   63.54    4.37
  -7   5   1   68.04    4.37
   7   5  -1   68.76    4.36
  -7   5   1   75.10    4.44
   7   5  -1   68.69    4.36
   7   5  -1   64.82    4.35
   7   5  -1   62.71    4.35
  -6  -5   1   20.34    1.37
  -6  -5   1   20.18    1.34
   6  -5  -1   19.65    1.30
  -6  -5   1   20.33    1.29
   6  -5  -1   21.63    1.32
  -6  -5   1   20.29    1.41
  -6  -5   1   20.79    1.31
   6  -5  -1   20.05    1.31
   6  -5  -1   21.52    1.33
   6  -5  -1   18.73    1.34
  -6  -5   1   20.19    1.30
   6  -5  -1   17.54    1.32
   6   5  -1   18.43    1.31
  -6   5   1   19.06    1.31
  -6   5   1   20.21    1.32
  -6   5   1   18.52    1.32
  -6   5   1   17.46    1.30
  -6   5   1   18.16    1.36
   6   5  -1   20.54    1.30
   6   5  -1   19.47    1.26
   6   5  -1   18.07    1.29
   6   5  -1   19.81    1.32
   6   5  -1   20.52    1.29
   6   5  -1   17.16    1.29
  -5  -5   1   52.25    3.52
  -5  -5   1   54.92    3.54
  -5  -5   1   54.73    3.57
   5  -5  -1   53.71    3.53
   5  -5  -1   54.38    3.55
   5  -5  -1   52.28    3.57
  -5  -5   1   52.54    3.61
  -5  -5   1   56.72    3.58
   5  -5  -1   53.16    3.54
   5  -5  -1   55.05    3.57
  -5  -5   1   52.28    3.59
   5  -5  -1   56.62    3.53
   5  -5  -1   57.17    3.55
  -5   5   1   55.22    3.56
   5   5  -1   55.36    3.54
   5   5  -1   57.29    3.51
  -5   5   1   56.63    3.61
   5   5  -1   53.01    3.52
   5   5  -1   46.62    3.53
   5   5  -1   55.38    3.51
  -5   5   1   55.29    3.55
   5   5  -1   55.93    3.52
  -5   5   1   57.58    3.54
  -5   5   1   56.82    3.55
  -5   5   1   54.25    3.52
   5   5  -1   53.99    3.53
   5   5  -1   48.23    3.54
   5   5  -1   51.21    3.52
   4  -5  -1    2.42    0.25
   4  -5  -1    2.68    0.26
   4  -5  -1    2.36    0.26
   4  -5  -1    3.02    0.25
   4  -5  -1    2.79    0.24
   4  -5  -1    2.56    0.25
  -4  -5   1    2.96    0.23
   4  -5  -1    2.50    0.27
  -4  -5   1    3.07    0.26
   4  -5  -1    2.80    0.22
   4  -5  -1    2.78    0.28
  -4  -5   1    2.58    0.30
  -4  -5   1    2.57    0.29
  -4   5   1    3.98    0.26
   4   5  -1    4.20    0.27
  -4   5   1    3.26    0.26
  -4   5   1    3.54    0.26
  -4   5   1    3.71    0.34
   4   5  -1    3.86    0.23
  -4   5   1    3.60    0.27
   4   5  -1    3.67    0.23
   4   5  -1    3.50    0.28
   4   5  -1    3.82    0.26
   4   5  -1    3.93    0.25
   4   5  -1    3.64    0.26
   4   5  -1    2.78    0.23
   3  -5  -1   74.81    5.72
  -3  -5   1   98.12    5.79
   3  -5  -1   87.23    5.78
  -3  -5   1   88.49    5.71
   3  -5  -1   86.99    5.72
  -3  -5   1   89.83    5.79
   3  -5  -1   75.52    5.72
   3  -5  -1   90.95    5.73
  -3  -5   1   80.40    5.74
   3  -5  -1   86.10    5.75
   3  -5  -1   90.49    5.76
  -3  -5   1   81.42    5.78
   3  -5  -1   90.15    5.75
   3  -5  -1   91.21    5.74
  -3  -5   1   88.45    5.74
   3   5  -1   92.03    5.71
  -3   5   1   85.55    5.80
  -3   5   1   96.99    5.74
   3   5  -1   94.33    5.72
  -3   5   1   92.18    5.73
   3   5  -1   94.55    5.72
  -3   5   1   96.26    5.75
  -3   5   1   91.90    5.74
   3   5  -1   92.08    5.74
   3   5  -1   92.92    5.71
  -3   5   1   83.09    5.73
   3   5  -1   88.19    5.74
   3   5  -1   81.33    5.74
   3   5  -1   80.14    5.71
   3   5  -1   88.89    5.75
  -3   5   1   93.76    5.72
   2  -5  -1   50.55    3.18
  -2  -5   1   48.25    3.18
   2  -5  -1   46.89    3.19
   2  -5  -1   50.19    3.15
   2  -5  -1   51.01    3.18
  -2  -5   1   45.51    3.19
   2  -5  -1   49.20    3.15
   2  -5  -1   48.92    3.16
   2  -5  -1   42.45    3.24
  -2  -5   1   45.15    3.15
  -2  -5   1   43.83    3.22
  -2  -5   1   43.27    3.22
   2  -5  -1   43.75    3.17
   2  -5  -1   49.40    3.21
   2  -5  -1   46.64    3.17
   2  -5  -1   47.10    3.22
  -2  -5   1   40.65    3.21
  -2   5   1   47.61    3.24
   2   5  -1   50.94    3.23
   2   5  -1   49.82    3.16
  -2   5   1   43.18    3.16
   2   5  -1   53.91    3.16
   2   5  -1   52.07    3.18
   2   5  -1   48.93    3.19
  -2   5   1   48.85    3.17
   2   5  -1   52.40    3.17
  -2   5   1   51.24    3.18
  -2   5   1   55.07    3.16
   2   5  -1   51.85    3.16
   2   5  -1   51.36    3.20
  -2   5   1   53.77    3.17
   2   5  -1   54.81    3.19
  -2   5   1   52.67    3.18
   2   5  -1   51.76    3.15
   2   5  -1   45.16    3.19
  -2   5   1   47.95    3.17
  -2   5   1   46.93    3.17
   1  -5  -1  170.17   10.92
  -1  -5   1  169.77   10.94
   1  -5  -1  180.31   10.90
   1  -5  -1  174.90   10.93
  -1  -5   1  190.23   10.90
  -1  -5   1  159.39   10.92
  -1  -5   1  147.69   10.90
  -1  -5   1  141.72   10.96
  -1  -5   1  170.01   10.96
  -1  -5   1  152.88   10.93
   1  -5  -1  180.88   10.97
   1  -5  -1  177.42   10.93
   1  -5  -1  175.82   10.92
   1  -5  -1  171.54   10.95
   1   5  -1  153.61   10.95
   1   5  -1  167.16   10.91
   1   5  -1  173.55   10.92
  -1   5   1  166.18   10.94
  -1   5   1  169.42   10.92
  -1   5   1  174.40   10.94
   1   5  -1  185.96   10.93
   1   5  -1  165.84   10.93
  -1   5   1  156.28   10.95
  -1   5   1  161.40   10.90
   1   5  -1  177.35   10.92
  -1   5   1  183.68   10.92
  -1   5   1  176.87   10.90
   1   5  -1  168.55   10.93
   1   5  -1  160.48   10.95
   1   5  -1  166.66   10.94
  -1   5   1  169.51   10.98
   1   5  -1  177.31   10.91
  -1   5   1  162.77   10.91
   1   5  -1  157.03   10.90
  -1   5   1  163.28   10.97
  -1   5   1  167.72   10.92
  -1   5   1  167.95   10.92
   1   5  -1  181.74   10.92
  -1   5   1  177.18   10.92
   0  -5   1  272.36   16.96
   0  -5  -1  273.37   17.00
   0  -5  -1  243.89   16.96
   0  -5   1  258.27   16.94
   0  -5  -1  289.99   16.97
   0  -5   1  236.57   16.94
   0  -5   1  260.71   17.00
   0  -5   1  260.17   16.97
   0  -5   1  270.60   17.00
   0  -5  -1  252.10   16.97
   0  -5   1  250.69   16.97
   0  -5  -1  280.19   17.01
   0  -5   1  239.32   16.99
   0  -5   1  256.41   16.94
   0   5  -1  283.72   16.97
   0   5   1  272.03   16.97
   0   5   1  270.03   16.98
   0   5  -1  276.94   16.96
   0   5  -1  236.88   17.02
   0   5   1  251.53   16.95
   0   5   1  268.59   16.97
   0   5  -1  288.65   16.98
   0   5  -1  268.52   16.95
   0   5  -1  282.84   16.95
   0   5   1  264.67   16.97
   0   5  -1  236.98   16.94
   0   5  -1  280.33   16.95
   0   5  -1  294.27   16.97
   0   5   1  275.51   16.94
   0   5  -1  250.05   16.96
   0   5  -1  279.44   17.00
   0   5   1  262.97   16.95
   0   5   1  277.45   16.96
   0   5   1  246.98   16.99
   0   5   1  243.40   16.98
   0   5  -1  252.82   16.96
   0   5  -1  255.96   16.97
   0   5   1  234.70   17.00
   0   5  -1  253.54   16.99
   1  -5   1   26.18    1.74
  -1  -5  -1   24.63    1.78
  -1  -5  -1   28.39    1.76
   1  -5   1   24.10    1.74
  -1  -5  -1   23.92    1.76
   1  -5   1   23.12    1.76
  -1  -5  -1   24.77    1.76
   1  -5   1   28.26    1.72
  -1  -5  -1   27.04    1.75
   1  -5   1   26.84    1.78
  -1  -5  -1   27.81    1.80
   1  -5   1   27.65    1.72
   1  -5   1   26.37    1.74
   1  -5   1   26.36    1.76
  -1  -5  -1   22.36    1.77
  -1  -5  -1   26.51    1.76
   1  -5   1   25.33    1.78
   1   5   1   26.78    1.76
  -1   5  -1   23.19    1.77
   1   5   1   26.48    1.77
  -1   5  -1   28.83    1.73
   1   5   1   26.95    1.77
   1   5   1   28.10    1.76
   1   5   1   26.91    1.76
   1   5   1   27.09    1.75
  -1   5  -1   30.31    1.74
  -1   5  -1   27.39    1.78
  -1   5  -1   26.83    1.74
  -1   5  -1   29.34    1.73
  -1   5  -1   23.36    1.74
  -1   5  -1   23.81    1.80
   1   5   1   26.89    1.78
  -1   5  -1   27.49    1.74
  -1   5  -1   27.81    1.71
  -1   5  -1   26.25    1.74
   1   5   1   27.66    1.75
   2  -5   1   78.71    4.94
   2  -5   1   76.72    4.97
   2  -5   1   72.72    4.98
  -2  -5  -1   66.97    4.99
   2  -5   1   71.26    4.94
  -2  -5  -1   67.05    4.95
   2  -5   1   80.09    4.96
  -2  -5  -1   67.89    4.99
   2  -5   1   76.59    4.97
  -2  -5  -1   82.04    4.97
   2  -5   1   80.80    4.98
  -2  -5  -1   79.89    5.00
   2  -5   1   76.57    4.95
  -2  -5  -1   77.65    4.97
  -2  -5  -1   81.79    4.98
  -2   5  -1   81.40    4.96
  -2   5  -1   72.96    5.02
   2   5   1   75.95    4.96
   2   5   1   86.70    4.97
  -2   5  -1   78.99    4.92
   2   5   1   79.65    4.99
  -2   5  -1   72.83    4.96
  -2   5  -1   77.03    4.96
   2   5   1   81.41    4.95
  -2   5  -1   68.86    4.95
   2   5   1   82.56    4.97
   2   5   1   69.87    4.97
  -2   5  -1   64.27    4.95
  -2   5  -1   80.71    4.95
  -2   5  -1   80.51    5.03
  -2   5  -1   75.89    4.92
  -3  -5  -1   32.44    2.09
   3  -5   1   32.15    2.05
   3  -5   1   33.00    2.07
   3  -5   1   32.78    2.05
   3  -5   1   32.53    2.04
   3  -5   1   34.44    2.07
   3  -5   1   29.28    2.04
   3  -5   1   32.88    2.06
  -3  -5  -1   31.59    2.09
  -3  -5  -1   29.63    2.09
  -3  -5  -1   32.09    2.04
   3  -5   1   35.19    2.04
  -3  -5  -1   26.50    2.06
   3   5   1   29.64    2.01
  -3   5  -1   31.69    2.05
   3   5   1   30.68    2.01
   3   5   1   26.94    2.05
   3   5   1   29.10    2.01
  -3   5  -1   29.94    2.01
   3   5   1   34.50    2.06
   3   5   1   30.85    2.06
   3   5   1   31.02    2.01
   3   5   1   27.80    2.03
   3   5   1   30.07    2.04
  -3   5  -1   29.68    2.05
  -3   5  -1   31.73    2.05
   3   5   1   31.15    2.10
  -4  -5  -1  103.33    6.14
  -4  -5  -1   94.77    6.05
  -4  -5  -1  105.33    6.13
   4  -5   1   81.05    6.09
   4  -5   1   99.23    6.10
   4  -5   1   90.36    6.09
   4  -5   1  103.32    6.12
   4  -5   1   86.36    6.10
  -4  -5  -1   93.47    6.06
   4  -5   1   96.03    6.11
   4  -5   1   91.15    6.06
  -4  -5  -1  104.11    6.16
   4  -5   1   90.99    6.10
  -4  -5  -1   90.62    6.13
  -4   5  -1   98.26    6.11
   4   5   1   98.16    6.06
  -4   5  -1   85.52    6.09
   4   5   1   97.60    6.07
   4   5   1   89.36    6.06
   4   5   1   88.28    6.10
  -4   5  -1   92.79    6.10
  -4   5  -1   95.70    6.09
   4   5   1   95.61    6.09
  -4   5  -1   86.52    6.15
   4   5   1   89.81    6.06
  -4   5  -1   91.23    6.06
   4   5   1   95.94    6.06
   4   5   1   92.76    6.09
   5  -5   1    9.39    0.66
   5  -5   1    9.07    0.71
  -5  -5  -1   10.25    0.73
  -5  -5  -1   10.26    0.73
   5  -5   1    9.34    0.69
   5  -5   1    9.98    0.70
  -5  -5  -1   10.31    0.73
  -5  -5  -1    9.75    0.76
   5  -5   1   10.25    0.70
   5  -5   1    9.54    0.70
   5  -5   1    9.65    0.71
  -5   5  -1    9.60    0.70
   5   5   1   10.16    0.68
  -5   5  -1    8.79    0.70
  -5   5  -1   10.91    0.70
   5   5   1   10.26    0.66
   5   5   1   10.23    0.66
   5   5   1    9.18    0.67
  -5   5  -1    9.74    0.67
   5   5   1    8.91    0.71
   5   5   1    9.99    0.67
  -5   5  -1    8.51    0.74
   5   5   1   10.38    0.69
   5   5   1   10.30    0.66
   6  -5   1   41.29    2.64
   6  -5   1   36.02    2.63
  -6  -5  -1   35.09    2.65
   6  -5   1   38.08    2.64
  -6  -5  -1   40.71    2.72
  -6  -5  -1   37.08    2.65
   6  -5   1   37.93    2.63
  -6  -5  -1   40.74    2.59
  -6  -5  -1   40.12    2.67
   6  -5   1   38.65    2.60
   6  -5   1   39.35    2.66
   6   5   1   41.53    2.61
   6   5   1   42.50    2.59
   6   5   1   41.40    2.62
  -6   5  -1   40.17    2.64
  -6   5  -1   38.98    2.61
   6   5   1   41.57    2.63
   6   5   1   40.50    2.61
  -6   5  -1   39.95    2.63
  -6   5  -1   43.55    2.70
  -6   5  -1   41.14    2.64
   6   5   1   40.00    2.60
   6   5   1   40.52    2.65
  -7  -5  -1   37.31    2.56
   7  -5   1   40.66    2.57
  -7  -5  -1   40.70    2.51
   7  -5   1   43.70    2.52
   7  -5   1   41.51    2.56
  -7  -5  -1   35.76    2.63
  -7  -5  -1   40.87    2.59
   7  -5   1   36.25    2.53
  -7  -5  -1   35.88    2.58
   7  -5   1   40.30    2.56
  -7   5  -1   39.46    2.55
  -7   5  -1   38.56    2.56
  -7   5  -1   37.00    2.59
   7   5   1   36.05    2.53
   7   5   1   37.10    2.54
   7   5   1   35.10    2.56
   7   5   1   36.37    2.51
   7   5   1   38.40    2.52
  -7   5  -1   39.17    2.56
   7   5   1   36.40    2.54
   7   5   1   40.44    2.50
  -8  -5  -1    0.71    0.13
   8  -5   1    0.46    0.11
   8  -5   1    0.44    0.13
   8  -5   1    0.49    0.10
   8  -5   1    0.40    0.14
   8  -5   1    0.43    0.14
  -8  -5  -1    0.69    0.18
  -8  -5  -1    0.42    0.20
  -8  -5  -1    0.58    0.16
  -8   5  -1    0.36    0.11
   8   5   1    0.42    0.09
  -8   5  -1    0.31    0.13
   8   5   1    0.21    0.12
  -8   5  -1    0.41    0.14
  -8   5  -1    0.72    0.17
   8   5   1    0.47    0.12
   8   5   1    0.57    0.09
   8   5   1    0.79    0.15
  -8   5  -1    0.55    0.13
   9  -5   1    0.97    0.19
  -9  -5  -1    0.71    0.18
   9  -5   1    0.89    0.14
   9  -5   1    0.97    0.14
   9  -5   1    0.69    0.17
  -9  -5  -1    0.80    0.19
   9  -5   1    0.93    0.18
  -9  -5  -1    0.37    0.20
   9  -5   1    0.76    0.19
  -9   5  -1    0.72    0.17
  -9   5  -1    0.84    0.18
   9   5   1    0.89    0.13
  -9   5  -1    0.64    0.18
  -9   5  -1    0.84    0.16
   9   5   1    0.72    0.15
   9   5   1    0.90    0.17
   9   5   1    0.69    0.17
  -9   5  -1    0.94    0.17
  10  -5   1    6.14    0.53
 -10  -5  -1    5.27    0.62
  10  -5   1    5.86    0.55
 -10  -5  -1    6.57    0.58
  10  -5   1    6.31    0.48
 -10  -5  -1    6.84    0.56
  10  -5   1    5.47    0.54
  10  -5   1    5.70    0.53
 -10   5  -1    7.16    0.53
  10   5   1    6.44    0.48
 -10   5  -1    6.28    0.54
  10   5   1    5.64    0.51
  10   5   1    5.89    0.54
 -10   5  -1    6.92    0.52
  10   5   1    7.14    0.51
 -10   5  -1    6.53    0.56
 -11  -5  -1   19.72    1.47
  11  -5   1   19.40    1.38
  11  -5   1   19.06    1.43
  11  -5   1   20.29    1.43
 -11  -5  -1   17.58    1.53
  11  -5   1   20.17    1.43
  11  -5   1   19.19    1.45
 -11   5  -1   19.31    1.43
  11   5   1   21.18    1.39
  11   5   1   19.68    1.41
 -11   5  -1   22.35    1.46
  11   5   1   22.16    1.41
 -11   5  -1   22.23    1.42
  11   5   1   20.60    1.44
 -12  -5  -1    1.59    0.28
  12  -5   1    1.52    0.26
  12  -5   1    1.42    0.28
  12  -5   1    0.84    0.21
  12  -5   1    1.45    0.25
 -12  -5  -1    1.80    0.39
 -12   5  -1    1.17    0.22
  12   5   1    1.32    0.23
  12   5   1    1.54    0.21
 -12   5  -1    1.01    0.23
 -12   5  -1    1.34    0.27
  12   5   1    1.29    0.22
  12   5   1    1.15    0.24
  13  -6  -1    4.08    0.47
 -13  -6   1    5.12    0.52
  13  -6  -1    4.69    0.45
 -13   6   1    4.81    0.49
 -13   6   1    4.72    0.66
  13   6  -1    4.62    0.41
 -12  -6   1    7.51    0.72
  12  -6  -1    7.91    0.68
  12  -6  -1    7.34    0.63
  12  -6  -1    7.67    0.64
 -12  -6   1    8.22    0.71
 -12  -6   1    7.92    0.80
 -12   6   1    7.89    0.65
  12   6  -1    7.89    0.65
  12   6  -1    7.53    0.60
 -12   6   1    8.08    0.64
  12   6  -1    8.19    0.63
  12   6  -1    7.42    0.60
 -12   6   1    8.90    0.71
  11  -6  -1    3.44    0.31
  11  -6  -1    3.38    0.35
 -11  -6   1    2.55    0.40
 -11  -6   1    3.05    0.39
  11  -6  -1    3.09    0.37
 -11  -6   1    2.67    0.44
  11  -6  -1    3.53    0.34
  11   6  -1    2.76    0.33
 -11   6   1    3.41    0.34
  11   6  -1    2.82    0.28
 -11   6   1    2.68    0.33
  11   6  -1    3.05    0.31
 -11   6   1    2.65    0.38
  11   6  -1    2.79    0.30
  10  -6  -1    3.51    0.31
  10  -6  -1    3.71    0.34
  10  -6  -1    3.36    0.34
 -10  -6   1    2.26    0.42
 -10  -6   1    3.30    0.41
  10  -6  -1    3.50    0.38
 -10  -6   1    3.25    0.39
  10   6  -1    2.92    0.30
 -10   6   1    3.17    0.34
  10   6  -1    3.78    0.32
 -10   6   1    3.82    0.41
  10   6  -1    3.21    0.29
  10   6  -1    3.13    0.35
 -10   6   1    3.07    0.35
   9  -6  -1    4.10    0.37
  -9  -6   1    3.81    0.40
   9  -6  -1    4.12    0.39
  -9  -6   1    3.11    0.42
  -9  -6   1    2.59    0.44
   9  -6  -1    3.94    0.35
   9  -6  -1    4.16    0.33
   9   6  -1    3.69    0.31
  -9   6   1    3.73    0.31
  -9   6   1    3.25    0.33
   9   6  -1    3.70    0.32
  -9   6   1    4.05    0.35
   9   6  -1    3.89    0.32
   9   6  -1    3.79    0.37
  -9   6   1    3.60    0.41
  -9   6   1    4.14    0.38
  -8  -6   1   24.97    1.76
   8  -6  -1   26.60    1.71
   8  -6  -1   24.04    1.76
   8  -6  -1   23.46    1.70
  -8  -6   1   23.97    1.78
   8  -6  -1   25.48    1.72
   8  -6  -1   26.42    1.71
   8  -6  -1   23.54    1.74
  -8   6   1   25.09    1.72
  -8   6   1   25.32    1.71
   8   6  -1   25.63    1.69
  -8   6   1   25.33    1.69
   8   6  -1   27.46    1.69
  -8   6   1   25.84    1.73
  -8   6   1   29.95    1.80
   8   6  -1   23.45    1.72
   8   6  -1   25.40    1.70
  -7  -6   1    4.42    0.51
  -7  -6   1    5.52    0.44
   7  -6  -1    4.70    0.39
  -7  -6   1    4.73    0.47
  -7  -6   1    4.41    0.37
   7  -6  -1    5.50    0.46
   7  -6  -1    5.45    0.42
  -7  -6   1    5.06    0.39
   7  -6  -1    5.37    0.42
  -7  -6   1    5.26    0.47
   7  -6  -1    5.81    0.41
   7  -6  -1    5.33    0.43
   7   6  -1    4.73    0.42
   7   6  -1    4.69    0.38
   7   6  -1    5.66    0.40
   7   6  -1    5.87    0.39
  -7   6   1    5.87    0.43
  -7   6   1    5.43    0.42
  -7   6   1    5.02    0.41
   7   6  -1    5.15    0.39
  -7   6   1    5.44    0.49
  -6  -6   1   63.47    4.01
   6  -6  -1   63.33    4.01
   6  -6  -1   63.54    3.96
  -6  -6   1   61.54    3.94
  -6  -6   1   61.50    3.96
   6  -6  -1   64.17    3.98
  -6  -6   1   58.10    4.06
  -6  -6   1   57.23    4.00
  -6  -6   1   55.05    4.02
   6  -6  -1   57.27    3.99
   6  -6  -1   61.47    3.97
   6  -6  -1   59.89    3.95
   6   6  -1   67.11    3.94
  -6   6   1   59.67    3.97
  -6   6   1   53.42    3.96
   6   6  -1   66.40    3.93
   6   6  -1   59.12    3.97
  -6   6   1   67.15    3.97
   6   6  -1   62.20    3.96
   6   6  -1   52.82    3.94
  -6   6   1   64.63    3.95
   6   6  -1   56.98    3.94
  -6   6   1   53.79    4.02
   6   6  -1   61.13    3.97
   6   6  -1   65.50    3.95
  -5  -6   1   48.40    3.18
  -5  -6   1   49.84    3.27
  -5  -6   1   52.51    3.25
  -5  -6   1   49.05    3.22
   5  -6  -1   46.64    3.22
   5  -6  -1   49.38    3.19
  -5  -6   1   45.08    3.14
   5  -6  -1   44.27    3.19
   5  -6  -1   47.81    3.21
   5  -6  -1   49.55    3.17
   5  -6  -1   47.73    3.18
   5  -6  -1   45.89    3.18
   5   6  -1   44.78    3.15
   5   6  -1   48.84    3.15
  -5   6   1   47.65    3.18
   5   6  -1   50.53    3.15
  -5   6   1   51.22    3.16
  -5   6   1   55.99    3.21
   5   6  -1   48.92    3.15
  -5   6   1   48.26    3.18
  -5   6   1   48.34    3.18
   5   6  -1   47.62    3.15
   5   6  -1   44.45    3.18
   5   6  -1   47.84    3.18
  -5   6   1   54.57    3.27
   5   6  -1   48.03    3.16
  -4  -6   1    4.55    0.38
   4  -6  -1    4.45    0.34
   4   6  -1    3.50    0.24
   4   6  -1    3.41    0.24
  -4   6   1    3.16    0.28
   4   6  -1    3.23    0.26
   4   6  -1    3.43    0.28
  -4   6   1    2.98    0.27
   4   6  -1    3.20    0.24
  -4   6   1    3.47    0.29
  -4   6   1    3.27    0.28
  -4   6   1    2.93    0.24
   4   6  -1    3.50    0.24
   4   6  -1    3.24    0.28
  -4   6   1    2.70    0.34
  -3  -6   1   20.46    1.38
  -3  -6   1   20.46    1.39
   3  -6  -1   20.32    1.35
  -3  -6   1   21.01    1.44
   3  -6  -1   20.40    1.42
  -3  -6   1   18.83    1.43
  -3  -6   1   20.91    1.33
   3  -6  -1   20.97    1.35
   3  -6  -1   21.06    1.38
   3  -6  -1   19.08    1.38
   3  -6  -1   18.62    1.40
   3  -6  -1   18.56    1.37
  -3  -6   1   22.45    1.43
   3  -6  -1   18.32    1.35
  -3  -6   1   20.63    1.34
   3  -6  -1   19.39    1.36
  -3   6   1   20.99    1.35
   3   6  -1   21.76    1.34
  -3   6   1   21.71    1.37
  -3   6   1   20.47    1.37
   3   6  -1   20.33    1.34
  -3   6   1   20.51    1.36
   3   6  -1   21.91    1.34
   3   6  -1   21.95    1.35
  -3   6   1   17.73    1.43
   3   6  -1   21.91    1.38
   3   6  -1   20.16    1.39
  -3   6   1   20.85    1.38
   3   6  -1   20.76    1.38
   3   6  -1   22.36    1.35
   3   6  -1   20.92    1.37
  -2  -6   1   54.57    3.55
   2  -6  -1   52.08    3.59
   2  -6  -1   53.67    3.52
   2  -6  -1   51.55    3.55
  -2  -6   1   51.26    3.50
  -2  -6   1   51.77    3.60
  -2  -6   1   52.50    3.56
   2  -6  -1   52.64    3.53
   2  -6  -1   54.75    3.54
   2  -6  -1   52.79    3.53
  -2  -6   1   47.86    3.59
   2  -6  -1   49.98    3.57
   2   6  -1   53.60    3.53
  -2   6   1   55.71    3.53
   2   6  -1   55.68    3.54
  -2   6   1   59.35    3.53
   2   6  -1   58.54    3.51
   2   6  -1   50.21    3.52
  -2   6   1   60.73    3.54
   2   6  -1   54.47    3.51
  -2   6   1   59.13    3.54
   2   6  -1   56.02    3.55
  -2   6   1   58.94    3.53
   2   6  -1   55.56    3.51
  -2   6   1   57.98    3.62
  -2   6   1   54.58    3.54
   2   6  -1   47.58    3.53
  -2   6   1   55.61    3.52
  -2   6   1   54.04    3.52
   1  -6  -1  149.27    9.31
  -1  -6   1  139.52    9.31
   1  -6  -1  158.19    9.35
   1  -6  -1  143.94    9.32
  -1  -6   1  145.84    9.28
  -1  -6   1  126.74    9.33
  -1  -6   1  134.12    9.36
  -1  -6   1  158.66    9.34
  -1  -6   1  133.74    9.36
   1  -6  -1  139.41    9.36
   1  -6  -1  144.85    9.33
   1  -6  -1  155.07    9.29
  -1   6   1  150.60    9.29
   1   6  -1  137.52    9.29
   1   6  -1  153.01    9.32
  -1   6   1  155.35    9.31
  -1   6   1  142.63    9.31
   1   6  -1  138.96    9.32
  -1   6   1  145.96    9.29
   1   6  -1  146.16    9.29
  -1   6   1  133.05    9.31
   1   6  -1  150.82    9.32
  -1   6   1  144.94    9.31
  -1   6   1  147.77    9.39
   1   6  -1  147.76    9.30
   1   6  -1  135.25    9.29
   1   6  -1  138.70    9.29
  -1   6   1  123.09    9.29
  -1   6   1  146.77    9.29
   1   6  -1  151.52    9.31
   0  -6  -1    4.34    0.37
   0  -6  -1    3.68    0.32
   0  -6   1    4.00    0.33
   0  -6   1    3.71    0.28
   0  -6  -1    4.25    0.36
   0  -6  -1    4.09    0.33
   0  -6  -1    3.76    0.31
   0  -6   1    4.14    0.30
   0  -6   1    3.96    0.35
   0  -6   1    3.82    0.37
   0  -6   1    4.01    0.29
   0  -6  -1    3.83    0.33
   0   6   1    3.71    0.31
   0   6  -1    3.77    0.29
   0   6  -1    4.06    0.29
   0   6  -1    4.09    0.31
   0   6   1    3.41    0.37
   0   6   1    3.85    0.30
   0   6  -1    3.81    0.27
   0   6   1    4.03    0.27
   0   6  -1    3.72    0.28
   0   6   1    3.59    0.27
   0   6   1    3.91    0.27
   0   6  -1    3.39    0.38
   0   6  -1    3.68    0.28
   0   6   1    4.02    0.31
   0   6   1    3.83    0.30
   0   6   1    3.91    0.26
   0   6  -1    3.52    0.28
   0   6  -1    3.88    0.30
   0   6  -1    4.00    0.29
   1  -6   1  125.59    7.87
   1  -6   1  115.87    7.86
  -1  -6  -1  115.46    7.86
  -1  -6  -1  118.80    7.83
  -1  -6  -1  131.09    7.83
  -1  -6  -1  118.42    7.83
  -1  -6  -1  104.78    7.86
   1  -6   1  131.12    7.81
   1  -6   1  132.12    7.84
   1  -6   1  122.83    7.81
   1  -6   1  123.86    7.78
   1  -6   1  124.83    7.78
  -1  -6  -1  121.99    7.82
   1  -6   1  129.96    7.84
  -1   6  -1  108.05    7.81
  -1   6  -1  121.49    7.81
   1   6   1  120.39    7.81
  -1   6  -1  122.11    7.80
  -1   6  -1  115.95    7.78
  -1   6  -1  122.38    7.80
  -1   6  -1  108.82    7.78
  -1   6  -1  118.11    7.81
  -1   6  -1  118.36    7.81
  -1   6  -1  124.38    7.81
  -2  -6  -1    2.81    0.32
  -2  -6  -1    2.98    0.29
   2  -6   1    3.09    0.25
   2  -6   1    3.41    0.27
   2  -6   1    3.04    0.25
   2  -6   1    3.39    0.26
  -2  -6  -1    3.06    0.30
   2  -6   1    2.36    0.29
   2  -6   1    2.93    0.30
  -2  -6  -1    3.49    0.33
  -2  -6  -1    3.36    0.28
  -2  -6  -1    2.93    0.33
   2   6   1    4.11    0.27
  -2   6  -1    3.78    0.29
   2   6   1    3.64    0.29
  -2   6  -1    3.85    0.37
  -2   6  -1    3.79    0.28
  -2   6  -1    3.63    0.28
  -2   6  -1    4.03    0.28
  -2   6  -1    3.74    0.29
   3  -6   1   45.18    3.10
   3  -6   1   51.43    3.15
   3  -6   1   43.84    3.11
  -3  -6  -1   45.63    3.13
   3  -6   1   47.42    3.14
  -3  -6  -1   50.27    3.17
  -3  -6  -1   47.49    3.11
   3  -6   1   46.54    3.09
  -3  -6  -1   47.79    3.16
   3  -6   1   44.45    3.12
   3  -6   1   46.78    3.09
  -3  -6  -1   51.11    3.17
   3   6   1   45.57    3.12
  -3   6  -1   45.40    3.11
  -3   6  -1   49.96    3.12
  -3   6  -1   47.23    3.12
   3   6   1   50.17    3.10
  -3   6  -1   48.22    3.07
  -3   6  -1   51.30    3.12
   3   6   1   43.23    3.09
   4  -6   1    4.44    0.37
  -4  -6  -1    4.34    0.41
  -4  -6  -1    4.04    0.41
   4  -6   1    4.68    0.40
   4  -6   1    4.71    0.38
   4  -6   1    4.64    0.37
  -4  -6  -1    4.54    0.43
  -4  -6  -1    4.98    0.40
   4  -6   1    4.30    0.38
  -4  -6  -1    4.25    0.35
   4  -6   1    4.07    0.35
   4  -6   1    4.28    0.35
   4   6   1    4.20    0.34
   4   6   1    4.55    0.38
  -4   6  -1    4.68    0.37
  -4   6  -1    5.14    0.37
   4   6   1    4.62    0.31
   4   6   1    4.41    0.31
   4   6   1    4.72    0.32
   4   6   1    4.98    0.36
  -4   6  -1    4.34    0.32
   4   6   1    4.96    0.32
  -4   6  -1    4.95    0.38
   5  -6   1   68.38    4.49
   5  -6   1   71.14    4.55
   5  -6   1   71.55    4.53
   5  -6   1   71.79    4.55
  -5  -6  -1   72.35    4.62
  -5  -6  -1   68.50    4.58
   5  -6   1   73.78    4.57
  -5  -6  -1   70.89    4.58
   5  -6   1   64.53    4.53
  -5  -6  -1   69.23    4.48
   5  -6   1   63.61    4.53
  -5  -6  -1   66.21    4.56
   5   6   1   68.90    4.52
   5   6   1   64.83    4.49
  -5   6  -1   70.01    4.50
  -5   6  -1   72.27    4.54
   5   6   1   72.88    4.50
  -5   6  -1   64.60    4.60
  -5   6  -1   74.86    4.55
   5   6   1   71.13    4.50
   5   6   1   64.00    4.50
  -5   6  -1   71.49    4.54
   5   6   1   70.60    4.49
   5   6   1   68.81    4.55
  -6  -6  -1   39.25    2.55
  -6  -6  -1   41.97    2.61
   6  -6   1   38.37    2.49
  -6  -6  -1   37.54    2.53
   6  -6   1   37.89    2.53
  -6  -6  -1   37.67    2.45
   6  -6   1   33.50    2.46
   6  -6   1   40.15    2.51
   6  -6   1   43.93    2.51
  -6  -6  -1   33.96    2.52
   6  -6   1   38.83    2.50
   6  -6   1   38.84    2.49
  -6   6  -1   38.22    2.51
   6   6   1   38.57    2.47
   6   6   1   37.75    2.45
  -6   6  -1   37.92    2.47
  -6   6  -1   37.88    2.57
   6   6   1   38.79    2.50
   6   6   1   35.76    2.47
   6   6   1   35.47    2.51
   6   6   1   37.34    2.45
  -6   6  -1   36.05    2.49
   6   6   1   33.11    2.48
  -6   6  -1   36.49    2.50
   7  -6   1    5.56    0.49
   7  -6   1    6.48    0.45
   7  -6   1    5.98    0.48
   7  -6   1    5.85    0.49
   7  -6   1    6.35    0.52
  -7  -6  -1    5.45    0.52
  -7  -6  -1    5.90    0.51
  -7  -6  -1    5.65    0.52
  -7  -6  -1    7.15    0.61
   7  -6   1    6.55    0.49
   7   6   1    6.64    0.48
  -7   6  -1    5.92    0.50
  -7   6  -1    6.65    0.49
   7   6   1    6.05    0.50
  -7   6  -1    5.85    0.49
   7   6   1    6.08    0.44
  -7   6  -1    6.38    0.56
   7   6   1    6.04    0.43
   7   6   1    5.97    0.46
   8  -6   1    9.92    0.76
   8  -6   1    9.32    0.72
  -8  -6  -1    9.23    0.78
   8  -6   1    9.12    0.75
   8  -6   1   10.60    0.75
  -8  -6  -1    9.96    0.75
  -8  -6  -1    9.73    0.79
   8  -6   1    9.63    0.71
   8  -6   1    9.81    0.78
  -8  -6  -1    8.55    0.84
  -8   6  -1   11.07    0.74
  -8   6  -1   12.03    0.83
  -8   6  -1   10.63    0.77
  -8   6  -1   10.20    0.75
  -8   6  -1    9.92    0.75
   8   6   1   10.40    0.70
   8   6   1   10.55    0.77
   8   6   1    9.81    0.72
   8   6   1   10.86    0.74
  -9  -6  -1    1.58    0.27
   9  -6   1    1.52    0.19
   9  -6   1    1.59    0.25
  -9  -6  -1    1.06    0.27
   9  -6   1    1.49    0.18
   9  -6   1    1.51    0.22
  -9  -6  -1    1.35    0.26
   9  -6   1    1.52    0.23
   9  -6   1    1.25    0.22
  -9   6  -1    1.15    0.22
   9   6   1    1.35    0.19
   9   6   1    1.46    0.17
  -9   6  -1    1.37    0.23
   9   6   1    1.59    0.22
  -9   6  -1    1.61    0.21
  -9   6  -1    1.61    0.27
   9   6   1    1.51    0.23
  -9   6  -1    1.40    0.21
 -10  -6  -1    5.21    0.56
  10  -6   1    5.54    0.53
  10  -6   1    5.47    0.55
  10  -6   1    6.38    0.53
 -10  -6  -1    4.41    0.61
  10  -6   1    5.85    0.53
 -10  -6  -1    6.38    0.57
  10   6   1    6.29    0.47
 -10   6  -1    6.45    0.55
 -10   6  -1    6.88    0.53
 -10   6  -1    5.63    0.50
 -10   6  -1    7.84    0.61
  10   6   1    6.06    0.51
  10   6   1    7.41    0.56
  10   6   1    6.68    0.50
  11  -6   1    2.92    0.36
 -11  -6  -1    2.88    0.47
  11  -6   1    2.95    0.36
  11  -6   1    2.56    0.36
 -11  -6  -1    2.88    0.40
  11  -6   1    3.24    0.37
 -11   6  -1    3.17    0.40
 -11   6  -1    3.93    0.39
  11   6   1    2.94    0.29
  11   6   1    3.27    0.34
 -11   6  -1    3.48    0.37
  11   6   1    3.48    0.39
  12  -6   1    8.81    0.75
  12  -6   1    9.24    0.72
 -12  -6  -1    9.39    0.79
  12  -6   1    9.47    0.79
 -12  -6  -1    7.51    0.84
  12  -6   1    9.75    0.74
  12   6   1    7.87    0.68
 -12   6  -1    9.28    0.76
  12   6   1    8.54    0.66
  12   6   1    8.85    0.89
 -12   6  -1    9.56    0.74
 -12   6  -1    8.60    0.77
  12  -7  -1    2.47    0.36
 -12  -7   1    2.42    0.41
 -12  -7   1    2.32    0.47
  12  -7  -1    2.93    0.34
  12  -7  -1    2.77    0.32
 -12   7   1    2.85    0.34
 -12   7   1    2.52    0.37
 -12   7   1    2.59    0.32
  12   7  -1    2.36    0.31
  12   7  -1    2.34    0.26
  11  -7  -1    2.52    0.36
  11  -7  -1    2.91    0.33
 -11  -7   1    3.25    0.45
 -11  -7   1    2.51    0.46
 -11  -7   1    2.59    0.38
  11  -7  -1    3.08    0.34
 -11   7   1    3.21    0.41
  11   7  -1    3.07    0.35
 -11   7   1    3.02    0.34
 -11   7   1    2.65    0.31
  11   7  -1    2.91    0.28
  11   7  -1    2.92    0.37
 -10  -7   1    5.59    0.56
  10  -7  -1    4.87    0.47
 -10  -7   1    5.24    0.54
 -10  -7   1    4.66    0.61
  10  -7  -1    5.39    0.46
  10  -7  -1    5.62    0.46
  10  -7  -1    5.43    0.51
 -10   7   1    6.09    0.56
 -10   7   1    5.67    0.47
  10   7  -1    5.31    0.43
  10   7  -1    5.92    0.48
 -10   7   1    5.76    0.46
  10   7  -1    4.86    0.47
  10   7  -1    5.43    0.43
 -10   7   1    5.38    0.49
   9  -7  -1   26.82    1.86
  -9  -7   1   27.64    1.96
  -9  -7   1   28.09    1.94
   9  -7  -1   24.70    1.85
   9  -7  -1   28.98    1.89
   9  -7  -1   27.88    1.87
  -9  -7   1   23.60    2.01
   9  -7  -1   27.36    1.92
   9   7  -1   26.79    1.85
  -9   7   1   28.93    1.87
  -9   7   1   28.84    1.89
   9   7  -1   30.68    1.85
  -9   7   1   25.77    1.87
   9   7  -1   30.05    1.90
   9   7  -1   28.76    1.84
  -9   7   1   28.36    1.95
   8  -7  -1    8.49    0.64
  -8  -7   1    8.99    0.71
   8  -7  -1    8.59    0.62
   8  -7  -1    9.12    0.67
   8  -7  -1    8.17    0.61
  -8  -7   1    7.74    0.75
  -8  -7   1    8.38    0.68
   8  -7  -1    6.76    0.58
   8  -7  -1    7.85    0.60
  -8   7   1    8.60    0.62
   8   7  -1    7.49    0.62
  -8   7   1    8.17    0.62
   8   7  -1    8.38    0.58
  -8   7   1    7.77    0.69
   8   7  -1    8.25    0.59
  -8   7   1    7.40    0.62
   8   7  -1    8.52    0.58
   7  -7  -1   38.66    2.63
   7  -7  -1   40.99    2.59
   7  -7  -1   34.13    2.56
  -7  -7   1   36.25    2.57
  -7  -7   1   38.42    2.62
   7  -7  -1   38.94    2.59
  -7  -7   1   38.56    2.66
   7  -7  -1   37.90    2.57
  -7  -7   1   35.27    2.70
   7  -7  -1   41.02    2.62
   7   7  -1   35.73    2.59
   7   7  -1   37.93    2.55
  -7   7   1   38.98    2.59
  -7   7   1   44.30    2.69
   7   7  -1   41.84    2.57
  -7   7   1   41.12    2.60
  -7   7   1   43.76    2.59
   7   7  -1   37.25    2.55
   7   7  -1   40.27    2.53
  -6  -7   1   13.69    0.92
   6  -7  -1   12.60    1.00
   6  -7  -1   13.73    1.01
  -6  -7   1   13.52    1.01
   6  -7  -1   14.68    1.00
   6  -7  -1   13.31    0.95
  -6  -7   1   15.78    1.10
   6  -7  -1   14.40    0.98
  -6  -7   1   14.46    1.05
  -6  -7   1   13.76    0.96
   6  -7  -1   14.16    0.97
   6   7  -1   13.13    0.93
  -6   7   1   13.81    0.94
   6   7  -1   13.78    0.94
  -6   7   1   15.06    1.07
  -6   7   1   13.88    0.97
  -6   7   1   14.54    0.97
   6   7  -1   15.49    0.93
   6   7  -1   12.67    0.93
  -6   7   1   13.32    0.97
   6   7  -1   14.31    0.95
   6   7  -1   13.32    0.97
   5  -7  -1   31.07    1.95
  -5  -7   1   28.31    1.86
  -5  -7   1   28.00    1.89
  -5  -7   1   29.59    2.01
   5  -7  -1   28.99    1.90
   5  -7  -1   26.29    1.89
  -5  -7   1   26.13    1.95
   5  -7  -1   26.03    1.95
  -5  -7   1   28.77    1.98
   5  -7  -1   27.64    1.93
  -5  -7   1   28.40    1.91
   5  -7  -1   24.02    1.88
   5  -7  -1   27.84    1.92
   5   7  -1   30.45    1.89
   5   7  -1   28.14    1.87
   5   7  -1   27.98    1.88
  -5   7   1   31.43    2.01
   5   7  -1   30.70    1.87
  -5   7   1   29.20    1.91
  -5   7   1   29.47    1.91
   5   7  -1   28.47    1.91
  -5   7   1   30.26    1.91
  -5   7   1   27.36    1.87
  -5   7   1   30.85    1.93
   5   7  -1   28.94    1.87
   5   7  -1   30.06    1.87
  -4  -7   1   28.93    2.15
  -4  -7   1   33.54    2.23
   4  -7  -1   31.27    2.15
  -4  -7   1   32.27    2.20
   4  -7  -1   32.76    2.11
   4  -7  -1   30.50    2.11
  -4  -7   1   33.60    2.22
   4  -7  -1   32.74    2.16
   4  -7  -1   27.21    2.18
   4  -7  -1   32.74    2.13
   4  -7  -1   34.16    2.19
   4   7  -1   29.06    2.16
  -4   7   1   32.63    2.14
  -4   7   1   30.28    2.22
  -4   7   1   33.39    2.15
   4   7  -1   32.71    2.10
   4   7  -1   33.55    2.12
   4   7  -1   32.78    2.10
  -4   7   1   37.42    2.14
  -4   7   1   30.93    2.13
  -4   7   1   31.74    2.11
   4   7  -1   32.99    2.11
   4   7  -1   32.54    2.11
   4   7  -1   35.29    2.14
  -3  -7   1   29.70    2.02
   3  -7  -1   31.33    1.95
  -3  -7   1   29.29    1.96
   3  -7  -1   30.27    2.00
  -3  -7   1   30.91    1.95
   3  -7  -1   27.97    1.90
   3  -7  -1   28.80    1.96
  -3  -7   1   30.92    2.00
  -3  -7   1   30.65    2.02
   3  -7  -1   27.48    1.90
   3  -7  -1   29.48    1.99
   3  -7  -1   29.62    1.92
  -3   7   1   29.82    1.93
  -3   7   1   29.15    1.91
   3   7  -1   28.97    1.96
  -3   7   1   27.41    2.02
  -3   7   1   28.86    1.93
   3   7  -1   29.47    1.92
   3   7  -1   26.48    1.90
   3   7  -1   26.31    1.90
   3   7  -1   29.36    1.90
   3   7  -1   29.14    1.93
   3   7  -1   30.51    1.91
  -3   7   1   28.88    1.93
  -3   7   1   28.91    1.93
  -3   7   1   31.12    1.94
  -2  -7   1   46.26    2.78
  -2  -7   1   37.29    2.77
   2  -7  -1   41.90    2.78
  -2  -7   1   42.44    2.73
   2  -7  -1   41.25    2.72
   2  -7  -1   42.21    2.68
   2  -7  -1   38.64    2.75
   2  -7  -1   39.56    2.73
  -2  -7   1   43.50    2.73
  -2   7   1   38.73    2.69
   2   7  -1   42.70    2.68
  -2   7   1   39.02    2.70
  -2   7   1   41.45    2.68
   2   7  -1   40.59    2.72
  -2   7   1   41.15    2.69
  -2   7   1   43.91    2.71
  -2   7   1   44.73    2.81
   2   7  -1   41.88    2.68
   2   7  -1   43.85    2.70
   2   7  -1   38.54    2.71
  -2   7   1   41.98    2.71
   2   7  -1   41.07    2.68
  -2   7   1   37.93    2.69
  -2   7   1   37.24    2.69
   2   7  -1   43.16    2.67
  -1  -7   1   68.68    4.72
  -1  -7   1   77.96    4.67
  -1  -7   1   69.24    4.70
   1  -7  -1   75.46    4.78
   1  -7  -1   75.18    4.72
   1  -7  -1   71.50    4.67
  -1  -7   1   76.51    4.66
  -1  -7   1   69.77    4.72
   1  -7  -1   74.35    4.66
   1  -7  -1   78.14    4.75
   1  -7  -1   73.12    4.72
  -1  -7   1   68.84    4.76
  -1  -7   1   69.81    4.77
  -1   7   1   68.78    4.70
   1   7  -1   60.56    4.78
   1   7  -1   71.32    4.73
   1   7  -1   80.05    4.72
   1   7  -1   70.93    4.68
  -1   7   1   67.09    4.68
   1   7  -1   72.78    4.68
  -1   7   1   72.75    4.68
  -1   7   1   69.45    4.68
   1   7  -1   73.72    4.69
  -1   7   1   69.72    4.67
   1   7  -1   72.09    4.67
  -1   7   1   68.42    4.70
   1   7  -1   78.07    4.68
   1   7  -1   77.30    4.68
   0  -7   1  154.43   10.25
   0  -7  -1  157.01   10.25
   0  -7   1  147.82   10.20
   0  -7   1  153.04   10.28
   0  -7   1  152.39   10.22
   0  -7   1  173.51   10.30
   0  -7  -1  168.23   10.24
   0  -7  -1  159.53   10.24
   0  -7  -1  172.71   10.30
   0  -7   1  169.80   10.25
   0   7  -1  136.35   10.30
   0   7   1  168.51   10.22
   0   7  -1  160.10   10.21
   0   7  -1  163.65   10.21
   0   7   1  140.77   10.18
   0   7  -1  155.66   10.20
   0   7   1  150.73   10.30
   0   7  -1  160.73   10.20
   0   7   1  159.49   10.19
   0   7   1  164.04   10.19
   0   7  -1  175.66   10.23
   0   7   1  163.41   10.19
   0   7  -1  152.58   10.19
   0   7  -1  154.80   10.20
   0   7  -1  139.37   10.22
   0   7  -1  154.59   10.20
   1  -7   1   18.01    1.24
  -1  -7  -1   19.05    1.24
  -1  -7  -1   17.97    1.26
   1  -7   1   18.61    1.24
   1  -7   1   19.83    1.20
  -1  -7  -1   17.73    1.22
   1  -7   1   19.26    1.19
  -1  -7  -1   18.81    1.23
  -1  -7  -1   18.99    1.28
   1  -7   1   18.12    1.26
  -1   7  -1   17.54    1.20
   1   7   1   18.28    1.21
  -1   7  -1   17.66    1.16
   1   7   1   16.45    1.20
  -1   7  -1   17.17    1.20
  -1   7  -1   17.41    1.20
  -1   7  -1   17.30    1.19
   1   7   1   17.10    1.29
  -1   7  -1   14.99    1.28
  -1   7  -1   15.95    1.21
  -1   7  -1   17.50    1.16
  -1   7  -1   18.09    1.20
  -2  -7  -1   92.21    6.25
   2  -7   1   97.40    6.25
  -2  -7  -1  102.80    6.27
   2  -7   1   95.57    6.18
   2  -7   1   89.15    6.16
  -2  -7  -1   91.23    6.25
   2  -7   1  106.19    6.23
   2  -7   1   97.94    6.23
   2  -7   1   90.82    6.16
  -2  -7  -1  100.45    6.20
  -2  -7  -1   95.79    6.21
   2  -7   1   88.75    6.18
  -2   7  -1   88.43    6.19
  -2   7  -1   92.51    6.20
   2   7   1  101.52    6.21
   2   7   1   90.37    6.18
  -2   7  -1   97.08    6.29
  -2   7  -1   99.82    6.20
  -2   7  -1   96.91    6.16
  -2   7  -1   99.51    6.20
   2   7   1   88.74    6.20
   3  -7   1   14.43    0.97
  -3  -7  -1   14.98    0.98
  -3  -7  -1   14.01    1.05
  -3  -7  -1   13.74    1.04
   3  -7   1   15.27    1.02
   3  -7   1   15.39    0.96
  -3  -7  -1   15.70    1.03
   3  -7   1   16.31    1.03
  -3  -7  -1   16.17    1.06
   3  -7   1   14.51    0.95
   3  -7   1   15.14    1.01
   3  -7   1   14.76    0.98
  -3   7  -1   13.49    1.07
   3   7   1   12.66    0.96
   3   7   1   12.77    0.98
  -3   7  -1   12.87    0.98
  -3   7  -1   13.19    0.99
   3   7   1   13.37    0.96
  -3   7  -1   12.71    0.97
  -3   7  -1   12.87    0.98
  -4  -7  -1  118.18    7.64
   4  -7   1  116.49    7.59
   4  -7   1  115.82    7.55
   4  -7   1  121.68    7.61
  -4  -7  -1  118.40    7.57
  -4  -7  -1  117.06    7.61
   4  -7   1  113.95    7.60
   4  -7   1  113.89    7.57
  -4  -7  -1  124.73    7.66
   4  -7   1  111.98    7.55
  -4  -7  -1  112.31    7.63
   4  -7   1  108.99    7.56
   4   7   1  120.70    7.52
  -4   7  -1  113.62    7.66
  -4   7  -1  113.08    7.57
   4   7   1  104.38    7.55
   4   7   1  131.09    7.57
   4   7   1  117.30    7.52
  -4   7  -1  126.51    7.58
  -4   7  -1  124.64    7.58
  -4   7  -1  111.30    7.59
   4   7   1  108.70    7.58
  -4   7  -1  117.38    7.52
   5  -7   1    2.82    0.29
  -5  -7  -1    3.23    0.36
  -5  -7  -1    3.88    0.42
   5  -7   1    3.37    0.32
   5  -7   1    3.64    0.34
   5  -7   1    3.53    0.31
   5  -7   1    3.60    0.34
  -5  -7  -1    2.98    0.37
   5  -7   1    3.41    0.35
   5   7   1    3.61    0.25
  -5   7  -1    3.74    0.33
  -5   7  -1    3.15    0.32
   5   7   1    3.77    0.28
  -5   7  -1    3.35    0.41
   5   7   1    4.22    0.34
   5   7   1    3.48    0.31
   5   7   1    3.67    0.26
  -5   7  -1    3.12    0.32
   5   7   1    3.44    0.25
   5   7   1    3.63    0.26
  -5   7  -1    3.13    0.26
  -6  -7  -1   23.66    1.77
  -6  -7  -1   22.90    1.77
   6  -7   1   27.08    1.74
   6  -7   1   26.91    1.78
  -6  -7  -1   27.44    1.85
  -6  -7  -1   27.12    1.80
   6  -7   1   26.20    1.75
   6  -7   1   23.98    1.73
   6  -7   1   28.26    1.69
   6  -7   1   24.40    1.72
   6   7   1   25.72    1.68
   6   7   1   23.23    1.68
  -6   7  -1   26.67    1.74
   6   7   1   26.95    1.72
  -6   7  -1   25.25    1.74
   6   7   1   24.27    1.74
  -6   7  -1   27.30    1.74
  -6   7  -1   25.71    1.82
   6   7   1   25.36    1.69
   7  -7   1   13.90    1.09
   7  -7   1   17.85    1.14
  -7  -7  -1   16.16    1.19
   7  -7   1   15.57    1.14
  -7  -7  -1   15.82    1.18
  -7  -7  -1   17.07    1.27
   7  -7   1   16.41    1.19
   7  -7   1   15.70    1.15
  -7  -7  -1   14.15    1.19
   7   7   1   17.61    1.14
   7   7   1   16.32    1.09
  -7   7  -1   15.93    1.15
  -7   7  -1   17.46    1.16
  -7   7  -1   17.54    1.15
   7   7   1   16.20    1.11
   7   7   1   16.51    1.17
  -7   7  -1   17.99    1.24
   7   7   1   17.53    1.10
  -8  -7  -1    5.81    0.53
  -8  -7  -1    6.12    0.62
   8  -7   1    6.22    0.53
   8  -7   1    5.54    0.46
   8  -7   1    5.66    0.46
  -8  -7  -1    6.31    0.54
  -8  -7  -1    6.04    0.50
   8  -7   1    5.55    0.49
  -8   7  -1    4.69    0.47
  -8   7  -1    5.12    0.47
  -8   7  -1    5.12    0.49
   8   7   1    5.32    0.48
   8   7   1    5.32    0.41
   8   7   1    5.26    0.46
   8   7   1    6.09    0.44
  -8   7  -1    5.83    0.55
  -9  -7  -1   14.96    1.04
  -9  -7  -1   15.84    1.10
   9  -7   1   14.42    1.01
   9  -7   1   14.92    1.08
   9  -7   1   14.14    1.05
  -9  -7  -1   14.41    1.19
   9  -7   1   14.84    1.03
  -9  -7  -1   14.39    1.09
  -9   7  -1   13.71    1.09
  -9   7  -1   14.05    1.05
  -9   7  -1   14.13    1.01
  -9   7  -1   14.04    1.03
  -9   7  -1   13.67    1.04
   9   7   1   14.31    1.02
   9   7   1   14.19    1.05
   9   7   1   13.20    0.97
  10  -7   1    9.08    0.74
  10  -7   1    8.34    0.71
 -10  -7  -1    8.28    0.87
 -10  -7  -1    9.00    0.78
 -10  -7  -1    8.76    0.78
  10  -7   1    9.77    0.78
 -10   7  -1    9.22    0.72
  10   7   1   10.93    0.76
 -10   7  -1   10.16    0.79
  10   7   1    9.03    0.67
  10   7   1    9.18    0.71
 -10   7  -1    9.44    0.72
 -10   7  -1   10.09    0.75
 -11  -7  -1    5.58    0.57
  11  -7   1    5.67    0.53
  11  -7   1    5.33    0.56
 -11  -7  -1    4.15    0.67
  11  -7   1    6.01    0.52
 -11   7  -1    6.11    0.53
  11   7   1    5.35    0.49
 -11   7  -1    6.67    0.58
  11   7   1    6.42    0.54
 -11   7  -1    5.83    0.53
  11   7   1    5.94    0.46
  12  -7   1    0.52    0.19
  12   7   1    0.30    0.12
  12  -8  -1    1.05    0.28
  12  -8  -1    0.77    0.18
  12   8  -1    1.05    0.17
  11  -8  -1    4.33    0.42
  11  -8  -1    5.08    0.55
  11  -8  -1    5.19    0.50
 -11  -8   1    3.44    0.61
 -11  -8   1    4.16    0.53
  11  -8  -1    4.66    0.49
 -11   8   1    4.58    0.46
 -11   8   1    4.55    0.43
  11   8  -1    4.54    0.45
  11   8  -1    4.54    0.38
 -11   8   1    5.60    0.56
 -10  -8   1   10.47    1.06
  10  -8  -1   10.91    0.86
  10  -8  -1   11.77    0.93
 -10  -8   1   12.39    0.99
  10  -8  -1   11.95    0.89
  10  -8  -1   11.81    0.92
 -10   8   1   12.31    0.88
  10   8  -1   12.26    0.84
 -10   8   1   11.47    0.86
 -10   8   1   13.05    0.91
 -10   8   1   13.32    0.99
  10   8  -1   10.97    0.89
  -9  -8   1    0.19    0.18
   9  -8  -1    0.06    0.14
   9  -8  -1    0.32    0.12
   9  -8  -1    0.26    0.12
   9  -8  -1    0.09    0.11
  -9  -8   1    0.42    0.22
   9  -8  -1    0.15    0.10
   9   8  -1    0.35    0.10
  -9   8   1    0.29    0.14
  -9   8   1    0.44    0.13
  -9   8   1    0.08    0.13
   9   8  -1    0.16    0.13
  -9   8   1    0.21    0.19
   9   8  -1    0.37    0.11
   8  -8  -1   10.68    0.77
   8  -8  -1   10.21    0.77
   8  -8  -1   10.10    0.75
  -8  -8   1   11.20    0.95
  -8  -8   1    9.98    0.86
   8  -8  -1   10.77    0.82
   8  -8  -1    9.12    0.79
   8  -8  -1   11.69    0.81
  -8   8   1   10.00    0.76
  -8   8   1   10.59    0.86
   8   8  -1   10.79    0.78
   8   8  -1    9.78    0.72
  -8   8   1   10.38    0.78
   8   8  -1   10.80    0.74
  -8   8   1   10.50    0.77
   7  -8  -1    2.77    0.28
   7  -8  -1    3.13    0.30
  -7  -8   1    2.51    0.36
  -7  -8   1    2.45    0.26
   7  -8  -1    2.60    0.32
   7  -8  -1    2.15    0.24
  -7  -8   1    2.38    0.39
   7  -8  -1    2.52    0.32
  -7  -8   1    2.86    0.34
   7  -8  -1    2.92    0.31
   7   8  -1    2.64    0.24
  -7   8   1    2.99    0.28
  -7   8   1    2.62    0.29
  -7   8   1    2.82    0.39
   7   8  -1    2.58    0.23
   7   8  -1    2.84    0.29
   7   8  -1    2.17    0.22
  -7   8   1    2.61    0.29
  -6  -8   1    9.62    0.81
  -6  -8   1    9.53    0.72
   6  -8  -1    9.94    0.74
   6  -8  -1    9.13    0.69
   6  -8  -1   10.41    0.71
  -6  -8   1   10.17    0.85
  -6  -8   1    9.87    0.78
   6  -8  -1   10.18    0.75
   6  -8  -1    9.91    0.78
   6  -8  -1    9.69    0.77
   6   8  -1   10.70    0.68
  -6   8   1    8.88    0.81
   6   8  -1    9.45    0.68
   6   8  -1   10.34    0.69
  -6   8   1   10.11    0.72
   6   8  -1   10.64    0.68
  -6   8   1    9.68    0.72
  -6   8   1    9.14    0.72
   6   8  -1   10.17    0.73
  -5  -8   1   15.24    1.17
   5  -8  -1   15.16    1.12
  -5  -8   1   14.54    1.11
   5  -8  -1   14.82    1.07
  -5  -8   1   16.18    1.23
   5  -8  -1   14.91    1.12
   5  -8  -1   13.18    1.15
  -5  -8   1   14.93    1.19
   5  -8  -1   16.29    1.09
   5  -8  -1   16.04    1.16
   5  -8  -1   17.39    1.14
   5   8  -1   17.38    1.09
  -5   8   1   17.41    1.11
  -5   8   1   18.40    1.12
  -5   8   1   16.54    1.21
   5   8  -1   15.81    1.08
  -5   8   1   15.04    1.20
   5   8  -1   16.34    1.06
  -5   8   1   17.04    1.11
   5   8  -1   14.11    1.13
   5   8  -1   18.14    1.07
   5   8  -1   16.62    1.11
   5   8  -1   16.51    1.06
  -4  -8   1   69.81    4.51
   4  -8  -1   72.07    4.48
  -4  -8   1   68.09    4.60
   4  -8  -1   70.18    4.52
  -4  -8   1   73.10    4.60
   4  -8  -1   71.91    4.57
   4  -8  -1   74.92    4.46
  -4  -8   1   60.13    4.55
   4  -8  -1   68.81    4.55
   4  -8  -1   69.65    4.51
   4  -8  -1   71.51    4.46
   4   8  -1   63.53    4.46
   4   8  -1   69.48    4.46
  -4   8   1   69.09    4.49
  -4   8   1   72.22    4.49
   4   8  -1   72.53    4.45
   4   8  -1   69.88    4.45
   4   8  -1   71.24    4.47
  -4   8   1   68.37    4.49
   4   8  -1   64.72    4.52
  -4   8   1   60.91    4.58
  -4   8   1   65.25    4.46
  -4   8   1   63.62    4.50
   4   8  -1   70.44    4.49
  -3  -8   1   26.96    2.01
  -3  -8   1   33.57    1.96
   3  -8  -1   28.87    2.00
   3  -8  -1   31.55    1.97
   3  -8  -1   28.44    2.01
  -3  -8   1   29.92    2.03
  -3  -8   1   30.15    2.04
  -3  -8   1   33.13    1.98
   3  -8  -1   31.50    1.96
   3  -8  -1   30.58    1.91
   3   8  -1   29.08    1.90
   3   8  -1   27.45    1.96
   3   8  -1   28.57    1.89
  -3   8   1   28.49    1.94
   3   8  -1   25.98    1.93
  -3   8   1   28.32    1.93
  -3   8   1   26.71    1.92
   3   8  -1   28.38    1.90
  -3   8   1   28.72    1.91
   3   8  -1   27.87    1.90
  -2  -8   1    1.52    0.26
  -2  -8   1    2.05    0.24
  -2  -8   1    2.02    0.22
   2  -8  -1    2.02    0.22
   2  -8  -1    1.87    0.23
   2  -8  -1    2.08    0.27
  -2  -8   1    2.51    0.32
   2  -8  -1    2.07    0.15
   2  -8  -1    1.73    0.28
   2   8  -1    1.44    0.17
  -2   8   1    1.59    0.17
  -2   8   1    1.55    0.15
  -2   8   1    1.51    0.18
  -2   8   1    1.73    0.20
  -2   8   1    1.57    0.16
   2   8  -1    1.90    0.23
   2   8  -1    1.48    0.15
  -2   8   1    1.39    0.26
   2   8  -1    1.63    0.15
   2   8  -1    1.46    0.15
  -2   8   1    1.65    0.17
   2   8  -1    1.56    0.14
  -1  -8   1   39.52    2.47
  -1  -8   1   34.72    2.41
   1  -8  -1   39.20    2.44
  -1  -8   1   35.91    2.46
   1  -8  -1   34.69    2.46
  -1  -8   1   37.43    2.39
  -1  -8   1   36.26    2.34
   1  -8  -1   39.70    2.41
   1  -8  -1   35.35    2.40
  -1  -8   1   34.28    2.41
   1  -8  -1   37.54    2.33
  -1  -8   1   36.51    2.34
   1  -8  -1   36.47    2.34
   1   8  -1   33.31    2.49
   1   8  -1   36.79    2.36
  -1   8   1   35.16    2.36
   1   8  -1   36.41    2.35
  -1   8   1   33.59    2.35
  -1   8   1   33.91    2.48
   1   8  -1   38.92    2.36
  -1   8   1   36.01    2.35
   1   8  -1   37.60    2.35
   1   8  -1   35.84    2.35
  -1   8   1   33.11    2.35
   1   8  -1   33.06    2.39
  -1   8   1   37.32    2.38
  -1   8   1   33.34    2.39
   0  -8  -1    2.02    0.26
   0  -8   1    2.05    0.28
   0  -8   1    2.13    0.24
   0  -8  -1    2.48    0.28
   0  -8   1    2.71    0.36
   0  -8  -1    2.49    0.29
   0  -8   1    3.01    0.30
   0  -8   1    2.06    0.31
   0  -8  -1    1.68    0.31
   0   8   1    2.47    0.35
   0   8  -1    2.64    0.23
   0   8   1    2.98    0.21
   0   8  -1    2.61    0.37
   0   8  -1    2.40    0.26
   0   8  -1    2.54    0.20
   0   8  -1    2.50    0.22
   0   8   1    2.60    0.19
   0   8  -1    2.41    0.23
   0   8   1    2.62    0.25
   0   8   1    2.93    0.20
   0   8  -1    2.55    0.22
   0   8   1    3.10    0.20
   0   8  -1    2.90    0.25
   1  -8   1   39.90    2.68
  -1  -8  -1   40.13    2.74
   1  -8   1   39.29    2.73
  -1  -8  -1   42.96    2.78
  -1  -8  -1   39.59    2.72
  -1  -8  -1   38.18    2.78
   1  -8   1   44.60    2.78
   1  -8   1   41.78    2.70
  -1  -8  -1   39.92    2.73
   1  -8   1   37.67    2.74
  -1   8  -1   41.45    2.66
  -1   8  -1   39.58    2.82
   1   8   1   37.19    2.80
  -1   8  -1   42.87    2.69
   1   8   1   40.57    2.71
  -1   8  -1   43.81    2.72
   1   8   1   40.56    2.66
   1   8   1   41.48    2.71
   1   8   1   42.03    2.66
  -1   8  -1   44.89    2.70
  -1   8  -1   38.98    2.69
  -1   8  -1   41.47    2.66
  -1   8  -1   44.14    2.70
   2  -8   1    7.96    0.54
   2  -8   1    7.50    0.55
   2  -8   1    7.84    0.62
   2  -8   1    7.83    0.50
  -2  -8  -1    7.55    0.65
  -2  -8  -1    6.87    0.56
   2  -8   1    7.23    0.50
  -2  -8  -1    7.30    0.64
   2  -8   1    8.16    0.60
  -2  -8  -1    8.22    0.59
   2  -8   1    8.43    0.61
  -2   8  -1    7.67    0.52
  -2   8  -1    7.00    0.56
   2   8   1    7.76    0.56
  -2   8  -1    6.64    0.55
   2   8   1    7.17    0.66
  -2   8  -1    7.06    0.67
  -2   8  -1    7.07    0.55
   2   8   1    7.47    0.56
   2   8   1    7.89    0.55
  -2   8  -1    7.09    0.55
  -3  -8  -1   37.56    2.45
  -3  -8  -1   35.67    2.37
   3  -8   1   39.17    2.36
   3  -8   1   34.73    2.35
   3  -8   1   39.15    2.42
   3  -8   1   37.48    2.33
  -3  -8  -1   38.34    2.45
  -3  -8  -1   37.41    2.45
   3  -8   1   34.14    2.39
   3  -8   1   30.58    2.40
   3  -8   1   33.54    2.33
   3   8   1   36.01    2.38
   3   8   1   35.41    2.35
  -3   8  -1   32.41    2.37
  -3   8  -1   36.79    2.48
   3   8   1   32.17    2.35
  -3   8  -1   36.27    2.37
   3   8   1   34.45    2.38
  -3   8  -1   35.69    2.36
  -3   8  -1   37.14    2.37
   4  -8   1   28.87    1.92
   4  -8   1   29.66    1.89
   4  -8   1   27.72    1.86
  -4  -8  -1   27.93    1.97
   4  -8   1   25.05    1.92
  -4  -8  -1   27.32    1.89
  -4  -8  -1   31.31    1.98
   4  -8   1   26.65    1.86
  -4  -8  -1   33.45    2.01
   4  -8   1   27.30    1.93
   4  -8   1   26.61    1.88
   4   8   1   28.64    1.87
  -4   8  -1   28.39    1.89
   4   8   1   28.69    1.88
  -4   8  -1   28.09    1.89
  -4   8  -1   28.25    1.89
  -4   8  -1   28.91    1.91
  -4   8  -1   26.48    1.99
   4   8   1   28.70    1.83
   4   8   1   27.31    1.90
   4   8   1   27.38    1.83
   5  -8   1   18.73    1.25
   5  -8   1   17.20    1.22
   5  -8   1   18.96    1.29
   5  -8   1   20.61    1.31
  -5  -8  -1   16.92    1.32
   5  -8   1   19.24    1.28
  -5  -8  -1   19.10    1.36
  -5  -8  -1   18.35    1.30
   5  -8   1   18.86    1.25
  -5  -8  -1   17.40    1.31
   5   8   1   18.11    1.24
  -5   8  -1   16.22    1.25
   5   8   1   17.95    1.19
  -5   8  -1   18.93    1.26
   5   8   1   18.12    1.22
  -5   8  -1   18.81    1.25
   5   8   1   17.69    1.26
  -5   8  -1   15.15    1.33
   6  -8   1    4.27    0.41
   6  -8   1    4.37    0.46
   6  -8   1    4.83    0.41
  -6  -8  -1    5.03    0.47
   6  -8   1    4.16    0.38
  -6  -8  -1    4.48    0.48
  -6  -8  -1    4.85    0.48
  -6  -8  -1    5.43    0.54
   6  -8   1    5.01    0.41
   6  -8   1    4.63    0.43
  -6   8  -1    4.62    0.51
   6   8   1    5.39    0.40
  -6   8  -1    4.84    0.42
  -6   8  -1    5.18    0.42
   6   8   1    5.03    0.35
  -6   8  -1    4.57    0.42
   6   8   1    4.43    0.42
   6   8   1    4.28    0.33
  -7  -8  -1   21.02    1.40
   7  -8   1   17.06    1.22
   7  -8   1   16.71    1.22
   7  -8   1   18.48    1.23
  -7  -8  -1   17.28    1.27
  -7  -8  -1   17.15    1.27
   7  -8   1   19.35    1.28
   7  -8   1   16.24    1.20
  -7  -8  -1   18.00    1.30
   7   8   1   16.30    1.23
   7   8   1   16.08    1.16
  -7   8  -1   15.36    1.30
   7   8   1   17.68    1.20
  -7   8  -1   17.87    1.23
  -7   8  -1   17.95    1.24
  -7   8  -1   18.16    1.22
   8  -8   1    8.37    0.64
  -8  -8  -1    9.21    0.73
  -8  -8  -1    9.25    0.82
   8  -8   1    8.91    0.66
  -8  -8  -1    8.28    0.69
   8  -8   1    9.54    0.68
  -8  -8  -1    8.76    0.74
   8  -8   1    7.94    0.71
   8  -8   1    7.74    0.66
  -8   8  -1    8.20    0.68
   8   8   1    7.85    0.67
   8   8   1    9.06    0.65
  -8   8  -1    8.06    0.74
  -8   8  -1    7.55    0.66
   8   8   1    8.53    0.59
  -8   8  -1    8.60    0.66
  -9  -8  -1    2.65    0.38
  -9  -8  -1    2.89    0.34
   9  -8   1    2.56    0.31
   9  -8   1    2.96    0.38
  -9  -8  -1    2.42    0.38
  -9  -8  -1    3.61    0.54
   9  -8   1    2.65    0.30
   9  -8   1    2.81    0.33
  -9   8  -1    2.72    0.32
  -9   8  -1    2.63    0.33
  -9   8  -1    2.68    0.32
  -9   8  -1    2.81    0.41
   9   8   1    2.62    0.34
   9   8   1    2.50    0.29
   9   8   1    2.57    0.24
 -10  -8  -1    4.12    0.55
 -10  -8  -1    4.22    0.58
  10  -8   1    4.04    0.41
 -10  -8  -1    3.84    0.46
  10  -8   1    3.30    0.45
  10  -8   1    3.91    0.39
  10   8   1    3.75    0.32
 -10   8  -1    4.19    0.50
  10   8   1    3.95    0.43
  10   8   1    4.11    0.38
 -10   8  -1    3.90    0.41
 -10   8  -1    3.81    0.43
 -10   8  -1    3.73    0.39
  11  -8   1    1.63    0.28
  11  -8   1    1.30    0.31
  11  -8   1    1.78    0.26
 -11  -8  -1    0.59    0.33
 -11  -8  -1    1.77    0.50
  11   8   1    1.44    0.29
 -11   8  -1    1.51    0.37
 -11   8  -1    1.11    0.22
 -11   8  -1    1.57    0.32
 -11   8  -1    1.39    0.33
  11   8   1    1.40    0.17
  11  -9  -1    3.01    0.33
 -11  -9   1    2.96    0.46
  11  -9  -1    2.99    0.42
  11  -9  -1    1.99    0.35
  11   9  -1    3.02    0.36
  11   9  -1    3.06    0.28
 -11   9   1    2.88    0.33
 -11   9   1    3.27    0.35
  10  -9  -1    2.56    0.29
 -10  -9   1    2.25    0.48
 -10  -9   1    2.27    0.39
  10  -9  -1    2.00    0.34
  10  -9  -1    1.96    0.33
 -10   9   1    2.87    0.32
 -10   9   1    3.18    0.45
  10   9  -1    2.95    0.26
 -10   9   1    2.95    0.34
 -10   9   1    2.86    0.32
  10   9  -1    3.40    0.36
  -9  -9   1   12.82    1.16
   9  -9  -1   14.69    1.08
  -9  -9   1   13.89    1.25
   9  -9  -1   13.91    1.12
   9  -9  -1   16.51    1.15
   9  -9  -1   16.49    1.06
  -9   9   1   16.90    1.10
  -9   9   1   16.09    1.08
   9   9  -1   12.35    1.02
   9   9  -1   16.40    1.09
  -9   9   1   15.58    1.07
  -8  -9   1    3.41    0.44
  -8  -9   1    3.27    0.52
   8  -9  -1    3.74    0.35
   8  -9  -1    3.49    0.41
   8  -9  -1    3.55    0.37
   8  -9  -1    3.32    0.30
   8  -9  -1    3.00    0.36
  -8   9   1    3.50    0.36
  -8   9   1    3.50    0.34
   8   9  -1    2.93    0.27
  -8   9   1    3.31    0.35
   8   9  -1    2.97    0.35
  -8   9   1    3.63    0.48
   7  -9  -1    1.97    0.20
   7  -9  -1    2.03    0.28
   7  -9  -1    2.90    0.30
  -7  -9   1    2.30    0.37
  -7  -9   1    1.71    0.29
  -7  -9   1    1.98    0.38
   7  -9  -1    2.24    0.32
  -7  -9   1    2.10    0.24
   7  -9  -1    2.27    0.33
   7   9  -1    1.62    0.19
  -7   9   1    1.67    0.24
   7   9  -1    1.74    0.18
   7   9  -1    1.75    0.24
  -7   9   1    1.49    0.22
  -7   9   1    1.86    0.24
  -7   9   1    1.30    0.29
  -6  -9   1    5.16    0.55
   6  -9  -1    3.63    0.39
   6  -9  -1    3.96    0.45
   6  -9  -1    4.01    0.44
   6  -9  -1    4.62    0.33
   6  -9  -1    4.45    0.40
  -6  -9   1    3.73    0.47
   6  -9  -1    3.79    0.35
  -6  -9   1    4.43    0.38
  -6  -9   1    3.85    0.44
  -6   9   1    3.88    0.37
   6   9  -1    4.33    0.33
   6   9  -1    4.16    0.33
   6   9  -1    4.79    0.38
   6   9  -1    4.37    0.42
  -6   9   1    3.71    0.48
  -6   9   1    4.25    0.37
  -6   9   1    4.00    0.38
   6   9  -1    3.98    0.31
  -5  -9   1   35.29    2.63
   5  -9  -1   41.05    2.61
   5  -9  -1   41.67    2.57
  -5  -9   1   40.19    2.67
   5  -9  -1   40.52    2.49
   5  -9  -1   39.57    2.61
   5  -9  -1   38.92    2.51
  -5  -9   1   41.61    2.62
   5  -9  -1   38.38    2.55
  -5  -9   1   39.29    2.55
   5   9  -1   37.68    2.53
  -5   9   1   32.96    2.52
  -5   9   1   37.69    2.53
   5   9  -1   34.60    2.56
  -5   9   1   39.46    2.53
   5   9  -1   37.58    2.50
  -5   9   1   32.99    2.63
   5   9  -1   37.38    2.48
   4  -9  -1    8.91    0.71
   4  -9  -1    8.20    0.66
  -4  -9   1    7.60    0.72
  -4  -9   1    8.76    0.65
  -4  -9   1    8.73    0.75
  -4  -9   1    8.45    0.71
   4  -9  -1    8.81    0.60
   4  -9  -1    8.65    0.65
   4  -9  -1    8.71    0.70
  -4   9   1    7.98    0.74
   4   9  -1    7.75    0.58
   4   9  -1    8.57    0.57
  -4   9   1    8.72    0.62
  -4   9   1    8.40    0.62
  -4   9   1    8.36    0.63
   4   9  -1    8.24    0.66
   4   9  -1    8.53    0.62
   4   9  -1    8.23    0.57
   4   9  -1    8.92    0.60
   3  -9  -1   15.06    1.26
   3  -9  -1   17.19    1.22
  -3  -9   1   18.89    1.21
  -3  -9   1   18.78    1.31
  -3  -9   1   17.76    1.22
   3  -9  -1   18.66    1.21
   3  -9  -1   18.28    1.26
   3  -9  -1   17.92    1.15
  -3  -9   1   17.87    1.28
  -3   9   1   17.81    1.17
   3   9  -1   16.12    1.13
   3   9  -1   16.74    1.14
   3   9  -1   17.41    1.17
  -3   9   1   16.68    1.17
   3   9  -1   16.42    1.14
   3   9  -1   15.51    1.16
  -3   9   1   17.35    1.19
   3   9  -1   17.68    1.22
   2  -9  -1   34.92    2.25
   2  -9  -1   33.03    2.27
  -2  -9   1   33.66    2.24
  -2  -9   1   31.30    2.24
  -2  -9   1   30.16    2.29
   2  -9  -1   29.19    2.16
   2  -9  -1   35.85    2.23
   2  -9  -1   35.08    2.31
  -2  -9   1   31.59    2.31
  -2   9   1   32.76    2.21
  -2   9   1   34.80    2.20
   2   9  -1   33.11    2.23
   2   9  -1   33.41    2.17
  -2   9   1   34.84    2.20
  -2   9   1   34.42    2.18
   2   9  -1   34.01    2.16
   2   9  -1   33.22    2.17
  -2   9   1   30.57    2.17
   2   9  -1   29.68    2.33
  -2   9   1   35.52    2.20
   2   9  -1   34.67    2.18
   2   9  -1   32.60    2.19
  -2   9   1   37.06    2.36
  -1  -9   1    2.89    0.37
  -1  -9   1    2.74    0.27
   1  -9  -1    2.61    0.32
   1  -9  -1    2.19    0.28
   1  -9  -1    3.16    0.41
  -1  -9   1    2.73    0.31
   1  -9  -1    2.56    0.31
  -1  -9   1    2.55    0.30
  -1  -9   1    2.02    0.33
   1   9  -1    2.81    0.40
  -1   9   1    2.41    0.21
  -1   9   1    2.75    0.23
   1   9  -1    2.74    0.23
   1   9  -1    2.68    0.23
   1   9  -1    2.77    0.21
  -1   9   1    2.99    0.27
  -1   9   1    2.61    0.38
   1   9  -1    2.30    0.28
  -1   9   1    2.95    0.23
   1   9  -1    2.85    0.23
   0  -9   1   14.61    0.94
   0  -9   1   12.37    0.92
   0  -9  -1   14.68    0.94
   0  -9  -1   13.59    0.91
   0  -9  -1   12.25    0.90
   0  -9   1   13.97    0.89
   0  -9   1   13.93    0.98
   0  -9   1   13.15    0.83
   0  -9   1   15.50    0.99
   0  -9  -1   13.39    0.99
   0   9   1   12.30    0.82
   0   9   1   11.90    0.84
   0   9  -1   10.89    0.85
   0   9   1   11.92    0.84
   0   9   1   12.12    0.87
   0   9  -1   12.01    0.89
   0   9  -1   11.72    0.86
   0   9   1   11.52    0.87
   0   9   1   10.93    0.98
   0   9  -1   10.54    0.98
   0   9  -1   12.28    0.85
   0   9   1   12.43    0.82
   0   9  -1   11.38    0.83
   1  -9   1    8.87    0.67
   1  -9   1    8.80    0.65
   1  -9   1    7.78    0.60
  -1  -9  -1    7.62    0.70
   1  -9   1   10.07    0.71
  -1  -9  -1    9.29    0.64
  -1  -9  -1    7.94    0.65
  -1  -9  -1    8.04    0.63
   1  -9   1    8.40    0.57
  -1   9  -1    8.26    0.54
  -1   9  -1    7.77    0.59
  -1   9  -1    8.66    0.59
   1   9   1    7.40    0.72
   1   9   1    8.18    0.55
  -1   9  -1    8.84    0.59
  -1   9  -1    7.27    0.73
   1   9   1    7.57    0.61
  -1   9  -1    7.71    0.55
  -1   9  -1    7.24    0.61
   1   9   1    8.62    0.61
  -1   9  -1    8.08    0.59
   1   9   1    8.21    0.55
   2  -9   1   37.67    2.32
   2  -9   1   38.05    2.34
  -2  -9  -1   39.96    2.45
   2  -9   1   33.52    2.41
  -2  -9  -1   39.35    2.37
  -2  -9  -1   36.93    2.45
  -2  -9  -1   38.93    2.38
   2  -9   1   33.10    2.37
   2  -9   1   37.32    2.41
  -2   9  -1   32.64    2.33
   2   9   1   33.00    2.32
  -2   9  -1   34.43    2.35
   2   9   1   33.11    2.35
   2   9   1   35.27    2.34
  -2   9  -1   32.03    2.46
  -2   9  -1   32.50    2.33
   2   9   1   31.49    2.44
   3  -9   1    4.10    0.46
   3  -9   1    4.49    0.40
   3  -9   1    4.78    0.40
  -3  -9  -1    4.86    0.51
   3  -9   1    5.47    0.49
  -3  -9  -1    4.51    0.50
  -3  -9  -1    4.42    0.42
   3  -9   1    4.75    0.46
   3  -9   1    5.24    0.36
  -3  -9  -1    5.10    0.53
  -3   9  -1    5.89    0.42
   3   9   1    5.31    0.44
  -3   9  -1    5.60    0.44
   3   9   1    5.76    0.44
  -3   9  -1    5.69    0.43
   3   9   1    5.77    0.41
  -3   9  -1    5.85    0.57
   3   9   1    4.88    0.41
   4  -9   1    6.39    0.56
  -4  -9  -1    5.99    0.60
  -4  -9  -1    6.31    0.61
   4  -9   1    6.22    0.49
   4  -9   1    7.99    0.58
  -4  -9  -1    6.68    0.52
  -4  -9  -1    6.90    0.61
   4  -9   1    6.02    0.54
   4  -9   1    6.51    0.49
   4  -9   1    7.13    0.46
   4   9   1    6.43    0.49
   4   9   1    5.89    0.49
   4   9   1    5.82    0.51
  -4   9  -1    6.23    0.63
   4   9   1    5.76    0.53
  -4   9  -1    5.54    0.50
  -4   9  -1    6.49    0.52
  -4   9  -1    7.30    0.53
   5  -9   1    1.74    0.25
   5  -9   1    1.86    0.22
  -5  -9  -1    2.20    0.34
   5  -9   1    1.67    0.18
   5  -9   1    1.60    0.26
   5  -9   1    1.67    0.21
  -5  -9  -1    2.06    0.35
   5  -9   1    1.82    0.28
  -5  -9  -1    1.61    0.31
   5   9   1    1.28    0.19
  -5   9  -1    1.49    0.22
  -5   9  -1    0.86    0.26
   5   9   1    1.27    0.17
   5   9   1    1.37    0.21
  -5   9  -1    1.50    0.22
  -5   9  -1    1.49    0.22
   6  -9   1   10.13    0.78
   6  -9   1    9.96    0.76
  -6  -9  -1   11.32    0.87
   6  -9   1    9.93    0.81
   6  -9   1   10.23    0.75
  -6  -9  -1   10.71    0.89
  -6  -9  -1   10.12    0.84
   6  -9   1    9.52    0.77
   6  -9   1   10.99    0.72
  -6   9  -1   10.20    0.76
   6   9   1   10.22    0.77
  -6   9  -1    9.02    0.76
  -6   9  -1   10.20    0.76
  -6   9  -1   11.01    0.89
   6   9   1    9.59    0.70
   6   9   1    9.54    0.73
   7  -9   1    2.83    0.27
   7  -9   1    2.54    0.35
  -7  -9  -1    3.06    0.45
   7  -9   1    2.79    0.30
   7  -9   1    2.25    0.31
  -7  -9  -1    2.95    0.38
  -7  -9  -1    3.62    0.41
   7  -9   1    3.62    0.32
  -7  -9  -1    3.09    0.39
  -7   9  -1    2.61    0.31
   7   9   1    2.52    0.21
   7   9   1    2.61    0.28
  -7   9  -1    2.97    0.33
  -7   9  -1    2.47    0.30
   7   9   1    2.38    0.31
  -7   9  -1    2.19    0.37
   8  -9   1    7.32    0.61
  -8  -9  -1    8.55    0.70
  -8  -9  -1    8.60    0.78
   8  -9   1    8.21    0.68
  -8  -9  -1    8.22    0.70
   8  -9   1    8.31    0.58
   8  -9   1    7.70    0.61
  -8  -9  -1    7.65    0.65
   8   9   1    6.65    0.61
  -8   9  -1    7.07    0.71
  -8   9  -1    6.78    0.60
  -8   9  -1    6.37    0.60
   8   9   1    6.53    0.57
  -8   9  -1    7.13    0.62
   9  -9   1   11.35    0.95
  -9  -9  -1   12.37    1.04
   9  -9   1   12.29    1.02
   9  -9   1   11.60    0.98
  -9  -9  -1   13.38    1.05
  -9  -9  -1   13.76    1.17
   9  -9   1   12.63    0.94
  -9  -9  -1   12.45    0.99
  -9   9  -1   15.50    0.99
  -9   9  -1   13.15    0.98
   9   9   1   12.76    0.98
   9   9   1   12.71    0.95
  -9   9  -1   14.22    0.99
  -9   9  -1   15.02    1.09
  10  -9   1    1.09    0.30
 -10  -9  -1    1.21    0.28
 -10  -9  -1    0.62    0.34
  10  -9   1    0.65    0.22
  10  -9   1    0.52    0.16
 -10   9  -1    0.69    0.20
 -10   9  -1    0.81    0.27
  10   9   1    0.59    0.18
 -10   9  -1    0.44    0.18
 -10   9  -1    0.73    0.19
  10 -10  -1    6.07    0.62
 -10 -10   1    7.04    0.72
 -10 -10   1    5.85    0.85
  10 -10  -1    6.81    0.67
 -10  10   1    7.24    0.58
 -10  10   1    6.64    0.59
 -10  10   1    8.53    0.72
  10  10  -1    7.31    0.61
 -10  10   1    7.68    0.84
   9 -10  -1    1.70    0.32
  -9 -10   1    1.96    0.38
   9 -10  -1    1.70    0.26
   9 -10  -1    1.85    0.31
   9 -10  -1    1.25    0.26
  -9 -10   1    1.65    0.39
  -9  10   1    2.02    0.37
  -9  10   1    1.44    0.23
   9  10  -1    1.38    0.24
  -9  10   1    1.62    0.24
  -9  10   1    2.00    0.26
   8 -10  -1    4.53    0.53
  -8 -10   1    6.14    0.70
   8 -10  -1    4.86    0.46
   8 -10  -1    5.87    0.52
   8 -10  -1    5.44    0.48
  -8 -10   1    4.79    0.58
   8 -10  -1    5.60    0.51
  -8  10   1    5.15    0.47
   8  10  -1    5.09    0.51
  -8  10   1    4.57    0.59
  -8  10   1    5.36    0.47
   8  10  -1    5.33    0.47
  -8  10   1    5.24    0.46
   7 -10  -1    1.27    0.23
  -7 -10   1    1.19    0.31
   7 -10  -1    1.04    0.22
   7 -10  -1    1.75    0.30
  -7 -10   1    0.91    0.25
   7 -10  -1    0.87    0.24
  -7 -10   1    1.19    0.20
  -7 -10   1    1.24    0.31
   7  10  -1    1.11    0.20
  -7  10   1    1.17    0.19
   7  10  -1    1.36    0.26
  -7  10   1    1.62    0.33
  -7  10   1    1.19    0.20
  -7  10   1    1.15    0.20
  -6 -10   1    4.33    0.50
  -6 -10   1    4.30    0.54
  -6 -10   1    3.66    0.37
   6 -10  -1    4.14    0.41
   6 -10  -1    4.26    0.40
  -6 -10   1    4.42    0.46
   6 -10  -1    3.95    0.45
   6 -10  -1    4.18    0.46
  -6  10   1    4.14    0.37
  -6  10   1    4.08    0.37
  -6  10   1    4.02    0.51
  -6  10   1    3.76    0.37
   6  10  -1    3.62    0.36
   6  10  -1    3.51    0.41
  -5 -10   1    0.93    0.19
  -5 -10   1    0.77    0.24
   5 -10  -1    1.06    0.19
   5 -10  -1    0.80    0.24
  -5 -10   1    0.63    0.24
   5 -10  -1    0.93    0.20
  -5 -10   1    0.56    0.23
   5 -10  -1    0.38    0.20
  -5  10   1    0.63    0.23
   5  10  -1    0.86    0.14
   5  10  -1    0.72    0.19
   5  10  -1    0.94    0.16
  -5  10   1    0.86    0.16
  -5  10   1    0.53    0.15
   5  10  -1    1.02    0.14
  -5  10   1    0.80    0.15
   4 -10  -1   28.02    1.77
   4 -10  -1   24.78    1.82
  -4 -10   1   25.48    1.75
   4 -10  -1   26.03    1.74
   4 -10  -1   26.46    1.81
  -4 -10   1   24.12    1.84
  -4 -10   1   25.68    1.83
  -4  10   1   23.12    1.84
  -4  10   1   26.31    1.71
  -4  10   1   25.36    1.72
   4  10  -1   25.58    1.69
   4  10  -1   24.13    1.76
  -4  10   1   25.58    1.72
   4  10  -1   25.59    1.71
   3 -10  -1   31.05    2.16
   3 -10  -1   33.55    2.25
  -3 -10   1   29.18    2.25
  -3 -10   1   32.26    2.25
  -3 -10   1   32.89    2.18
   3 -10  -1   37.86    2.25
   3 -10  -1   36.12    2.20
  -3 -10   1   31.75    2.17
   3  10  -1   31.12    2.17
  -3  10   1   32.20    2.15
  -3  10   1   30.00    2.27
   3  10  -1   32.44    2.09
  -3  10   1   31.30    2.12
   3  10  -1   33.22    2.12
  -3  10   1   32.13    2.13
   3  10  -1   29.90    2.12
   3  10  -1   29.38    2.28
   2 -10  -1    2.11    0.31
  -2 -10   1    2.42    0.38
   2 -10  -1    2.30    0.37
  -2 -10   1    2.25    0.28
  -2 -10   1    1.98    0.33
   2 -10  -1    1.92    0.27
   2 -10  -1    1.85    0.25
  -2 -10   1    2.01    0.27
   2  10  -1    1.74    0.19
  -2  10   1    1.67    0.33
  -2  10   1    1.94    0.21
   2  10  -1    1.65    0.35
   2  10  -1    1.94    0.21
  -2  10   1    1.77    0.23
   2  10  -1    2.28    0.27
  -2  10   1    1.68    0.18
   2  10  -1    1.92    0.17
  -1 -10   1    4.81    0.48
   1 -10  -1    5.14    0.50
  -1 -10   1    5.91    0.57
   1 -10  -1    4.58    0.46
   1 -10  -1    6.49    0.50
   1 -10  -1    5.24    0.56
  -1 -10   1    4.83    0.54
  -1 -10   1    5.48    0.49
  -1  10   1    5.96    0.45
   1  10  -1    5.68    0.47
   1  10  -1    5.55    0.42
  -1  10   1    5.48    0.41
  -1  10   1    5.55    0.43
   1  10  -1    4.72    0.58
   1  10  -1    5.84    0.41
  -1  10   1    5.37    0.58
   1  10  -1    5.60    0.40
  -1  10   1    5.53    0.39
   0 -10   1    7.92    0.60
   0 -10   1    7.06    0.57
   0 -10  -1    6.65    0.55
   0 -10  -1    6.71    0.55
   0 -10   1    6.80    0.52
   0 -10   1    6.52    0.62
   0 -10  -1    6.53    0.63
   0 -10  -1    5.78    0.56
   0  10  -1    6.37    0.46
   0  10  -1    7.55    0.54
   0  10   1    6.47    0.44
   0  10  -1    5.45    0.64
   0  10  -1    6.52    0.50
   0  10   1    6.87    0.52
   0  10  -1    6.65    0.48
   0  10   1    6.87    0.51
   0  10   1    6.36    0.65
   1 -10   1    3.31    0.44
   1 -10   1    3.05    0.35
   1 -10   1    2.97    0.38
  -1 -10  -1    2.62    0.34
  -1 -10  -1    2.96    0.33
   1 -10   1    2.84    0.29
  -1 -10  -1    2.88    0.33
  -1 -10  -1    2.60    0.41
   1  10   1    3.16    0.43
   1  10   1    2.78    0.29
  -1  10  -1    2.72    0.32
  -1  10  -1    3.49    0.28
  -1  10  -1    3.12    0.29
   1  10   1    3.70    0.31
  -1  10  -1    3.25    0.46
  -2 -10  -1   -0.13    0.17
   2 -10   1    0.12    0.10
  -2 -10  -1   -0.26    0.14
  -2 -10  -1   -0.15    0.10
  -2 -10  -1    0.19    0.13
   2 -10   1    0.15    0.14
   2 -10   1   -0.11    0.15
   2 -10   1    0.04    0.13
   2  10   1    0.01    0.09
   2  10   1   -0.02    0.10
  -2  10  -1   -0.01    0.08
  -2  10  -1   -0.03    0.17
   2  10   1    0.02    0.14
  -2  10  -1    0.04    0.09
  -2  10  -1    0.06    0.10
   2  10   1    0.00    0.08
   3 -10   1   26.04    2.06
  -3 -10  -1   28.76    2.09
  -3 -10  -1   32.28    2.19
   3 -10   1   29.22    2.12
  -3 -10  -1   30.08    2.19
   3 -10   1   31.02    2.15
   3 -10   1   29.59    2.15
   3  10   1   32.82    2.23
  -3  10  -1   35.44    2.09
  -3  10  -1   31.43    2.23
  -3  10  -1   30.40    2.07
  -3  10  -1   34.18    2.10
   3  10   1   34.34    2.09
   3  10   1   30.92    2.10
   3  10   1   28.32    2.07
   3  10   1   31.82    2.07
   4 -10   1    8.41    0.73
  -4 -10  -1    8.66    0.68
   4 -10   1    8.76    0.74
   4 -10   1    8.77    0.71
  -4 -10  -1    9.37    0.78
  -4 -10  -1    8.35    0.77
   4 -10   1    7.87    0.65
  -4 -10  -1    8.84    0.79
  -4  10  -1    9.69    0.67
   4  10   1    9.61    0.70
   4  10   1    9.85    0.69
   4  10   1    8.60    0.65
  -4  10  -1    9.17    0.68
  -4  10  -1    9.64    0.69
   4  10   1    8.22    0.65
  -4  10  -1    8.67    0.81
  -5 -10  -1    1.21    0.30
   5 -10   1    1.15    0.18
   5 -10   1    0.88    0.13
   5 -10   1    0.70    0.22
  -5 -10  -1    1.08    0.28
   5 -10   1    1.02    0.22
  -5 -10  -1    0.80    0.26
   5 -10   1    1.24    0.25
   5  10   1    1.08    0.16
  -5  10  -1    1.29    0.21
  -5  10  -1    1.03    0.18
  -5  10  -1    1.05    0.27
  -5  10  -1    1.35    0.22
   5  10   1    1.12    0.18
   5  10   1    1.03    0.19
   5  10   1    1.24    0.23
   6 -10   1    0.73    0.19
  -6 -10  -1    0.85    0.27
   6 -10   1    0.74    0.16
   6 -10   1    0.70    0.21
  -6 -10  -1    0.86    0.26
   6 -10   1    0.81    0.13
  -6 -10  -1    0.96    0.27
   6 -10   1    0.73    0.23
  -6  10  -1    1.16    0.21
  -6  10  -1    0.67    0.17
   6  10   1    0.95    0.16
   6  10   1    1.28    0.21
  -6  10  -1    0.67    0.24
  -6  10  -1    0.74    0.18
  -7 -10  -1    4.96    0.56
  -7 -10  -1    5.75    0.66
  -7 -10  -1    5.37    0.59
   7 -10   1    5.21    0.43
   7 -10   1    4.78    0.50
   7 -10   1    5.58    0.55
   7 -10   1    5.61    0.49
  -7  10  -1    5.78    0.62
  -7  10  -1    5.80    0.50
  -7  10  -1    5.58    0.49
   7  10   1    5.77    0.46
   7  10   1    6.04    0.51
  -7  10  -1    6.46    0.51
  -8 -10  -1    5.71    0.60
   8 -10   1    5.81    0.50
  -8 -10  -1    6.83    0.73
  -8 -10  -1    5.63    0.64
   8 -10   1    6.88    0.63
   8 -10   1    6.89    0.57
   8  10   1    6.80    0.57
  -8  10  -1    7.36    0.59
  -8  10  -1    7.71    0.58
  -8  10  -1    6.44    0.69
  -8  10  -1    6.05    0.56
   9 -10   1    0.82    0.24
   9 -10   1    0.89    0.21
  -9 -10  -1    1.17    0.26
   9 -10   1    0.98    0.17
  -9 -10  -1    0.93    0.28
  -9 -10  -1    0.90    0.32
  -9  10  -1    0.88    0.22
  -9  10  -1    1.02    0.29
   9  10   1    0.83    0.20
  -9  10  -1    0.48    0.18
  -9  10  -1    1.10    0.22
  -9 -11   1    5.54    0.65
  -9 -11   1    8.14    1.29
   9 -11  -1    6.78    0.70
   9  11  -1    5.77    0.54
  -9  11   1    6.85    0.58
  -9  11   1    6.07    0.57
  -9  11   1    5.63    0.53
   9  11  -1    6.62    0.64
  -8 -11   1    2.18    0.44
   8 -11  -1    2.05    0.35
  -8 -11   1    2.04    0.39
   8 -11  -1    2.31    0.32
   8 -11  -1    2.44    0.32
   8 -11  -1    1.56    0.32
  -8  11   1    2.38    0.43
   8  11  -1    2.10    0.28
  -8  11   1    1.89    0.26
   8  11  -1    1.57    0.30
  -8  11   1    2.21    0.29
  -8  11   1    2.24    0.28
   7 -11  -1    1.70    0.27
  -7 -11   1    1.16    0.32
  -7 -11   1    1.48    0.24
   7 -11  -1    1.63    0.30
  -7 -11   1    1.53    0.30
  -7 -11   1    1.83    0.41
   7 -11  -1    1.32    0.24
   7 -11  -1    0.81    0.28
  -7  11   1    1.39    0.21
  -7  11   1    1.30    0.21
   7  11  -1    1.02    0.25
  -7  11   1    0.97    0.29
   7  11  -1    1.20    0.21
  -7  11   1    1.16    0.21
  -6 -11   1   -0.12    0.19
  -6 -11   1    0.02    0.17
   6 -11  -1    0.01    0.17
  -6 -11   1   -0.08    0.18
   6 -11  -1    0.07    0.18
   6 -11  -1    0.18    0.13
   6 -11  -1   -0.04    0.13
  -6 -11   1   -0.08    0.11
  -6  11   1    0.01    0.10
  -6  11   1   -0.09    0.18
  -6  11   1    0.02    0.11
  -6  11   1   -0.05    0.10
   6  11  -1    0.17    0.15
   6  11  -1    0.03    0.09
  -5 -11   1    3.13    0.47
   5 -11  -1    2.62    0.31
   5 -11  -1    2.72    0.41
   5 -11  -1    2.23    0.38
  -5 -11   1    2.61    0.32
   5 -11  -1    2.55    0.33
  -5 -11   1    2.48    0.39
   5  11  -1    2.41    0.27
  -5  11   1    2.13    0.38
  -5  11   1    2.59    0.29
  -5  11   1    2.62    0.27
   5  11  -1    2.73    0.34
  -5  11   1    2.54    0.29
   5  11  -1    2.41    0.27
   4 -11  -1    3.63    0.41
  -4 -11   1    3.30    0.47
  -4 -11   1    3.41    0.38
   4 -11  -1    2.95    0.46
   4 -11  -1    4.22    0.50
  -4 -11   1    3.86    0.49
   4 -11  -1    3.39    0.36
   4  11  -1    4.16    0.41
  -4  11   1    3.95    0.36
  -4  11   1    3.68    0.50
  -4  11   1    4.19    0.33
   4  11  -1    3.79    0.53
   4  11  -1    4.03    0.34
  -4  11   1    4.01    0.35
  -3 -11   1    2.51    0.41
  -3 -11   1    3.00    0.36
   3 -11  -1    2.34    0.36
   3 -11  -1    1.93    0.31
   3 -11  -1    2.61    0.32
   3 -11  -1    2.39    0.40
  -3 -11   1    2.58    0.42
  -3 -11   1    2.54    0.32
  -3  11   1    2.39    0.40
  -3  11   1    3.18    0.26
   3  11  -1    3.30    0.50
  -3  11   1    2.97    0.29
   3  11  -1    2.98    0.27
  -3  11   1    3.12    0.31
   3  11  -1    3.16    0.27
   3  11  -1    4.01    0.37
   2 -11  -1    1.93    0.37
   2 -11  -1    1.95    0.27
  -2 -11   1    1.39    0.33
  -2 -11   1    2.11    0.29
  -2 -11   1    2.05    0.36
  -2 -11   1    2.00    0.28
   2 -11  -1    1.77    0.28
   2 -11  -1    2.00    0.33
   2  11  -1    1.64    0.16
   2  11  -1    1.42    0.34
  -2  11   1    2.20    0.26
  -2  11   1    2.05    0.40
  -2  11   1    1.77    0.18
   2  11  -1    1.90    0.21
   2  11  -1    1.75    0.26
  -1 -11   1    1.94    0.28
  -1 -11   1    2.14    0.39
   1 -11  -1    2.67    0.42
   1 -11  -1    2.13    0.32
   1 -11  -1    1.69    0.27
   1 -11  -1    2.26    0.29
  -1 -11   1    2.13    0.31
  -1  11   1    2.19    0.26
   1  11  -1    2.19    0.19
   1  11  -1    1.86    0.38
   1  11  -1    2.42    0.29
  -1  11   1    2.17    0.40
  -1  11   1    2.16    0.18
   0 -11  -1    5.05    0.58
   0 -11   1    5.65    0.46
   0 -11   1    4.93    0.57
   0 -11  -1    5.68    0.50
   0 -11  -1    5.80    0.49
   0 -11   1    5.37    0.52
   0 -11   1    5.29    0.50
   0 -11  -1    4.96    0.52
   0  11   1    5.51    0.47
   0  11  -1    5.50    0.64
   0  11  -1    5.93    0.49
   0  11   1    5.52    0.44
   0  11   1    5.40    0.62
   0  11  -1    5.57    0.41
   1 -11   1   10.96    0.82
  -1 -11  -1   10.81    0.82
   1 -11   1   10.36    0.87
   1 -11   1   11.08    0.77
  -1 -11  -1   11.11    0.80
  -1 -11  -1   10.60    0.90
   1 -11   1    9.83    0.83
  -1  11  -1   10.05    0.72
   1  11   1    9.87    0.91
  -1  11  -1   10.36    0.78
  -1  11  -1   10.43    0.76
   1  11   1    9.68    0.77
   1  11   1    9.44    0.74
  -1  11  -1   10.17    0.94
  -2 -11  -1   11.82    0.89
   2 -11   1   11.52    0.95
   2 -11   1   12.15    0.91
  -2 -11  -1   11.39    0.99
   2 -11   1   12.36    0.86
  -2 -11  -1   10.60    0.89
   2 -11   1   11.21    0.94
   2  11   1   11.30    1.01
  -2  11  -1   12.15    0.87
  -2  11  -1   11.90    0.83
   2  11   1   11.36    0.84
  -2  11  -1   11.38    1.02
   2  11   1   12.02    0.87
  -2  11  -1   11.57    0.85
   2  11   1   12.70    0.85
   3 -11   1    2.74    0.38
  -3 -11  -1    2.81    0.45
  -3 -11  -1    3.44    0.47
   3 -11   1    2.14    0.28
   3 -11   1    2.39    0.39
   3 -11   1    2.54    0.35
  -3 -11  -1    2.22    0.31
   3  11   1    2.67    0.28
   3  11   1    3.13    0.33
  -3  11  -1    2.32    0.43
  -3  11  -1    2.97    0.29
  -3  11  -1    3.09    0.31
   3  11   1    3.16    0.31
   3  11   1    2.55    0.43
  -3  11  -1    3.33    0.34
   3  11   1    3.17    0.30
  -4 -11  -1    5.00    0.58
   4 -11   1    4.93    0.49
  -4 -11  -1    5.44    0.59
  -4 -11  -1    4.60    0.46
   4 -11   1    4.74    0.52
   4 -11   1    4.71    0.43
   4 -11   1    4.71    0.53
   4  11   1    4.83    0.43
  -4  11  -1    4.79    0.43
   4  11   1    5.41    0.43
   4  11   1    5.23    0.48
   4  11   1    5.76    0.46
   4  11   1    5.70    0.62
  -4  11  -1    5.16    0.61
  -4  11  -1    6.26    0.48
  -4  11  -1    5.85    0.47
  -5 -11  -1    1.93    0.35
   5 -11   1    1.64    0.32
   5 -11   1    1.37    0.28
   5 -11   1    1.20    0.25
  -5 -11  -1    1.73    0.36
  -5 -11  -1    1.68    0.35
   5  11   1    1.43    0.23
   5  11   1    1.65    0.27
  -5  11  -1    1.65    0.24
  -5  11  -1    1.34    0.32
  -5  11  -1    1.71    0.25
   5  11   1    1.65    0.22
  -5  11  -1    1.53    0.23
   6 -11   1    1.40    0.26
  -6 -11  -1    1.16    0.31
  -6 -11  -1    1.53    0.34
   6 -11   1    1.47    0.28
   6 -11   1    1.28    0.27
  -6 -11  -1    1.03    0.29
  -6  11  -1    1.33    0.34
  -6  11  -1    1.14    0.22
  -6  11  -1    1.51    0.24
   6  11   1    1.56    0.25
  -6  11  -1    1.18    0.22
   6  11   1    1.04    0.23
  -7 -11  -1    2.96    0.49
  -7 -11  -1    2.60    0.43
   7 -11   1    2.53    0.34
   7 -11   1    2.70    0.40
  -7 -11  -1    2.71    0.42
   7  11   1    1.89    0.32
   7  11   1    2.41    0.32
  -7  11  -1    2.33    0.41
  -7  11  -1    2.53    0.32
  -7  11  -1    2.15    0.30
  -7  11  -1    2.38    0.32
   8 -11   1    4.54    0.47
   8 -11   1    5.14    0.56
  -8 -11  -1    4.77    0.53
  -8 -11  -1    5.24    0.66
  -8 -11  -1    4.13    0.57
   8  11   1    4.77    0.48
  -8  11  -1    5.07    0.48
   8  11   1    4.35    0.50
  -8  11  -1    5.33    0.49
  -8  11  -1    5.64    0.64
  -8  11  -1    5.12    0.48
   8 -12  -1    1.98    0.31
  -8 -12   1    1.78    0.40
   8 -12  -1    2.67    0.39
  -8  12   1    2.15    0.33
   8  12  -1    2.01    0.29
  -8  12   1    2.07    0.28
   7 -12  -1   -0.03    0.20
   7 -12  -1    0.11    0.18
   7 -12  -1    0.00    0.15
  -7 -12   1   -0.03    0.19
  -7 -12   1    0.06    0.21
  -7  12   1   -0.11    0.20
  -7  12   1    0.18    0.12
   7  12  -1   -0.06    0.11
  -7  12   1    0.20    0.11
   7  12  -1    0.08    0.15
  -7  12   1   -0.03    0.12
  -6 -12   1    3.13    0.37
  -6 -12   1    2.95    0.43
   6 -12  -1    3.48    0.48
  -6 -12   1    2.84    0.47
   6 -12  -1    2.55    0.37
   6 -12  -1    3.25    0.37
   6 -12  -1    2.80    0.45
   6  12  -1    3.00    0.39
  -6  12   1    3.25    0.34
  -6  12   1    3.01    0.31
  -6  12   1    2.95    0.48
  -5 -12   1    1.79    0.39
   5 -12  -1    1.94    0.31
   5 -12  -1    2.39    0.40
   5 -12  -1    2.02    0.28
   5 -12  -1    2.85    0.44
  -5 -12   1    2.52    0.32
  -5 -12   1    1.52    0.35
   5  12  -1    2.03    0.31
  -5  12   1    1.64    0.37
  -5  12   1    2.10    0.28
  -5  12   1    2.40    0.25
   5  12  -1    1.88    0.40
   4 -12  -1    5.39    0.55
  -4 -12   1    5.04    0.57
   4 -12  -1    4.40    0.45
   4 -12  -1    4.17    0.54
   4 -12  -1    5.75    0.51
  -4 -12   1    5.01    0.48
  -4 -12   1    5.06    0.59
   4  12  -1    4.93    0.62
   4  12  -1    5.30    0.49
  -4  12   1    4.93    0.44
  -4  12   1    4.69    0.60
  -4  12   1    4.72    0.39
  -3 -12   1    6.99    0.59
  -3 -12   1    7.18    0.70
   3 -12  -1    8.38    0.69
  -3 -12   1    7.16    0.71
   3 -12  -1    7.36    0.59
   3 -12  -1    8.33    0.64
   3 -12  -1    6.32    0.69
  -3 -12   1    6.27    0.60
  -3  12   1    6.77    0.51
   3  12  -1    7.21    0.61
  -3  12   1    7.09    0.57
   3  12  -1    6.12    0.72
  -3  12   1    7.02    0.74
  -2 -12   1    7.14    0.60
  -2 -12   1    6.69    0.69
   2 -12  -1    7.43    0.61
   2 -12  -1    6.32    0.69
   2 -12  -1    6.71    0.58
   2 -12  -1    6.10    0.63
  -2 -12   1    6.69    0.60
  -2  12   1    6.98    0.56
   2  12  -1    6.47    0.73
  -2  12   1    6.84    0.73
   2  12  -1    7.63    0.60
  -2  12   1    6.69    0.48
  -1 -12   1    5.56    0.55
   1 -12  -1    5.84    0.63
   1 -12  -1    5.50    0.56
   1 -12  -1    6.09    0.54
  -1 -12   1    5.88    0.54
   1 -12  -1    6.07    0.52
  -1 -12   1    5.12    0.61
  -1  12   1    5.79    0.40
   1  12  -1    6.54    0.52
  -1  12   1    6.40    0.69
  -1  12   1    5.31    0.48
   1  12  -1    5.50    0.41
   1  12  -1    5.19    0.66
   0 -12  -1    0.14    0.14
   0 -12   1    0.02    0.15
   0 -12  -1   -0.14    0.21
   0 -12  -1    0.08    0.15
   0 -12   1    0.23    0.22
   0 -12   1    0.25    0.17
   0 -12  -1    0.06    0.14
   0  12  -1    0.35    0.15
   0  12   1    0.40    0.14
   0  12  -1    0.18    0.08
   0  12  -1    0.16    0.22
   0  12   1    0.11    0.20
   1 -12   1    9.04    0.80
  -1 -12  -1   10.34    0.91
  -1 -12  -1   10.51    0.80
   1 -12   1    8.90    0.85
  -1 -12  -1   10.51    0.79
   1 -12   1    9.69    0.79
  -1  12  -1    9.48    0.69
  -1  12  -1   10.65    0.77
  -1  12  -1    9.91    0.93
   1  12   1    8.89    0.90
   1  12   1    9.97    0.76
  -2 -12  -1    0.94    0.24
   2 -12   1    0.88    0.24
  -2 -12  -1    1.04    0.22
   2 -12   1    1.30    0.31
  -2 -12  -1    1.23    0.33
   2 -12   1    1.07    0.27
  -2  12  -1    1.15    0.16
   2  12   1    0.96    0.30
   2  12   1    1.33    0.22
   2  12   1    1.03    0.19
  -2  12  -1    1.33    0.36
  -2  12  -1    1.14    0.21
   3 -12   1    4.92    0.54
   3 -12   1    4.77    0.55
  -3 -12  -1    4.86    0.47
   3 -12   1    4.10    0.48
  -3 -12  -1    4.98    0.59
  -3  12  -1    4.71    0.60
   3  12   1    5.21    0.42
   3  12   1    4.45    0.42
   3  12   1    4.87    0.43
   3  12   1    3.96    0.57
  -3  12  -1    4.91    0.41
  -3  12  -1    5.20    0.46
   3  12   1    5.19    0.46
   4 -12   1    4.55    0.55
  -4 -12  -1    3.42    0.54
   4 -12   1    3.57    0.43
   4 -12   1    3.67    0.46
  -4  12  -1    3.59    0.54
   4  12   1    3.57    0.51
   4  12   1    3.89    0.41
  -4  12  -1    4.30    0.55
   4  12   1    3.18    0.35
  -4  12  -1    4.20    0.41
  -4  12  -1    4.16    0.36
   4  12   1    4.21    0.38
  -5 -12  -1    4.71    0.55
   5 -12   1    4.64    0.56
   5 -12   1    4.30    0.47
   5 -12   1    4.49    0.50
  -5 -12  -1    4.77    0.57
   5  12   1    4.45    0.43
  -5  12  -1    4.55    0.45
  -5  12  -1    4.85    0.44
   5  12   1    4.96    0.48
  -5  12  -1    3.94    0.57
   5  12   1    3.81    0.57
  -5  12  -1    4.56    0.42
   6 -12   1    3.92    0.51
   6 -12   1    3.26    0.41
   6 -12   1    3.35    0.44
  -6 -12  -1    4.15    0.51
  -6 -12  -1    3.62    0.52
  -6  12  -1    3.22    0.37
   6  12   1    3.12    0.51
   6  12   1    2.84    0.39
  -6  12  -1    3.59    0.38
  -6  12  -1    3.36    0.36
   6  12   1    2.95    0.36
  -6  12  -1    2.66    0.47
  -7 -12  -1    1.77    0.42
  -7 -12  -1    1.81    0.37
   7 -12   1    1.66    0.30
  -7 -12  -1    1.31    0.33
   7  12   1    1.43    0.26
  -7  12  -1    1.96    0.27
   7  12   1    1.50    0.30
  -7  12  -1    1.97    0.28
  -7  12  -1    1.83    0.27
  -6 -13   1    2.23    0.40
   6 -13  -1    1.87    0.32
  -6 -13   1    1.84    0.40
   6 -13  -1    2.04    0.39
  -6 -13   1    1.96    0.32
   6  13  -1    1.87    0.45
  -6  13   1    2.18    0.25
   6  13  -1    1.49    0.30
  -5 -13   1    2.13    0.41
  -5 -13   1    3.09    0.50
   5 -13  -1    2.59    0.42
   5 -13  -1    2.57    0.44
   5 -13  -1    2.56    0.38
  -5 -13   1    3.37    0.39
  -5  13   1    2.85    0.28
  -5  13   1    3.13    0.35
   5  13  -1    2.61    0.49
   5  13  -1    2.88    0.38
  -5  13   1    2.12    0.43
  -4 -13   1    0.12    0.23
   4 -13  -1   -0.02    0.16
   4 -13  -1    0.07    0.19
  -4 -13   1    0.26    0.22
  -4 -13   1    0.05    0.16
   4 -13  -1    0.09    0.20
   4  13  -1    0.25    0.16
  -4  13   1    0.13    0.22
  -4  13   1    0.01    0.14
  -4  13   1    0.25    0.10
   4  13  -1    0.16    0.22
  -3 -13   1    1.16    0.24
   3 -13  -1    1.13    0.35
  -3 -13   1    1.38    0.37
   3 -13  -1    1.43    0.28
   3 -13  -1    0.86    0.27
  -3 -13   1    1.28    0.26
  -3  13   1    1.28    0.15
   3  13  -1    1.07    0.33
  -3  13   1    1.44    0.35
   3  13  -1    1.60    0.28
  -3  13   1    1.07    0.21
   2 -13  -1    1.68    0.33
  -2 -13   1    2.10    0.33
   2 -13  -1    2.20    0.41
   2 -13  -1    1.98    0.36
  -2 -13   1    1.67    0.29
  -2 -13   1    1.71    0.38
   2 -13  -1    1.78    0.29
  -2  13   1    1.56    0.38
   2  13  -1    2.21    0.30
  -2  13   1    1.88    0.26
   2  13  -1    1.72    0.40
   1 -13  -1    5.90    0.62
  -1 -13   1    6.77    0.70
   1 -13  -1    6.21    0.59
   1 -13  -1    7.53    0.72
  -1 -13   1    6.49    0.61
  -1 -13   1    6.18    0.59
   1 -13  -1    6.24    0.56
  -1  13   1    6.60    0.73
   1  13  -1    4.99    0.70
  -1  13   1    6.54    0.54
   1  13  -1    7.18    0.58
   0 -13   1    7.92    0.70
   0 -13  -1    9.29    0.83
   0 -13  -1    8.17    0.69
   0 -13   1    9.04    0.79
   0 -13   1    8.45    0.72
   0 -13  -1    7.80    0.69
   0  13  -1    6.37    0.80
   0  13  -1    7.57    0.66
   0  13   1    7.28    0.81
   0  13   1    7.71    0.64
  -1 -13  -1    1.11    0.34
   1 -13   1    1.10    0.26
  -1 -13  -1    1.12    0.24
  -1 -13  -1    0.74    0.22
   1 -13   1    1.04    0.31
   1 -13   1    0.85    0.25
  -1  13  -1    1.21    0.15
  -1  13  -1    0.86    0.35
  -1  13  -1    1.12    0.22
   1  13   1    0.91    0.32
   1  13   1    1.21    0.22
  -2 -13  -1    2.26    0.33
   2 -13   1    2.26    0.41
  -2 -13  -1    2.66    0.35
   2 -13   1    1.74    0.34
   2 -13   1    2.39    0.39
  -2 -13  -1    2.51    0.47
   2  13   1    2.53    0.31
   2  13   1    1.82    0.40
  -2  13  -1    1.67    0.28
  -2  13  -1    1.96    0.23
  -2  13  -1    1.99    0.43
  -3 -13  -1    0.30    0.17
  -3 -13  -1    0.34    0.26
   3 -13   1    0.55    0.23
   3 -13   1    0.54    0.24
   3 -13   1    0.18    0.20
  -3  13  -1    0.22    0.12
   3  13   1    0.20    0.19
  -3  13  -1    0.38    0.17
   3  13   1    0.52    0.17
   3  13   1    0.34    0.13
  -3  13  -1    0.25    0.23
   4 -13   1    3.27    0.47
  -4 -13  -1    2.76    0.49
   4 -13   1    2.16    0.37
   4 -13   1    2.95    0.45
   4  13   1    2.64    0.48
  -4  13  -1    3.04    0.51
  -4  13  -1    3.93    0.39
   4  13   1    4.16    0.40
  -4  13  -1    3.72    0.33
   5 -13   1    0.81    0.25
  -5 -13  -1    1.05    0.35
   5 -13   1    0.98    0.29
   5 -13   1    1.16    0.31
   5  13   1    0.83    0.23
  -5  13  -1    0.84    0.17
   5  13   1    0.82    0.30
  -5  13  -1    1.35    0.26
   6  13   1    1.94    0.42
   6  13   1    2.79    0.36
  -6  13  -1    2.13    0.31
   4 -14  -1    0.05    0.21
  -4 -14   1    0.02    0.24
  -4 -14   1    0.02    0.14
   4  14  -1    0.40    0.18
   3 -14  -1    0.33    0.27
   3 -14  -1    0.74    0.27
  -3 -14   1    0.75    0.24
  -3 -14   1    0.38    0.29
   3  14  -1    0.94    0.23
   3  14  -1    0.72    0.34
  -3  14   1    0.85    0.42
   2 -14  -1    2.35    0.48
  -2 -14   1    2.56    0.37
   2 -14  -1    2.15    0.44
  -2 -14   1    2.84    0.38
  -2 -14   1    2.17    0.44
   2 -14  -1    1.99    0.37
  -2  14   1    2.57    0.32
  -2  14   1    1.85    0.41
   2  14  -1    2.25    0.34
   2  14  -1    2.11    0.46
  -1 -14   1    2.31    0.43
  -1 -14   1    2.77    0.38
   1 -14  -1    2.39    0.47
   1 -14  -1    2.42    0.39
   1 -14  -1    2.75    0.39
  -1 -14   1    3.10    0.40
   1  14  -1    1.92    0.45
  -1  14   1    2.13    0.30
  -1  14   1    2.58    0.49
   1  14  -1    2.70    0.35
   0 -14  -1    0.04    0.17
   0 -14  -1   -0.04    0.17
   0 -14   1    0.14    0.16
   0 -14   1   -0.07    0.18
   0 -14   1    0.21    0.25
   0 -14  -1   -0.03    0.24
   0  14   1    0.15    0.11
   0  14  -1   -0.16    0.22
   0  14  -1    0.08    0.14
   0  14   1   -0.11    0.24
   1 -14   1    0.42    0.22
   1 -14   1    0.34    0.26
   1 -14   1    0.58    0.31
  -1 -14  -1    0.48    0.20
  -1 -14  -1    0.73    0.21
  -1 -14  -1    0.57    0.33
   1  14   1    0.63    0.19
  -1  14  -1    0.49    0.29
   1  14   1    0.29    0.27
  -1  14  -1    0.33    0.17
  -2 -14  -1    0.30    0.19
   2 -14   1    0.11    0.21
  -2 -14  -1   -0.04    0.26
  -2 -14  -1    0.03    0.20
   2 -14   1   -0.01    0.19
   2  14   1    0.14    0.23
   2  14   1    0.29    0.14
   2  14   1    0.15    0.15
  -2  14  -1   -0.05    0.13
  -3 -14  -1    0.28    0.28
   3 -14   1    0.15    0.21
   3 -14   1    0.16    0.25
  -3  14  -1    0.22    0.14
   3  14   1    0.59    0.17
  -3  14  -1    0.31    0.11
   3  14   1    0.12    0.24
  14   0  -2   20.49    1.38
  14   0  -2   20.13    1.38
 -14   0   2   18.61    1.43
 -14   0   2   18.30    1.33
  14   0  -2   19.57    1.39
  14   0  -2   20.22    1.38
 -13   0   2    5.19    0.43
  13   0  -2    4.84    0.43
 -13   0   2    4.03    0.42
  13   0  -2    4.37    0.43
 -13   0   2    4.81    0.39
  13   0  -2    4.65    0.43
  13   0  -2    4.47    0.43
 -13   0   2    4.58    0.48
 -12   0   2    0.56    0.15
  12   0  -2    0.32    0.14
 -12   0   2    0.38    0.11
  12   0  -2    0.13    0.12
 -12   0   2    0.29    0.15
  12   0  -2    0.37    0.13
  12   0  -2    0.44    0.14
 -12   0   2    0.51    0.13
 -12   0   2    0.32    0.18
 -11   0   2    9.11    0.68
 -11   0   2    9.87    0.74
  11   0  -2    9.08    0.68
  11   0  -2    9.32    0.69
  11   0  -2    9.30    0.69
  11   0  -2    9.26    0.69
 -11   0   2    8.15    0.65
 -11   0   2    8.52    0.69
 -11   0   2   10.27    0.73
 -10   0   2   11.88    0.81
  10   0  -2   11.16    0.84
 -10   0   2   11.31    0.87
  10   0  -2   12.00    0.83
 -10   0   2   11.67    0.86
  10   0  -2   12.96    0.84
  10   0  -2   13.01    0.84
 -10   0   2   10.42    0.82
 -10   0   2   11.08    0.83
  -9   0   2   17.91    1.12
  -9   0   2   16.32    1.14
  -9   0   2   15.18    1.10
  -9   0   2   16.75    1.16
   9   0  -2   15.99    1.14
  -9   0   2   17.38    1.14
   9   0  -2   15.70    1.14
   9   0  -2   17.65    1.14
  -9   0   2   17.05    1.18
   9   0  -2   16.60    1.14
  -8   0   2   63.55    4.05
   8   0  -2   65.64    4.07
   8   0  -2   57.00    4.06
  -8   0   2   66.27    4.06
  -8   0   2   58.18    4.04
  -8   0   2   61.90    4.06
   8   0  -2   66.01    4.06
  -8   0   2   67.51    4.09
   8   0  -2   54.38    4.06
  -7   0   2  314.26   20.39
  -7   0   2  341.37   20.49
  -7   0   2  297.83   20.54
   7   0  -2  346.71   20.42
   7   0  -2  266.98   20.40
   7   0  -2  363.45   20.46
  -7   0   2  289.40   20.39
  -7   0   2  310.60   20.40
   7   0  -2  298.42   20.40
   7   0  -2  336.04   20.41
   6   0  -2   30.51    2.11
  -6   0   2   32.18    2.09
   6   0  -2   32.97    2.11
  -6   0   2   28.78    2.11
   6   0  -2   32.92    2.11
  -6   0   2   34.01    2.11
  -6   0   2   30.78    2.11
  -6   0   2   31.91    2.10
   6   0  -2   36.13    2.11
   6   0  -2   32.21    2.11
  -6   0   2   34.10    2.08
  -6   0   2   28.91    2.09
   6   0  -2   31.95    2.10
   6   0  -2   29.58    2.10
  -6   0   2   34.02    2.13
   5   0  -2   37.39    2.34
  -5   0   2   34.51    2.34
  -5   0   2   33.48    2.34
  -5   0   2   33.60    2.36
   5   0  -2   37.89    2.34
  -5   0   2   33.52    2.33
   5   0  -2   34.93    2.34
   5   0  -2   34.62    2.35
  -5   0   2   36.96    2.34
   5   0  -2   37.82    2.34
  -5   0   2   38.77    2.35
  -5   0   2   36.92    2.35
  -4   0   2   19.09    1.24
   4   0  -2   19.06    1.24
  -4   0   2   18.82    1.23
   4   0  -2   16.33    1.24
   4   0  -2   18.81    1.24
  -4   0   2   19.55    1.24
  -4   0   2   20.37    1.25
  -4   0   2   18.40    1.26
   4   0  -2   20.11    1.24
   4   0  -2   18.89    1.24
  -4   0   2   18.71    1.24
   4   0  -2   17.21    1.26
  -4   0   2   18.69    1.24
   4   0  -2   20.01    1.24
   4   0  -2   18.78    1.24
  -3   0   2  230.19   13.08
  -3   0   2  209.08   13.18
  -3   0   2  199.38   13.08
  -3   0   2  190.06   13.07
  -3   0   2  174.24   13.03
   3   0  -2  209.26   13.04
  -3   0   2  213.82   13.10
   3   0  -2  208.54   13.10
   3   0  -2  182.22   13.04
   3   0  -2  208.50   13.07
   3   0  -2  207.09   13.11
   3   0  -2  196.23   13.07
  -2   0   2    6.56    0.45
   2   0  -2    7.11    0.46
  -2   0   2    6.89    0.45
  -2   0   2    6.76    0.46
   2   0  -2    7.10    0.45
   2   0  -2    7.10    0.46
  -2   0   2    6.52    0.45
  -2   0   2    6.40    0.46
  -2   0   2    7.42    0.46
   2   0  -2    6.24    0.46
   2   0  -2    7.52    0.45
   2   0  -2    6.36    0.46
  -2   0   2    7.59    0.46
   2   0  -2    6.12    0.46
   1   0  -2  221.06   14.93
  -1   0   2  235.25   14.90
   1   0  -2  227.83   14.91
  -1   0   2  212.85   14.92
  -1   0   2  233.19   14.93
  -1   0   2  205.86   14.91
   1   0  -2  234.12   14.93
  -1   0   2  253.23   14.93
   1   0  -2  236.28   14.94
   1   0  -2  245.71   14.93
  -1   0   2  226.28   14.92
   1   0  -2  206.39   14.92
  -1   0   2  209.64   14.90
   1   0  -2  254.71   14.93
  -1   0   2  247.22   14.94
  -1   0   2  245.84   14.90
   0   0   2  636.95   40.16
   0   0   2  550.43   40.16
   0   0   2  632.12   40.20
   0   0  -2  678.44   40.20
   0   0   2  557.14   40.16
   0   0   2  694.61   40.20
   0   0  -2  595.98   40.16
   0   0   2  656.77   40.19
   0   0   2  579.98   40.16
   0   0  -2  639.92   40.18
   0   0  -2  621.64   40.19
   0   0  -2  628.56   40.19
   0   0  -2  582.92   40.15
   0   0  -2  665.59   40.18
   1   0   2  108.98    6.80
   1   0   2   97.80    6.80
   1   0   2   96.95    6.79
  -1   0  -2  120.59    6.80
   1   0   2   93.89    6.79
  -1   0  -2  113.06    6.82
  -1   0  -2  111.39    6.84
  -1   0  -2   99.70    6.80
   1   0   2  115.09    6.82
   1   0   2  107.91    6.80
  -1   0  -2   96.17    6.80
  -1   0  -2  109.45    6.80
   1   0   2  106.38    6.80
  -1   0  -2  111.22    6.80
   1   0   2   98.44    6.80
  -1   0  -2  106.16    6.80
   1   0   2   97.69    6.80
   2   0   2  476.45   29.16
  -2   0  -2  456.86   29.18
  -2   0  -2  504.67   29.25
   2   0   2  389.42   29.09
  -2   0  -2  449.46   29.17
  -2   0  -2  466.38   29.19
  -2   0  -2  453.81   29.13
   2   0   2  434.49   29.18
   2   0   2  425.64   29.13
   2   0   2  449.03   29.15
   2   0   2  463.01   29.17
   2   0   2  388.22   29.11
  -2   0  -2  450.98   29.14
   2   0   2  486.22   29.20
  -2   0  -2  419.53   29.10
   2   0   2  464.60   29.15
  -2   0  -2  498.55   29.20
  -3   0  -2  129.18    7.38
   3   0   2  103.27    7.38
  -3   0  -2  104.47    7.38
   3   0   2  121.80    7.40
  -3   0  -2  106.18    7.39
  -3   0  -2  115.72    7.39
  -3   0  -2  105.72    7.39
   3   0   2  103.99    7.39
  -3   0  -2  121.13    7.38
   3   0   2  125.33    7.39
  -3   0  -2  108.58    7.38
   3   0   2  115.78    7.39
   3   0   2  114.18    7.39
   3   0   2  117.97    7.39
  -3   0  -2  109.42    7.39
   3   0   2  106.74    7.39
   3   0   2  123.51    7.39
   3   0   2  123.20    7.39
   4   0   2  298.46   17.41
   4   0   2  277.96   17.47
   4   0   2  256.14   17.40
   4   0   2  262.18   17.41
   4   0   2  284.12   17.41
  -4   0  -2  253.59   17.40
   4   0   2  278.51   17.40
  -4   0  -2  275.08   17.39
  -4   0  -2  281.13   17.44
  -4   0  -2  257.77   17.40
   4   0   2  260.88   17.40
  -4   0  -2  282.98   17.41
  -4   0  -2  300.96   17.51
  -4   0  -2  261.29   17.40
   4   0   2  243.53   17.40
   4   0   2  278.57   17.41
   4   0   2  233.10   17.40
  -4   0  -2  269.81   17.40
   5   0   2   21.79    1.36
  -5   0  -2   18.17    1.35
   5   0   2   19.59    1.36
   5   0   2   19.88    1.36
  -5   0  -2   20.61    1.35
   5   0   2   19.62    1.37
  -5   0  -2   18.85    1.36
   5   0   2   19.70    1.36
  -5   0  -2   20.99    1.36
  -5   0  -2   19.98    1.36
   5   0   2   20.43    1.37
   5   0   2   20.36    1.36
  -5   0  -2   21.65    1.34
   5   0   2   22.13    1.37
   6   0   2  110.01    6.62
  -6   0  -2   97.46    6.62
   6   0   2   98.09    6.58
   6   0   2  105.34    6.62
   6   0   2  101.12    6.62
   6   0   2  105.28    6.63
   6   0   2  102.52    6.63
  -6   0  -2  104.62    6.60
  -6   0  -2   98.34    6.62
  -6   0  -2  105.13    6.62
  -6   0  -2   93.65    6.60
  -7   0  -2   81.20    5.20
   7   0   2   84.12    5.20
  -7   0  -2   83.73    5.21
  -7   0  -2   80.73    5.21
   7   0   2   77.08    5.20
   7   0   2   79.10    5.19
  -7   0  -2   84.38    5.18
   7   0   2   76.39    5.20
   7   0   2   70.36    5.19
   8   0   2   16.48    1.14
  -8   0  -2   15.72    1.11
  -8   0  -2   15.87    1.15
   8   0   2   16.89    1.15
  -8   0  -2   18.53    1.17
   8   0   2   17.27    1.15
  -8   0  -2   16.34    1.14
   8   0   2   14.38    1.14
  -9   0  -2    0.06    0.10
   9   0   2    0.11    0.11
   9   0   2    0.04    0.11
  -9   0  -2   -0.08    0.10
  -9   0  -2   -0.05    0.08
  -9   0  -2    0.09    0.13
  -9   0  -2    0.08    0.08
   9   0   2    0.15    0.12
   9   0   2    0.01    0.10
  -9   0  -2    0.00    0.10
 -10   0  -2   36.76    2.47
  10   0   2   31.33    2.47
 -10   0  -2   39.47    2.50
 -10   0  -2   33.33    2.43
  10   0   2   35.05    2.48
  10   0   2   37.37    2.47
 -10   0  -2   41.35    2.52
  10   0   2   38.71    2.47
 -10   0  -2   37.08    2.50
 -10   0  -2   38.20    2.52
  11   0   2   38.38    2.43
  11   0   2   34.63    2.40
 -11   0  -2   34.93    2.37
  11   0   2   34.39    2.40
 -11   0  -2   35.60    2.43
  11   0   2   33.07    2.41
 -11   0  -2   36.81    2.41
 -11   0  -2   39.48    2.46
 -11   0  -2   34.09    2.43
 -12   0  -2    0.28    0.18
 -12   0  -2    0.18    0.11
  12   0   2    0.25    0.16
  12   0   2    0.41    0.16
  12   0   2    0.39    0.17
 -12   0  -2    0.20    0.20
  12   0   2    0.23    0.16
 -13   0  -2    5.38    0.44
  13   0   2    5.51    0.50
  13   0   2    5.80    0.59
  13   0   2    5.32    0.52
 -13   0  -2    4.78    0.51
  14  -1  -2    0.01    0.14
 -14  -1   2    0.00    0.18
  14  -1  -2   -0.04    0.13
 -14  -1   2    0.05    0.10
  14  -1  -2    0.11    0.16
  14  -1  -2    0.00    0.14
 -14   1   2    0.17    0.15
  14   1  -2   -0.02    0.13
 -14   1   2    0.18    0.12
 -14   1   2    0.09    0.13
  14   1  -2   -0.07    0.14
  14   1  -2    0.18    0.14
  14   1  -2   -0.05    0.12
 -14   1   2    0.04    0.17
  13  -1  -2   13.08    0.96
 -13  -1   2   10.81    0.99
 -13  -1   2   13.43    0.95
 -13  -1   2   12.78    0.92
 -13  -1   2   14.08    1.03
  13  -1  -2   13.45    0.96
  13  -1  -2   13.05    0.97
  13  -1  -2   13.05    0.96
  13  -1  -2   12.26    0.96
 -13  -1   2   13.12    0.97
  13   1  -2   14.23    0.97
 -13   1   2   13.43    1.01
 -13   1   2   12.40    0.92
 -13   1   2   13.64    0.96
  13   1  -2   12.73    0.95
 -13   1   2   14.72    1.02
  13   1  -2   12.72    0.96
  13   1  -2   13.51    0.96
  12  -1  -2   13.19    0.92
  12  -1  -2   11.69    0.90
 -12  -1   2   12.57    0.96
  12  -1  -2   13.11    0.91
 -12  -1   2   12.69    0.92
  12  -1  -2   12.79    0.90
 -12  -1   2   14.81    0.98
 -12  -1   2   12.16    0.87
 -12  -1   2   12.85    0.89
  12  -1  -2   14.26    0.92
  12   1  -2   11.70    0.90
 -12   1   2   11.69    0.90
  12   1  -2   11.08    0.89
 -12   1   2   12.14    0.94
  12   1  -2   12.97    0.91
 -12   1   2   12.08    0.95
  12   1  -2   12.94    0.91
 -12   1   2   11.53    0.90
 -12   1   2   11.57    0.87
  11  -1  -2    4.04    0.38
 -11  -1   2    4.64    0.38
  11  -1  -2    4.70    0.40
 -11  -1   2    4.25    0.43
 -11  -1   2    3.90    0.35
  11  -1  -2    3.91    0.38
 -11  -1   2    4.05    0.39
  11  -1  -2    4.24    0.39
 -11   1   2    4.64    0.38
  11   1  -2    4.66    0.40
  11   1  -2    4.26    0.38
  11   1  -2    4.32    0.39
 -11   1   2    4.37    0.44
 -11   1   2    4.31    0.36
 -11   1   2    4.72    0.39
  11   1  -2    4.63    0.39
 -11   1   2    4.72    0.42
 -10  -1   2    9.05    0.70
  10  -1  -2    8.54    0.65
 -10  -1   2    9.10    0.64
  10  -1  -2    9.08    0.66
  10  -1  -2    8.96    0.65
 -10  -1   2    9.64    0.63
  10  -1  -2    9.70    0.66
 -10  -1   2    9.51    0.67
  10   1  -2    8.12    0.64
 -10   1   2    8.46    0.64
  10   1  -2    8.36    0.65
 -10   1   2    7.91    0.68
  10   1  -2    8.86    0.65
 -10   1   2    8.69    0.65
  10   1  -2    8.51    0.65
 -10   1   2    8.88    0.65
   9  -1  -2   13.62    1.01
   9  -1  -2   14.54    1.02
  -9  -1   2   14.90    1.06
  -9  -1   2   12.82    1.00
  -9  -1   2   15.18    1.03
  -9  -1   2   14.08    0.99
   9  -1  -2   13.97    1.01
  -9  -1   2   15.04    1.05
   9  -1  -2   14.25    1.02
  -9   1   2   14.86    1.01
   9   1  -2   14.33    1.01
   9   1  -2   15.39    1.02
  -9   1   2   14.82    1.01
   9   1  -2   15.68    1.02
  -9   1   2   15.35    1.02
  -9   1   2   14.91    1.05
  -9   1   2   15.57    1.01
   9   1  -2   15.78    1.02
   8  -1  -2   64.31    4.21
  -8  -1   2   61.92    4.25
  -8  -1   2   68.09    4.25
   8  -1  -2   65.08    4.21
  -8  -1   2   60.08    4.20
   8  -1  -2   63.18    4.22
  -8  -1   2   57.22    4.21
   8  -1  -2   62.18    4.21
  -8  -1   2   61.82    4.19
  -8   1   2   62.62    4.20
  -8   1   2   62.60    4.17
   8   1  -2   66.77    4.21
  -8   1   2   69.70    4.22
  -8   1   2   66.47    4.21
   8   1  -2   65.72    4.21
  -8   1   2   66.00    4.21
  -8   1   2   67.91    4.24
   8   1  -2   69.41    4.22
   8   1  -2   66.02    4.22
   7  -1  -2   17.61    1.16
  -7  -1   2   15.69    1.15
  -7  -1   2   20.40    1.22
  -7  -1   2   17.48    1.15
  -7  -1   2   19.07    1.20
  -7  -1   2   18.25    1.17
   7  -1  -2   16.74    1.17
  -7  -1   2   15.40    1.12
   7  -1  -2   17.68    1.17
   7  -1  -2   16.86    1.16
   7   1  -2   18.14    1.17
  -7   1   2   18.15    1.17
   7   1  -2   16.66    1.17
  -7   1   2   14.37    1.15
  -7   1   2   18.26    1.19
  -7   1   2   17.81    1.13
  -7   1   2   16.11    1.15
   7   1  -2   18.01    1.16
  -7   1   2   17.59    1.16
   7   1  -2   15.80    1.16
   7   1  -2   17.71    1.16
   7   1  -2   17.42    1.18
   6  -1  -2  206.01   12.76
  -6  -1   2  214.01   12.76
  -6  -1   2  187.65   12.75
  -6  -1   2  175.58   12.74
   6  -1  -2  195.28   12.75
  -6  -1   2  203.65   12.78
  -6  -1   2  200.15   12.76
  -6  -1   2  222.86   12.78
   6  -1  -2  187.92   12.75
   6  -1  -2  208.36   12.80
  -6  -1   2  207.41   12.74
   6  -1  -2  195.78   12.75
   6  -1  -2  191.17   12.75
   6   1  -2  201.03   12.75
   6   1  -2  192.35   12.75
   6   1  -2  197.50   12.76
   6   1  -2  194.88   12.76
   6   1  -2  183.31   12.75
  -6   1   2  206.23   12.73
   6   1  -2  212.82   12.75
  -6   1   2  182.99   12.74
  -6   1   2  209.01   12.75
  -6   1   2  167.36   12.74
   5  -1  -2   10.37    0.71
  -5  -1   2    9.68    0.67
   5  -1  -2    9.12    0.67
  -5  -1   2    8.39    0.67
   5  -1  -2    9.17    0.67
  -5  -1   2    9.39    0.69
   5  -1  -2    8.54    0.66
   5  -1  -2    7.86    0.67
   5  -1  -2    8.63    0.66
  -5  -1   2    8.80    0.67
   5  -1  -2    9.62    0.66
  -5  -1   2    9.29    0.68
   5  -1  -2    9.99    0.67
  -5  -1   2   10.08    0.67
  -5  -1   2    9.13    0.66
   5   1  -2   10.24    0.67
   5   1  -2   11.60    0.66
   5   1  -2   11.13    0.67
   5   1  -2   10.68    0.68
  -5   1   2   10.91    0.68
  -5   1   2   11.30    0.67
  -5   1   2   10.18    0.68
  -5   1   2   10.27    0.66
  -5   1   2   10.84    0.66
   5   1  -2   10.34    0.67
   5   1  -2   10.58    0.67
   4  -1  -2   99.81    6.46
   4  -1  -2  106.56    6.46
  -4  -1   2  100.50    6.45
   4  -1  -2   95.36    6.46
  -4  -1   2   97.63    6.46
  -4  -1   2   89.76    6.46
  -4  -1   2   99.07    6.45
   4  -1  -2   96.15    6.46
  -4  -1   2  101.78    6.45
   4  -1  -2  104.38    6.46
   4  -1  -2  103.98    6.46
   4  -1  -2   95.01    6.46
  -4  -1   2   87.80    6.46
   4  -1  -2  105.08    6.45
  -4  -1   2   95.87    6.47
  -4  -1   2   88.92    6.46
   4  -1  -2  115.62    6.50
   4  -1  -2   95.36    6.46
   4   1  -2  105.41    6.47
  -4   1   2   99.89    6.46
   4   1  -2  103.98    6.46
   4   1  -2  108.51    6.46
   4   1  -2  107.06    6.46
  -4   1   2  101.82    6.46
   4   1  -2   98.10    6.47
  -4   1   2  100.17    6.45
   4   1  -2   93.39    6.46
  -4   1   2  108.89    6.46
  -4   1   2  104.65    6.47
  -4   1   2   99.17    6.47
   4   1  -2   93.11    6.45
  -4   1   2   91.36    6.45
  -4   1   2  104.00    6.45
   3  -1  -2    9.64    0.74
  -3  -1   2    9.48    0.75
   3  -1  -2   12.10    0.75
   3  -1  -2   10.15    0.75
   3  -1  -2   11.46    0.76
  -3  -1   2   11.24    0.75
  -3  -1   2   12.03    0.75
   3  -1  -2   13.31    0.76
  -3  -1   2   11.66    0.74
   3  -1  -2   12.67    0.78
   3  -1  -2   11.00    0.76
  -3  -1   2   11.27    0.76
  -3  -1   2   10.58    0.77
  -3  -1   2   10.82    0.75
   3   1  -2   12.03    0.77
   3   1  -2   11.59    0.76
  -3   1   2   11.57    0.76
   3   1  -2   10.64    0.74
   3   1  -2   10.50    0.75
  -3   1   2   12.39    0.76
  -3   1   2   10.76    0.76
   3   1  -2   10.34    0.76
  -3   1   2   12.05    0.75
  -3   1   2   11.89    0.76
   3   1  -2   12.00    0.75
   3   1  -2   11.06    0.75
   3   1  -2   11.01    0.75
   3   1  -2   12.17    0.75
   3   1  -2   13.39    0.76
   2  -1  -2  641.35   40.09
   2  -1  -2  596.13   40.07
  -2  -1   2  540.59   40.06
  -2  -1   2  624.21   40.07
  -2  -1   2  694.74   40.07
   2  -1  -2  656.44   40.07
   2  -1  -2  637.91   40.11
  -2  -1   2  665.04   40.07
   2  -1  -2  587.82   40.06
  -2  -1   2  632.68   40.13
   2  -1  -2  659.34   40.09
   2  -1  -2  678.14   40.17
  -2  -1   2  675.66   40.09
  -2   1   2  660.42   40.08
  -2   1   2  606.02   40.06
  -2   1   2  576.90   40.10
   2   1  -2  595.79   40.10
   2   1  -2  580.18   40.07
  -2   1   2  554.81   40.06
   2   1  -2  645.01   40.08
   2   1  -2  542.27   40.04
   2   1  -2  613.67   40.07
  -1  -1   2  781.99   50.64
   1  -1  -2  758.39   50.64
  -1  -1   2  852.25   50.61
  -1  -1   2  818.09   50.67
  -1   1   2  757.80   50.63
   1   1  -2  741.15   50.59
   0  -1  -2  135.71    9.57
   0  -1   2  142.83    9.58
   0  -1   2  135.67    9.56
   0  -1   2  148.08    9.59
   0  -1  -2  142.75    9.56
   0  -1  -2  139.36    9.55
   0  -1  -2  139.79    9.56
   0  -1   2  154.00    9.61
   0  -1   2  149.77    9.56
   0  -1  -2  132.97    9.55
   0  -1  -2  150.38    9.62
   0  -1   2  144.19    9.55
   0  -1  -2  147.98    9.62
   0  -1   2  157.62    9.56
   0  -1   2  131.56    9.56
   0  -1   2  128.90    9.56
   0  -1  -2  163.35    9.60
   0  -1  -2  140.63    9.56
   0   1   2  149.66    9.57
   0   1   2  150.50    9.56
   0   1  -2  143.51    9.56
   0   1   2  152.20    9.59
   0   1   2  160.57    9.56
   0   1  -2  166.04    9.61
   0   1   2  159.95    9.62
   0   1   2  149.71    9.59
   0   1   2  169.04    9.59
   0   1  -2  145.05    9.56
   0   1  -2  158.78    9.60
   0   1  -2  148.60    9.58
   0   1  -2  162.61    9.57
   0   1   2  131.61    9.56
   0   1   2  136.09    9.58
   0   1  -2  158.04    9.58
   0   1   2  163.51    9.59
  -1  -1  -2  168.44    9.44
  -1  -1  -2  153.79    9.42
   1  -1   2  150.83    9.43
  -1  -1  -2  158.41    9.48
  -1  -1  -2  157.43    9.47
   1  -1   2  132.22    9.43
   1  -1   2  141.35    9.46
   1  -1   2  167.32    9.43
  -1  -1  -2  164.58    9.45
   1  -1   2  151.56    9.42
   1  -1   2  151.84    9.42
   1  -1   2  152.96    9.42
  -1  -1  -2  153.07    9.42
   1  -1   2  155.39    9.43
  -1  -1  -2  159.09    9.44
  -1  -1  -2  129.27    9.42
  -1  -1  -2  149.29    9.41
   1   1   2  158.48    9.46
   1   1   2  138.52    9.41
   1   1   2  129.61    9.41
  -1   1  -2  138.74    9.43
   1   1   2  124.45    9.42
   1   1   2  135.63    9.42
  -1   1  -2  149.08    9.46
  -1   1  -2  136.97    9.42
  -1   1  -2  142.33    9.42
   1   1   2  145.07    9.43
   1   1   2  147.84    9.42
  -1   1  -2  152.08    9.42
   1   1   2  128.49    9.42
  -1   1  -2  142.87    9.41
   1   1   2  146.53    9.47
  -1   1  -2  149.47    9.45
   1   1   2  137.53    9.42
  -1   1  -2  132.47    9.42
   1   1   2  138.57    9.42
  -1   1  -2  134.46    9.47
  -2  -1  -2  130.71    8.27
  -2  -1  -2  140.30    8.27
   2  -1   2  140.40    8.28
   2  -1   2  121.07    8.28
   2  -1   2  108.60    8.28
  -2  -1  -2  123.01    8.28
   2  -1   2  134.89    8.27
  -2  -1  -2  117.67    8.28
   2  -1   2  132.18    8.28
   2  -1   2  126.72    8.29
  -2  -1  -2  110.38    8.27
   2  -1   2  116.53    8.27
  -2  -1  -2  122.62    8.27
   2  -1   2  131.92    8.28
  -2  -1  -2  128.85    8.30
  -2  -1  -2  129.85    8.26
   2  -1   2  128.99    8.28
  -2   1  -2  128.07    8.28
   2   1   2  141.86    8.30
   2   1   2  127.35    8.28
   2   1   2  133.53    8.28
  -2   1  -2  120.63    8.28
  -2   1  -2  133.17    8.28
  -2   1  -2  133.98    8.28
   2   1   2  120.85    8.27
  -2   1  -2  137.95    8.28
  -2   1  -2  129.10    8.28
   2   1   2  115.48    8.28
  -2   1  -2  146.86    8.28
   2   1   2  130.29    8.31
  -2   1  -2  125.43    8.28
   2   1   2  135.46    8.27
  -2   1  -2  126.18    8.27
   2   1   2  131.50    8.28
  -2   1  -2  128.77    8.27
   2   1   2  118.80    8.28
   2   1   2  132.43    8.28
   3  -1   2  175.93   11.73
  -3  -1  -2  164.26   11.77
  -3  -1  -2  181.82   11.74
   3  -1   2  152.18   11.73
  -3  -1  -2  177.50   11.74
   3  -1   2  165.66   11.74
  -3  -1  -2  190.76   11.76
   3  -1   2  192.15   11.74
  -3  -1  -2  176.10   11.73
  -3  -1  -2  167.65   11.72
   3  -1   2  181.73   11.74
  -3  -1  -2  174.88   11.72
  -3  -1  -2  189.80   11.73
   3  -1   2  166.14   11.73
   3  -1   2  153.94   11.74
  -3  -1  -2  164.02   11.73
  -3  -1  -2  195.26   11.75
   3  -1   2  158.69   11.74
   3  -1   2  183.76   11.74
   3  -1   2  193.96   11.73
   3   1   2  190.04   11.79
   3   1   2  208.24   11.75
   3   1   2  175.80   11.73
   3   1   2  197.86   11.75
   3   1   2  168.38   11.73
   3   1   2  176.21   11.74
  -3   1  -2  177.89   11.73
  -3   1  -2  181.95   11.74
  -3   1  -2  192.56   11.74
   3   1   2  207.31   11.74
  -3   1  -2  208.79   11.75
   3   1   2  195.41   11.75
   3   1   2  202.91   11.75
  -3   1  -2  186.34   11.73
   3   1   2  190.94   11.74
  -3   1  -2  180.82   11.74
   3   1   2  179.29   11.73
  -3   1  -2  183.38   11.73
   4  -1   2   28.10    1.85
  -4  -1  -2   27.88    1.83
  -4  -1  -2   25.40    1.85
   4  -1   2   26.76    1.84
  -4  -1  -2   27.04    1.83
   4  -1   2   28.39    1.84
  -4  -1  -2   26.42    1.86
  -4  -1  -2   25.34    1.85
  -4  -1  -2   27.51    1.84
   4  -1   2   32.17    1.85
   4  -1   2   28.88    1.83
  -4  -1  -2   29.46    1.84
   4  -1   2   25.38    1.85
  -4  -1  -2   25.76    1.85
   4  -1   2   25.21    1.85
  -4  -1  -2   26.73    1.83
  -4   1  -2   30.22    1.85
  -4   1  -2   28.45    1.84
   4   1   2   29.90    1.84
  -4   1  -2   29.99    1.85
  -4   1  -2   26.20    1.85
  -4   1  -2   27.78    1.85
   4   1   2   29.53    1.85
   4   1   2   29.54    1.86
   4   1   2   29.73    1.85
   4   1   2   28.95    1.85
   4   1   2   26.88    1.84
   4   1   2   26.27    1.85
  -4   1  -2   29.55    1.84
   4   1   2   29.52    1.85
   4   1   2   29.23    1.86
  -4   1  -2   27.99    1.85
   4   1   2   27.42    1.86
  -4   1  -2   28.43    1.85
  -5  -1  -2  218.27   14.63
   5  -1   2  227.58   14.66
   5  -1   2  215.26   14.63
  -5  -1  -2  222.98   14.63
   5  -1   2  221.59   14.62
  -5  -1  -2  231.39   14.62
   5  -1   2  233.14   14.62
   5  -1   2  203.51   14.63
  -5  -1  -2  195.79   14.60
   5  -1   2  207.75   14.63
  -5  -1  -2  234.60   14.62
   5  -1   2  221.06   14.60
   5  -1   2  218.01   14.65
  -5  -1  -2  216.39   14.64
  -5  -1  -2  244.19   14.61
  -5  -1  -2  231.87   14.61
   5  -1   2  238.44   14.63
  -5   1  -2  239.22   14.63
  -5   1  -2  233.42   14.63
  -5   1  -2  240.63   14.63
   5   1   2  235.10   14.63
   5   1   2  200.73   14.61
   5   1   2  232.01   14.63
   5   1   2  214.98   14.63
   5   1   2  231.88   14.63
  -5   1  -2  226.29   14.62
  -5   1  -2  229.86   14.63
   5   1   2  220.92   14.63
  -5   1  -2  247.60   14.62
  -5   1  -2  232.19   14.63
   5   1   2  255.17   14.64
   6  -1   2   63.04    3.87
   6  -1   2   62.09    3.86
  -6  -1  -2   59.46    3.84
  -6  -1  -2   59.40    3.86
  -6  -1  -2   65.80    3.90
  -6  -1  -2   56.25    3.86
   6  -1   2   55.87    3.87
   6  -1   2   60.64    3.84
   6  -1   2   59.58    3.86
  -6  -1  -2   57.57    3.85
  -6  -1  -2   56.83    3.84
   6  -1   2   56.41    3.88
  -6  -1  -2   60.07    3.88
   6   1   2   56.03    3.86
   6   1   2   57.72    3.87
   6   1   2   58.67    3.87
  -6   1  -2   62.44    3.87
   6   1   2   55.15    3.87
   6   1   2   64.29    3.88
   6   1   2   58.79    3.87
  -6   1  -2   63.13    3.87
  -6   1  -2   52.72    3.87
  -7  -1  -2   14.95    1.09
  -7  -1  -2   15.66    1.05
   7  -1   2   16.39    1.09
  -7  -1  -2   15.50    1.05
  -7  -1  -2   17.90    1.12
  -7  -1  -2   16.10    1.07
   7  -1   2   16.54    1.08
   7  -1   2   16.95    1.08
   7  -1   2   16.06    1.03
   7  -1   2   16.28    1.09
  -7  -1  -2   14.24    1.09
  -7  -1  -2   16.48    1.06
   7   1   2   14.83    1.08
  -7   1  -2   15.30    1.08
  -7   1  -2   15.92    1.07
   7   1   2   13.82    1.06
  -7   1  -2   17.33    1.09
   7   1   2   15.80    1.09
   7   1   2   13.20    1.07
  -7   1  -2   14.06    1.07
   7   1   2   14.25    1.08
  -8  -1  -2   13.98    0.94
  -8  -1  -2   11.43    0.91
  -8  -1  -2   12.72    0.89
  -8  -1  -2   12.18    0.91
  -8  -1  -2   12.71    0.88
   8  -1   2   11.93    0.89
   8  -1   2   12.66    0.91
  -8  -1  -2   12.58    0.86
   8  -1   2   14.18    0.92
   8  -1   2   13.88    0.90
  -8   1  -2   12.15    0.90
   8   1   2   12.83    0.90
  -8   1  -2   13.23    0.88
   8   1   2   10.69    0.89
   8   1   2   11.51    0.89
   8   1   2   13.91    0.91
  -8   1  -2   13.19    0.91
  -8   1  -2   11.80    0.90
   9  -1   2   28.04    1.84
  -9  -1  -2   29.10    1.81
   9  -1   2   27.87    1.84
  -9  -1  -2   25.30    1.78
   9  -1   2   26.49    1.82
  -9  -1  -2   31.28    1.88
  -9  -1  -2   24.41    1.84
   9  -1   2   28.27    1.82
  -9  -1  -2   27.46    1.82
   9   1   2   26.42    1.83
  -9   1  -2   26.37    1.83
   9   1   2   24.58    1.82
   9   1   2   29.15    1.83
  -9   1  -2   26.37    1.83
   9   1   2   25.58    1.83
  -9   1  -2   25.80    1.80
  -9   1  -2   25.28    1.83
 -10  -1  -2   20.88    1.35
  10  -1   2   18.97    1.28
 -10  -1  -2   19.11    1.31
 -10  -1  -2   17.95    1.27
 -10  -1  -2   16.21    1.23
  10  -1   2   17.63    1.29
  10  -1   2   16.83    1.29
  10  -1   2   16.51    1.26
 -10   1  -2   18.03    1.25
  10   1   2   19.81    1.28
  10   1   2   19.63    1.29
  10   1   2   18.70    1.29
  10   1   2   16.27    1.28
 -10   1  -2   18.54    1.30
 -10   1  -2   19.68    1.29
 -10   1  -2   18.04    1.30
  11  -1   2    3.19    0.34
  11  -1   2    3.57    0.37
 -11  -1  -2    3.59    0.40
 -11  -1  -2    4.04    0.37
  11  -1   2    3.29    0.38
  11  -1   2    2.90    0.36
 -11  -1  -2    3.54    0.43
 -11  -1  -2    3.38    0.30
  11   1   2    3.60    0.38
  11   1   2    3.36    0.37
  11   1   2    3.32    0.37
 -11   1  -2    3.51    0.36
  11   1   2    3.33    0.37
 -11   1  -2    3.51    0.39
 -11   1  -2    3.49    0.41
 -11   1  -2    3.64    0.33
 -11   1  -2    3.48    0.40
 -12  -1  -2   11.00    0.95
  12  -1   2   12.20    0.93
  12  -1   2   13.63    0.92
  12  -1   2   11.45    0.92
  12  -1   2   13.17    0.95
 -12  -1  -2   12.10    0.86
 -12  -1  -2   13.37    1.01
  12   1   2   12.91    0.94
  12   1   2   11.55    0.92
 -12   1  -2   11.95    0.95
 -12   1  -2   12.24    0.92
 -12   1  -2   13.03    0.98
 -12   1  -2   12.46    0.96
 -12   1  -2   13.11    0.90
  12   1   2   11.48    0.92
  12   1   2   12.28    0.93
 -13  -1  -2    3.03    0.30
  13  -1   2    3.99    0.37
  13  -1   2    3.84    0.57
 -13  -1  -2    2.48    0.38
 -13   1  -2    3.08    0.32
  13   1   2    2.77    0.36
  13   1   2    2.82    0.36
 -13   1  -2    3.18    0.40
  13   1   2    3.14    0.36
  14  -2  -2    9.15    0.74
 -14  -2   2    8.71    0.82
 -14  -2   2    8.71    0.67
  14  -2  -2    9.58    0.73
 -14  -2   2    8.61    0.75
  14  -2  -2    8.40    0.71
  14  -2  -2    9.02    0.74
  14   2  -2   10.34    0.75
 -14   2   2    9.59    0.73
 -14   2   2    9.55    0.78
  14   2  -2    8.73    0.73
  14   2  -2    9.03    0.72
 -14   2   2    9.88    0.78
 -14   2   2   10.38    0.71
  14   2  -2    9.51    0.74
 -13  -2   2    5.18    0.43
  13  -2  -2    5.54    0.49
  13  -2  -2    5.62    0.49
 -13  -2   2    6.01    0.56
  13  -2  -2    5.14    0.49
  13  -2  -2    5.20    0.47
 -13  -2   2    5.43    0.50
 -13  -2   2    6.18    0.60
  13  -2  -2    4.96    0.49
 -13   2   2    5.86    0.46
  13   2  -2    5.28    0.47
 -13   2   2    4.84    0.48
  13   2  -2    5.18    0.48
  13   2  -2    6.05    0.49
 -13   2   2    5.56    0.53
 -13   2   2    5.06    0.52
  13   2  -2    6.30    0.50
 -12  -2   2    5.42    0.47
 -12  -2   2    5.36    0.53
  12  -2  -2    5.15    0.44
  12  -2  -2    5.36    0.45
 -12  -2   2    5.00    0.40
  12  -2  -2    5.32    0.46
 -12  -2   2    5.02    0.49
  12  -2  -2    5.37    0.46
 -12  -2   2    4.79    0.41
  12  -2  -2    4.73    0.45
 -12   2   2    5.04    0.45
 -12   2   2    5.07    0.49
 -12   2   2    5.04    0.42
  12   2  -2    4.55    0.43
  12   2  -2    4.81    0.44
  12   2  -2    5.01    0.45
  12   2  -2    5.05    0.44
 -11  -2   2    7.14    0.56
  11  -2  -2    7.41    0.58
 -11  -2   2    6.90    0.64
  11  -2  -2    6.98    0.59
  11  -2  -2    7.84    0.60
  11  -2  -2    8.38    0.61
 -11  -2   2    7.29    0.55
  11  -2  -2    7.44    0.59
 -11  -2   2    6.82    0.60
 -11  -2   2    7.61    0.66
 -11   2   2    7.63    0.63
 -11   2   2    8.38    0.58
 -11   2   2    7.72    0.59
  11   2  -2    8.40    0.61
  11   2  -2    7.75    0.58
  11   2  -2    7.22    0.59
  11   2  -2    8.54    0.59
 -11   2   2    7.97    0.58
 -10  -2   2    4.46    0.44
 -10  -2   2    5.80    0.50
  10  -2  -2    4.79    0.43
 -10  -2   2    4.50    0.47
 -10  -2   2    5.33    0.41
  10  -2  -2    5.00    0.42
  10  -2  -2    5.67    0.44
 -10  -2   2    4.99    0.40
  10  -2  -2    5.51    0.44
  10  -2  -2    5.27    0.44
  10   2  -2    5.95    0.43
  10   2  -2    5.66    0.42
  10   2  -2    5.81    0.44
 -10   2   2    5.09    0.43
 -10   2   2    5.19    0.42
  10   2  -2    5.65    0.43
 -10   2   2    4.52    0.46
 -10   2   2    5.35    0.42
  -9  -2   2   33.27    2.41
  -9  -2   2   35.47    2.46
   9  -2  -2   37.99    2.45
   9  -2  -2   34.61    2.44
   9  -2  -2   37.63    2.45
  -9  -2   2   37.06    2.49
  -9  -2   2   37.58    2.49
   9  -2  -2   37.25    2.44
   9  -2  -2   37.32    2.45
  -9  -2   2   35.40    2.42
  -9   2   2   38.82    2.43
   9   2  -2   35.25    2.44
   9   2  -2   37.83    2.44
   9   2  -2   37.17    2.43
  -9   2   2   38.02    2.44
  -9   2   2   37.79    2.47
  -9   2   2   36.01    2.44
   9   2  -2   39.30    2.44
   8  -2  -2   18.99    1.28
  -8  -2   2   18.14    1.25
  -8  -2   2   18.90    1.26
   8  -2  -2   17.70    1.28
   8  -2  -2   20.37    1.28
  -8  -2   2   19.37    1.32
   8  -2  -2   19.90    1.28
   8  -2  -2   18.31    1.27
  -8  -2   2   17.59    1.29
  -8   2   2   19.13    1.24
   8   2  -2   18.50    1.26
  -8   2   2   17.15    1.28
  -8   2   2   18.96    1.26
  -8   2   2   19.88    1.28
   8   2  -2   17.71    1.27
   8   2  -2   20.56    1.28
  -8   2   2   19.12    1.30
   8   2  -2   19.76    1.26
  -8   2   2   18.47    1.27
   7  -2  -2  113.27    7.91
  -7  -2   2  117.08    7.92
  -7  -2   2  127.67    7.97
   7  -2  -2  113.12    7.92
   7  -2  -2  117.55    7.92
   7  -2  -2  130.25    7.93
  -7  -2   2  119.34    7.93
   7  -2  -2  133.76    7.93
  -7  -2   2  132.94    7.91
  -7  -2   2  117.34    7.91
   7   2  -2  123.38    7.92
  -7   2   2  124.51    7.91
   7   2  -2  121.15    7.91
   7   2  -2  121.14    7.92
  -7   2   2  125.39    7.90
  -7   2   2  114.64    7.91
   7   2  -2  114.35    7.91
   7   2  -2  109.19    7.92
  -7   2   2  129.64    7.93
  -7   2   2  139.68    7.95
  -6  -2   2   36.72    2.69
   6  -2  -2   42.43    2.66
  -6  -2   2   44.70    2.65
   6  -2  -2   39.82    2.66
  -6  -2   2   41.32    2.65
   6  -2  -2   37.33    2.66
  -6  -2   2   40.30    2.63
  -6  -2   2   39.64    2.66
   6  -2  -2   42.60    2.66
  -6  -2   2   36.62    2.66
  -6  -2   2   37.71    2.64
   6  -2  -2   35.39    2.65
   6  -2  -2   42.06    2.66
  -6   2   2   42.00    2.64
   6   2  -2   40.35    2.66
   6   2  -2   42.17    2.65
   6   2  -2   44.56    2.65
   6   2  -2   40.57    2.65
   6   2  -2   44.95    2.66
  -6   2   2   40.11    2.67
  -6   2   2   41.64    2.65
  -6   2   2   41.38    2.65
  -6   2   2   42.79    2.66
   6   2  -2   37.63    2.67
  -5  -2   2  132.01   10.10
  -5  -2   2  162.11   10.12
   5  -2  -2  165.59   10.12
   5  -2  -2  156.38   10.17
  -5  -2   2  147.81   10.13
  -5  -2   2  159.44   10.11
  -5  -2   2  178.34   10.15
  -5  -2   2  141.71   10.14
   5  -2  -2  166.17   10.13
  -5  -2   2  147.37   10.11
   5  -2  -2  171.17   10.12
  -5  -2   2  161.33   10.13
   5  -2  -2  159.34   10.12
   5  -2  -2  156.66   10.11
   5  -2  -2  155.76   10.12
  -5  -2   2  165.43   10.11
   5  -2  -2  150.06   10.12
   5  -2  -2  161.76   10.12
   5   2  -2  163.55   10.14
  -5   2   2  155.26   10.12
   5   2  -2  152.04   10.11
  -5   2   2  144.47   10.10
  -5   2   2  157.14   10.11
   5   2  -2  143.00   10.10
   5   2  -2  156.26   10.11
  -5   2   2  164.58   10.13
   5   2  -2  131.56   10.11
   5   2  -2  165.39   10.11
  -5   2   2  168.44   10.12
  -5   2   2  163.67   10.13
  -5   2   2  148.95   10.11
  -5   2   2  164.81   10.14
   5   2  -2  156.14   10.13
   5   2  -2  158.87   10.11
  -5   2   2  151.12   10.12
   4  -2  -2   15.49    1.10
  -4  -2   2   14.86    1.09
   4  -2  -2   14.80    1.09
  -4  -2   2   17.17    1.12
  -4  -2   2   15.35    1.09
   4  -2  -2   13.83    1.10
  -4  -2   2   15.04    1.09
   4  -2  -2   13.94    1.13
  -4  -2   2   14.63    1.11
   4  -2  -2   14.82    1.10
  -4  -2   2   14.57    1.10
  -4  -2   2   15.51    1.09
   4  -2  -2   14.38    1.09
   4  -2  -2   16.12    1.09
  -4  -2   2   14.70    1.09
   4  -2  -2   15.68    1.10
   4   2  -2   19.28    1.11
  -4   2   2   18.01    1.09
  -4   2   2   18.76    1.12
   4   2  -2   18.06    1.11
   4   2  -2   15.95    1.11
  -4   2   2   18.12    1.11
   4   2  -2   18.78    1.09
  -4   2   2   17.21    1.10
   4   2  -2   16.60    1.10
   4   2  -2   18.53    1.09
   4   2  -2   17.74    1.10
  -4   2   2   18.46    1.10
  -4   2   2   17.84    1.10
  -4   2   2   18.36    1.08
   4   2  -2   17.03    1.10
   4   2  -2   17.48    1.10
  -4   2   2   18.58    1.10
  -4   2   2   18.32    1.10
   3  -2  -2   61.31    3.79
   3  -2  -2   56.36    3.80
  -3  -2   2   59.95    3.80
   3  -2  -2   57.92    3.80
   3  -2  -2   62.64    3.81
   3  -2  -2   65.16    3.80
  -3  -2   2   58.83    3.83
  -3  -2   2   64.12    3.79
   3  -2  -2   54.34    3.80
   3  -2  -2   67.00    3.84
  -3  -2   2   59.95    3.80
  -3  -2   2   65.74    3.80
  -3  -2   2   55.88    3.80
   3   2  -2   57.67    3.78
   3   2  -2   57.66    3.78
  -3   2   2   55.64    3.81
  -3   2   2   53.46    3.80
   3   2  -2   57.77    3.80
  -3   2   2   57.06    3.80
   3   2  -2   56.70    3.80
   3   2  -2   51.51    3.79
   3   2  -2   57.31    3.80
   3   2  -2   62.78    3.80
  -3   2   2   57.54    3.80
  -3   2   2   55.81    3.80
   3   2  -2   55.36    3.79
   3   2  -2   63.52    3.82
  -3   2   2   56.44    3.82
  -3   2   2   57.60    3.80
  -3   2   2   55.24    3.79
   3   2  -2   63.58    3.82
  -3   2   2   52.59    3.80
  -3   2   2   62.47    3.80
  -2  -2   2  275.06   15.76
   2  -2  -2  220.74   15.61
   2  -2  -2  220.63   15.57
  -2  -2   2  238.51   15.57
   2  -2  -2  240.03   15.55
   2  -2  -2  242.12   15.58
  -2  -2   2  223.64   15.56
  -2  -2   2  236.53   15.57
   2  -2  -2  246.69   15.64
   2  -2  -2  211.24   15.53
  -2  -2   2  235.71   15.59
  -2  -2   2  233.20   15.59
  -2  -2   2  235.71   15.56
   2  -2  -2  243.87   15.57
   2  -2  -2  229.41   15.58
  -2  -2   2  227.05   15.58
  -2  -2   2  255.94   15.63
   2   2  -2  256.25   15.59
   2   2  -2  220.98   15.58
   2   2  -2  235.20   15.57
  -2   2   2  232.94   15.60
  -2   2   2  247.01   15.62
  -2   2   2  252.03   15.60
   2   2  -2  234.95   15.59
   2   2  -2  261.35   15.69
  -2   2   2  257.17   15.56
   2   2  -2  239.26   15.57
  -2   2   2  243.21   15.56
   2   2  -2  257.44   15.60
   2   2  -2  260.45   15.62
  -2   2   2  215.59   15.57
   2   2  -2  255.78   15.56
  -2   2   2  233.03   15.62
  -2   2   2  264.70   15.57
  -2   2   2  256.59   15.54
   1  -2  -2  453.78   27.97
   1  -2  -2  449.07   27.98
  -1  -2   2  415.58   27.97
  -1  -2   2  433.13   28.03
   1  -2  -2  367.38   28.05
  -1  -2   2  422.26   28.06
   1  -2  -2  416.14   28.00
  -1  -2   2  457.01   28.01
   1  -2  -2  485.11   27.97
   1  -2  -2  399.08   27.99
  -1  -2   2  421.27   28.01
  -1  -2   2  396.09   28.00
   1  -2  -2  413.51   28.08
  -1  -2   2  482.92   28.03
  -1  -2   2  487.13   28.07
  -1  -2   2  436.85   27.94
   1  -2  -2  463.61   27.99
   1  -2  -2  469.66   28.09
   1   2  -2  475.11   28.03
  -1   2   2  418.53   28.00
  -1   2   2  427.85   27.97
   1   2  -2  423.15   28.00
   1   2  -2  462.22   28.10
   1   2  -2  456.32   28.02
  -1   2   2  401.26   27.98
  -1   2   2  471.84   27.98
   1   2  -2  391.54   28.03
  -1   2   2  385.39   27.98
   1   2  -2  445.60   28.06
  -1   2   2  420.87   28.02
   1   2  -2  448.51   27.94
  -1   2   2  447.33   28.00
  -1   2   2  414.84   28.04
   1   2  -2  411.89   27.97
   1   2  -2  460.58   28.13
  -1   2   2  428.29   27.96
  -1   2   2  402.75   28.06
  -1   2   2  422.79   28.07
   0  -2   2  244.36   14.46
   0  -2  -2  209.48   14.49
   0  -2  -2  228.43   14.44
   0  -2   2  229.91   14.48
   0  -2  -2  232.66   14.44
   0  -2   2  197.23   14.43
   0  -2   2  233.11   14.48
   0  -2  -2  224.56   14.49
   0  -2  -2  225.91   14.43
   0  -2   2  240.88   14.46
   0  -2   2  240.85   14.45
   0  -2  -2  248.61   14.50
   0  -2   2  230.59   14.48
   0  -2  -2  225.07   14.45
   0  -2   2  204.04   14.45
   0  -2   2  215.79   14.42
   0   2  -2  239.55   14.42
   0   2  -2  245.46   14.45
   0   2  -2  222.65   14.48
   0   2   2  220.95   14.44
   0   2   2  199.07   14.48
   0   2   2  220.46   14.43
   0   2  -2  243.86   14.50
   0   2  -2  216.02   14.44
   0   2   2  209.66   14.42
   0   2   2  199.42   14.46
   0   2   2  217.97   14.43
   0   2   2  222.61   14.48
   0   2  -2  225.88   14.46
   0   2   2  208.33   14.42
   0   2   2  224.25   14.44
   0   2   2  239.06   14.50
   0   2   2  228.42   14.48
   0   2  -2  193.72   14.42
  -1  -2  -2   66.06    4.31
   1  -2   2   68.19    4.31
   1  -2   2   75.72    4.31
  -1  -2  -2   65.61    4.31
   1  -2   2   72.80    4.30
   1  -2   2   71.80    4.32
   1  -2   2   67.66    4.34
  -1  -2  -2   69.72    4.33
   1  -2   2   76.60    4.32
   1  -2   2   73.81    4.32
  -1  -2  -2   63.48    4.32
   1  -2   2   73.99    4.32
   1  -2   2   72.95    4.30
  -1  -2  -2   69.51    4.32
  -1  -2  -2   72.78    4.30
   1  -2   2   76.84    4.33
   1   2   2   63.33    4.31
   1   2   2   57.92    4.32
  -1   2  -2   60.99    4.31
  -1   2  -2   63.18    4.30
   1   2   2   63.81    4.30
  -1   2  -2   66.56    4.32
  -1   2  -2   64.37    4.31
   1   2   2   67.12    4.32
   1   2   2   57.13    4.29
  -1   2  -2   55.85    4.31
  -1   2  -2   60.92    4.31
   1   2   2   61.17    4.30
  -1   2  -2   58.01    4.33
   1   2   2   63.78    4.31
   1   2   2   62.82    4.31
   1   2   2   66.41    4.30
  -2  -2  -2  102.93    7.35
  -2  -2  -2  122.14    7.33
  -2  -2  -2  118.32    7.34
  -2  -2  -2  128.11    7.34
   2  -2   2  107.10    7.37
  -2  -2  -2  120.91    7.32
  -2  -2  -2  111.20    7.35
  -2  -2  -2  122.01    7.33
   2  -2   2  116.34    7.34
   2  -2   2  119.98    7.35
  -2  -2  -2  128.07    7.36
   2  -2   2  112.97    7.35
  -2  -2  -2  122.02    7.35
   2  -2   2  123.10    7.34
   2  -2   2  106.70    7.34
   2  -2   2  127.59    7.36
   2  -2   2  105.78    7.34
  -2  -2  -2  103.48    7.33
   2  -2   2  116.59    7.35
  -2   2  -2  114.00    7.35
  -2   2  -2  104.91    7.36
  -2   2  -2  109.23    7.34
   2   2   2  115.96    7.35
   2   2   2  107.89    7.35
   2   2   2  108.52    7.34
   2   2   2  125.19    7.33
   2   2   2  120.51    7.34
   2   2   2  101.32    7.34
  -2   2  -2  127.93    7.35
   2   2   2  104.53    7.34
   2   2   2  112.81    7.34
  -2   2  -2  107.06    7.34
  -2   2  -2  114.40    7.35
   2   2   2  106.70    7.33
   2   2   2  108.53    7.33
  -2   2  -2  117.03    7.34
   2   2   2  109.20    7.33
  -2   2  -2  119.76    7.33
  -2   2  -2   96.82    7.34
  -2   2  -2   95.73    7.34
   3  -2   2   15.66    1.20
  -3  -2  -2   17.79    1.21
  -3  -2  -2   17.44    1.23
  -3  -2  -2   15.23    1.19
   3  -2   2   17.72    1.20
  -3  -2  -2   17.41    1.20
  -3  -2  -2   18.05    1.22
   3  -2   2   16.07    1.19
   3  -2   2   16.85    1.22
   3  -2   2   19.22    1.21
  -3  -2  -2   16.56    1.20
   3  -2   2   17.82    1.22
   3  -2   2   17.71    1.24
   3  -2   2   16.44    1.20
  -3  -2  -2   16.91    1.19
  -3  -2  -2   18.08    1.22
   3  -2   2   17.49    1.22
   3  -2   2   18.17    1.23
  -3  -2  -2   16.72    1.22
  -3   2  -2   17.09    1.22
  -3   2  -2   19.47    1.19
  -3   2  -2   18.02    1.21
   3   2   2   20.02    1.23
   3   2   2   16.46    1.20
  -3   2  -2   21.28    1.22
  -3   2  -2   18.27    1.23
  -3   2  -2   19.74    1.22
   3   2   2   19.20    1.23
   3   2   2   18.91    1.20
   3   2   2   19.02    1.21
  -3   2  -2   21.63    1.23
   3   2   2   20.65    1.23
   3   2   2   20.18    1.22
   3   2   2   20.46    1.20
  -3   2  -2   19.92    1.22
   3   2   2   20.12    1.21
   4  -2   2  197.88   11.72
  -4  -2  -2  203.74   11.73
   4  -2   2  194.65   11.69
   4  -2   2  153.48   11.71
  -4  -2  -2  185.21   11.72
  -4  -2  -2  182.94   11.68
  -4  -2  -2  208.01   11.71
  -4  -2  -2  157.32   11.69
   4  -2   2  153.17   11.73
  -4  -2  -2  189.07   11.71
  -4  -2  -2  182.33   11.70
   4  -2   2  206.81   11.70
  -4  -2  -2  208.78   11.70
   4  -2   2  171.68   11.70
  -4  -2  -2  155.60   11.69
   4  -2   2  194.02   11.70
   4  -2   2  157.86   11.71
   4   2   2  168.74   11.72
  -4   2  -2  181.30   11.72
   4   2   2  165.63   11.70
  -4   2  -2  182.60   11.71
  -4   2  -2  176.30   11.69
   4   2   2  192.78   11.71
   4   2   2  182.30   11.75
   4   2   2  180.11   11.68
  -4   2  -2  191.44   11.72
   4   2   2  187.72   11.71
   4   2   2  185.36   11.73
  -4   2  -2  201.85   11.72
   4   2   2  179.29   11.70
  -4   2  -2  163.59   11.72
   4   2   2  172.99   11.70
   4   2   2  174.46   11.70
  -4   2  -2  173.32   11.70
   5  -2   2   11.08    0.78
  -5  -2  -2   12.95    0.79
  -5  -2  -2   12.44    0.78
   5  -2   2   13.74    0.82
   5  -2   2   12.75    0.78
   5  -2   2   10.97    0.81
  -5  -2  -2    9.52    0.77
  -5  -2  -2   10.75    0.79
  -5  -2  -2   12.17    0.82
  -5  -2  -2   10.01    0.81
   5  -2   2   13.53    0.80
  -5  -2  -2   12.39    0.77
  -5  -2  -2   12.10    0.81
   5  -2   2   12.00    0.78
  -5  -2  -2   12.71    0.79
   5   2   2   11.17    0.76
  -5   2  -2   10.35    0.79
  -5   2  -2   12.19    0.81
   5   2   2   10.87    0.79
   5   2   2   10.26    0.77
   5   2   2   11.00    0.80
  -5   2  -2    9.77    0.79
   5   2   2   11.66    0.79
  -5   2  -2   11.77    0.80
   5   2   2   11.75    0.80
   5   2   2   11.02    0.79
   5   2   2   11.57    0.81
  -5   2  -2   10.88    0.80
  -5   2  -2   10.78    0.79
   6  -2   2   63.91    4.58
   6  -2   2   78.37    4.57
   6  -2   2   72.17    4.57
  -6  -2  -2   70.58    4.60
   6  -2   2   72.47    4.60
  -6  -2  -2   78.22    4.58
   6  -2   2   62.57    4.59
  -6  -2  -2   74.12    4.57
  -6  -2  -2   77.54    4.56
   6  -2   2   66.86    4.57
  -6  -2  -2   59.89    4.55
  -6  -2  -2   61.28    4.61
  -6  -2  -2   68.00    4.58
  -6   2  -2   68.46    4.59
   6   2   2   64.03    4.58
   6   2   2   72.08    4.59
  -6   2  -2   65.55    4.59
   6   2   2   67.94    4.57
  -6   2  -2   74.23    4.59
   6   2   2   66.25    4.58
   6   2   2   70.51    4.59
   6   2   2   75.96    4.60
  -6   2  -2   81.11    4.61
   6   2   2   72.35    4.54
  -6   2  -2   73.19    4.58
   7  -2   2   14.79    1.01
  -7  -2  -2   12.70    1.00
   7  -2   2   14.36    0.97
  -7  -2  -2   13.76    0.97
  -7  -2  -2   13.22    0.95
   7  -2   2   15.67    1.01
   7  -2   2   13.24    0.98
  -7  -2  -2   13.31    0.95
  -7  -2  -2   12.88    1.02
  -7  -2  -2   14.35    0.98
  -7  -2  -2   13.28    0.97
   7  -2   2   13.90    0.96
   7  -2   2   14.37    0.95
   7   2   2   15.93    0.99
  -7   2  -2   15.45    1.00
  -7   2  -2   14.95    0.99
   7   2   2   14.28    0.97
   7   2   2   13.83    0.99
   7   2   2   14.55    0.99
  -7   2  -2   14.71    1.00
   7   2   2   13.65    1.00
  -7   2  -2   15.43    1.00
  -7   2  -2   14.84    0.98
   7   2   2   14.34    0.99
   8  -2   2   18.15    1.24
  -8  -2  -2   19.50    1.19
   8  -2   2   16.94    1.21
  -8  -2  -2   17.88    1.20
  -8  -2  -2   17.81    1.18
   8  -2   2   16.91    1.17
   8  -2   2   17.78    1.20
  -8  -2  -2   17.07    1.24
  -8  -2  -2   17.19    1.21
  -8  -2  -2   16.08    1.26
   8  -2   2   17.37    1.23
  -8   2  -2   17.90    1.23
  -8   2  -2   18.30    1.22
   8   2   2   16.53    1.22
   8   2   2   15.34    1.21
   8   2   2   16.87    1.19
   8   2   2   19.40    1.23
   8   2   2   19.78    1.24
  -8   2  -2   17.45    1.23
  -8   2  -2   19.16    1.23
  -9  -2  -2   11.43    0.87
   9  -2   2   10.98    0.83
   9  -2   2   10.30    0.85
  -9  -2  -2   10.45    0.79
  -9  -2  -2   12.54    0.91
   9  -2   2   11.45    0.86
   9  -2   2   11.35    0.82
  -9  -2  -2   11.23    0.82
  -9  -2  -2   11.02    0.83
   9   2   2   11.58    0.84
   9   2   2   11.39    0.85
   9   2   2   12.07    0.85
  -9   2  -2   12.83    0.86
   9   2   2   11.35    0.84
  -9   2  -2   11.98    0.85
  -9   2  -2   13.20    0.83
  -9   2  -2   11.51    0.85
 -10  -2  -2   18.56    1.22
 -10  -2  -2   19.34    1.31
  10  -2   2   18.56    1.29
 -10  -2  -2   18.37    1.25
  10  -2   2   17.09    1.28
 -10  -2  -2   18.06    1.34
  10  -2   2   17.52    1.25
  10  -2   2   18.70    1.27
  10   2   2   16.90    1.27
  10   2   2   17.98    1.27
  10   2   2   19.75    1.29
 -10   2  -2   15.85    1.27
 -10   2  -2   17.86    1.28
  10   2   2   20.66    1.28
 -10   2  -2   17.01    1.28
 -10   2  -2   18.24    1.25
 -11  -2  -2   11.65    0.80
  11  -2   2   11.22    0.89
  11  -2   2   11.66    0.85
  11  -2   2   12.18    0.90
 -11  -2  -2   12.37    0.96
  11  -2   2   12.37    0.88
 -11  -2  -2   10.91    0.90
  11   2   2   11.48    0.87
  11   2   2   11.56    0.87
 -11   2  -2   11.30    0.87
  11   2   2   11.54    0.87
  11   2   2   10.91    0.87
 -11   2  -2   12.26    0.90
 -11   2  -2   11.22    0.84
 -11   2  -2   11.96    0.89
 -12  -2  -2    0.97    0.26
  12  -2   2    0.86    0.20
  12  -2   2    1.00    0.22
 -12  -2  -2    1.00    0.16
  12  -2   2    0.67    0.20
 -12  -2  -2    0.50    0.20
  12  -2   2    0.79    0.17
 -12   2  -2    0.94    0.21
 -12   2  -2    0.85    0.22
 -12   2  -2    0.79    0.17
  12   2   2    1.01    0.20
 -12   2  -2    0.68    0.19
  12   2   2    0.74    0.19
  12   2   2    0.73    0.20
  12   2   2    0.52    0.18
  13  -2   2    1.95    0.26
 -13  -2  -2    2.36    0.35
 -13   2  -2    2.33    0.33
 -13   2  -2    1.91    0.26
  13   2   2    2.02    0.30
  13   2   2    2.06    0.38
 -13   2  -2    2.12    0.33
  13   2   2    1.88    0.31
 -14  -3   2    0.36    0.17
  14  -3  -2    0.05    0.15
  14  -3  -2    0.24    0.14
 -14  -3   2    0.29    0.25
  14  -3  -2    0.08    0.14
  14  -3  -2    0.23    0.14
  14  -3  -2    0.26    0.17
 -14   3   2    0.09    0.14
  14   3  -2    0.27    0.15
  14   3  -2    0.17    0.18
  14   3  -2    0.44    0.16
 -14   3   2    0.51    0.20
  14   3  -2    0.32    0.15
 -14   3   2    0.25    0.15
 -14   3   2    0.16    0.19
  13  -3  -2    3.19    0.36
 -13  -3   2    3.09    0.40
  13  -3  -2    2.92    0.35
 -13  -3   2    2.84    0.29
 -13  -3   2    2.73    0.42
  13  -3  -2    2.42    0.31
  13  -3  -2    3.06    0.35
 -13  -3   2    2.55    0.36
  13  -3  -2    2.88    0.35
 -13   3   2    3.71    0.41
 -13   3   2    3.86    0.37
  13   3  -2    3.70    0.38
  13   3  -2    3.44    0.36
 -13   3   2    3.56    0.34
  13   3  -2    3.64    0.35
  13   3  -2    3.14    0.33
 -12  -3   2    6.20    0.60
  12  -3  -2    5.28    0.49
  12  -3  -2    5.14    0.49
 -12  -3   2    4.94    0.52
 -12  -3   2    5.00    0.50
  12  -3  -2    5.77    0.48
  12  -3  -2    5.67    0.48
  12  -3  -2    5.61    0.46
  12   3  -2    6.04    0.47
  12   3  -2    5.94    0.50
 -12   3   2    5.22    0.48
 -12   3   2    5.26    0.46
 -12   3   2    5.57    0.52
  12   3  -2    5.87    0.48
  12   3  -2    5.61    0.46
  11  -3  -2   33.41    2.18
  11  -3  -2   30.26    2.18
 -11  -3   2   31.91    2.14
  11  -3  -2   31.37    2.17
 -11  -3   2   33.17    2.24
 -11  -3   2   34.67    2.27
  11  -3  -2   32.42    2.19
 -11  -3   2   34.25    2.20
  11  -3  -2   29.57    2.15
 -11   3   2   31.29    2.15
  11   3  -2   32.62    2.16
 -11   3   2   28.16    2.19
  11   3  -2   33.37    2.16
  11   3  -2   35.00    2.17
 -11   3   2   34.33    2.17
 -11   3   2   31.71    2.17
  11   3  -2   33.29    2.18
 -10  -3   2   41.37    3.04
  10  -3  -2   39.57    3.00
 -10  -3   2   42.47    2.96
  10  -3  -2   46.47    3.00
 -10  -3   2   45.41    3.07
  10  -3  -2   41.69    2.98
 -10  -3   2   47.76    3.02
  10  -3  -2   46.57    3.00
  10  -3  -2   47.19    3.00
 -10   3   2   47.58    2.97
  10   3  -2   50.56    2.99
 -10   3   2   45.62    2.99
 -10   3   2   43.89    2.99
  10   3  -2   47.11    2.99
  10   3  -2   46.93    3.00
  10   3  -2   44.02    2.97
   9  -3  -2    9.54    0.75
   9  -3  -2   10.21    0.73
   9  -3  -2   10.09    0.75
  -9  -3   2   11.02    0.82
   9  -3  -2   11.05    0.75
  -9  -3   2   11.54    0.81
  -9  -3   2   11.74    0.77
   9  -3  -2    9.19    0.73
  -9  -3   2    9.52    0.71
   9  -3  -2   10.64    0.75
  -9   3   2    9.92    0.70
   9   3  -2    9.99    0.73
  -9   3   2   10.41    0.72
  -9   3   2   10.04    0.75
  -9   3   2   11.06    0.78
   9   3  -2   10.33    0.73
  -9   3   2   10.58    0.74
   9   3  -2    9.64    0.74
   9   3  -2   10.26    0.73
   8  -3  -2   36.46    2.57
   8  -3  -2   39.32    2.56
  -8  -3   2   38.45    2.55
  -8  -3   2   38.25    2.54
  -8  -3   2   40.03    2.58
  -8  -3   2   39.59    2.61
   8  -3  -2   38.63    2.55
   8  -3  -2   39.54    2.56
   8  -3  -2   35.92    2.56
  -8  -3   2   40.32    2.63
  -8   3   2   40.07    2.54
   8   3  -2   37.51    2.54
   8   3  -2   38.97    2.54
   8   3  -2   39.72    2.55
   8   3  -2   39.09    2.56
  -8   3   2   41.50    2.57
   8   3  -2   35.17    2.56
  -8   3   2   38.55    2.55
  -8   3   2   40.17    2.54
  -8   3   2   38.07    2.58
   7  -3  -2   22.29    1.43
   7  -3  -2   21.47    1.44
  -7  -3   2   19.67    1.44
  -7  -3   2   22.41    1.41
   7  -3  -2   20.00    1.43
  -7  -3   2   20.31    1.39
   7  -3  -2   22.38    1.43
   7  -3  -2   19.09    1.44
  -7  -3   2   22.25    1.49
  -7  -3   2   23.84    1.41
   7  -3  -2   22.99    1.42
  -7  -3   2   21.51    1.42
  -7  -3   2   22.96    1.48
  -7   3   2   21.95    1.43
   7   3  -2   19.35    1.41
   7   3  -2   21.56    1.42
  -7   3   2   21.18    1.42
   7   3  -2   20.20    1.43
   7   3  -2   21.49    1.41
  -7   3   2   19.11    1.43
   7   3  -2   21.35    1.43
  -7   3   2   20.98    1.41
  -7   3   2   22.51    1.46
   6  -3  -2  118.61    7.66
  -6  -3   2  113.86    7.64
   6  -3  -2  126.64    7.67
  -6  -3   2  122.77    7.65
  -6  -3   2  117.92    7.64
   6  -3  -2  106.82    7.66
  -6  -3   2  118.33    7.68
   6  -3  -2  114.32    7.66
  -6  -3   2  106.58    7.65
  -6  -3   2  116.55    7.64
  -6  -3   2  115.87    7.71
   6  -3  -2  122.39    7.66
   6  -3  -2  109.55    7.65
   6  -3  -2  124.33    7.66
  -6   3   2  109.33    7.68
   6   3  -2  136.05    7.65
  -6   3   2  125.60    7.65
   6   3  -2  109.94    7.66
   6   3  -2  125.05    7.66
   6   3  -2  120.34    7.65
  -6   3   2  114.30    7.66
  -6   3   2  111.41    7.65
  -6   3   2  125.56    7.65
   6   3  -2  119.75    7.65
  -6   3   2  124.32    7.63
  -5  -3   2   72.56    4.57
  -5  -3   2   71.44    4.56
  -5  -3   2   77.73    4.62
   5  -3  -2   68.65    4.58
  -5  -3   2   68.09    4.57
  -5  -3   2   63.94    4.62
  -5  -3   2   73.79    4.57
  -5  -3   2   68.83    4.58
  -5  -3   2   74.75    4.57
   5  -3  -2   67.02    4.59
   5  -3  -2   74.76    4.58
   5  -3  -2   71.13    4.58
   5  -3  -2   71.78    4.58
   5  -3  -2   75.64    4.60
   5  -3  -2   72.97    4.58
  -5  -3   2   67.73    4.60
  -5   3   2   73.32    4.57
  -5   3   2   69.32    4.58
   5   3  -2   78.63    4.59
   5   3  -2   62.65    4.56
  -5   3   2   68.97    4.58
   5   3  -2   75.94    4.57
   5   3  -2   63.77    4.60
  -5   3   2   73.95    4.59
   5   3  -2   72.94    4.57
   5   3  -2   63.81    4.57
   5   3  -2   60.44    4.56
  -5   3   2   77.24    4.61
  -5   3   2   64.41    4.57
   5   3  -2   65.77    4.57
  -5   3   2   70.24    4.55
  -5   3   2   75.21    4.57
   4  -3  -2  256.15   15.20
   4  -3  -2  268.71   15.23
  -4  -3   2  236.54   15.23
   4  -3  -2  216.02   15.24
  -4  -3   2  216.39   15.23
   4  -3  -2  232.35   15.23
   4  -3  -2  206.95   15.19
  -4  -3   2  220.61   15.19
   4  -3  -2  230.08   15.21
  -4  -3   2  239.80   15.22
   4  -3  -2  257.17   15.20
   4  -3  -2  253.64   15.22
  -4  -3   2  267.68   15.25
  -4  -3   2  230.24   15.20
  -4  -3   2  237.56   15.19
  -4  -3   2  218.67   15.18
  -4  -3   2  235.19   15.19
   4   3  -2  261.95   15.22
  -4   3   2  215.60   15.20
  -4   3   2  214.57   15.19
  -4   3   2  248.52   15.21
   4   3  -2  200.04   15.20
   4   3  -2  244.69   15.27
  -4   3   2  210.74   15.19
   4   3  -2  237.11   15.22
   4   3  -2  257.13   15.22
   4   3  -2  217.23   15.19
  -4   3   2  241.17   15.34
  -4   3   2  230.55   15.19
  -4   3   2  255.55   15.26
   4   3  -2  241.93   15.23
   4   3  -2  237.46   15.21
  -4   3   2  247.58   15.20
   4   3  -2  255.01   15.20
  -4   3   2  210.79   15.20
   3  -3  -2  155.76    9.33
   3  -3  -2  151.68    9.33
   3  -3  -2  146.06    9.32
  -3  -3   2  145.95    9.33
  -3  -3   2  153.86    9.32
   3  -3  -2  141.61    9.32
   3  -3  -2  136.71    9.34
   3  -3  -2  125.65    9.34
   3  -3  -2  148.85    9.34
  -3  -3   2  141.06    9.36
   3  -3  -2  137.83    9.32
  -3  -3   2  151.45    9.36
  -3  -3   2  149.04    9.32
   3  -3  -2  148.54    9.32
  -3  -3   2  146.20    9.32
  -3  -3   2  147.27    9.32
  -3  -3   2  150.20    9.32
   3  -3  -2  135.32    9.33
  -3  -3   2  157.55    9.32
  -3   3   2  151.98    9.33
  -3   3   2  156.38    9.33
  -3   3   2  145.13    9.32
   3   3  -2  142.12    9.35
   3   3  -2  151.32    9.33
   3   3  -2  157.64    9.34
  -3   3   2  141.88    9.33
  -3   3   2  142.07    9.34
  -3   3   2  140.97    9.33
   3   3  -2  140.66    9.32
   3   3  -2  139.44    9.32
  -3   3   2  130.20    9.32
   3   3  -2  137.34    9.35
   3   3  -2  132.34    9.32
   3   3  -2  150.50    9.33
   3   3  -2  124.58    9.34
  -3   3   2  150.75    9.35
  -3   3   2  128.13    9.35
  -3   3   2  143.57    9.32
  -3   3   2  149.34    9.32
   3   3  -2  153.51    9.35
   2  -3  -2  337.22   22.63
  -2  -3   2  353.36   22.67
  -2  -3   2  344.70   22.65
  -2  -3   2  331.94   22.62
   2  -3  -2  347.76   22.64
   2  -3  -2  349.46   22.63
  -2  -3   2  329.65   22.65
   2  -3  -2  349.24   22.65
  -2  -3   2  301.60   22.78
   2  -3  -2  346.13   22.77
   2  -3  -2  355.84   22.70
  -2  -3   2  355.81   22.66
   2  -3  -2  344.82   22.64
  -2  -3   2  388.11   22.65
   2  -3  -2  325.28   22.70
   2  -3  -2  299.05   22.61
   2  -3  -2  346.62   22.70
   2   3  -2  377.49   22.64
  -2   3   2  388.30   22.65
  -2   3   2  381.24   22.66
   2   3  -2  357.99   22.67
   2   3  -2  344.64   22.67
   2   3  -2  372.81   22.64
   2   3  -2  368.90   22.64
   2   3  -2  364.71   22.64
  -2   3   2  376.72   22.64
   2   3  -2  339.69   22.68
  -2   3   2  378.33   22.65
  -2   3   2  313.10   22.63
  -2   3   2  367.93   22.65
  -2   3   2  338.44   22.64
   2   3  -2  360.67   22.66
  -2   3   2  340.48   22.68
   2   3  -2  392.76   22.66
  -2   3   2  302.28   22.66
  -1  -3   2  117.15    6.99
  -1  -3   2  114.21    6.99
  -1  -3   2  100.71    7.00
  -1  -3   2  112.02    6.97
   1  -3  -2   99.94    6.96
   1  -3  -2  104.61    6.99
   1  -3  -2  104.10    6.96
  -1  -3   2  105.18    6.97
   1  -3  -2   99.89    7.00
   1  -3  -2   96.51    6.97
  -1  -3   2  110.12    6.98
  -1  -3   2  101.13    6.96
  -1  -3   2  100.13    6.97
   1  -3  -2  123.42    6.99
   1  -3  -2   99.75    7.00
   1  -3  -2  110.58    6.98
  -1  -3   2  113.99    6.97
  -1   3   2  117.83    6.97
  -1   3   2  104.36    6.98
  -1   3   2  100.26    6.98
   1   3  -2  102.16    7.00
   1   3  -2  111.99    6.98
   1   3  -2  114.22    6.97
  -1   3   2  113.03    6.96
  -1   3   2  108.96    6.99
   1   3  -2  112.40    6.96
   1   3  -2  104.92    6.98
   1   3  -2  107.27    6.97
   1   3  -2   96.63    6.97
  -1   3   2  108.43    6.98
   1   3  -2  116.81    6.99
  -1   3   2  116.53    7.01
  -1   3   2  113.35    6.99
   1   3  -2  109.30    7.00
  -1   3   2  106.93    6.96
   1   3  -2  115.11    6.97
  -1   3   2  113.79    6.99
  -1   3   2   97.15    6.96
   0  -3   2  232.55   14.83
   0  -3   2  251.72   14.87
   0  -3   2  199.63   14.84
   0  -3  -2  224.64   14.83
   0  -3   2  237.19   14.83
   0  -3  -2  218.98   14.91
   0  -3  -2  254.68   14.83
   0  -3   2  238.53   14.88
   0  -3   2  228.86   14.91
   0  -3   2  229.86   14.84
   0  -3  -2  237.75   14.86
   0  -3  -2  261.40   14.94
   0  -3   2  209.47   14.85
   0  -3   2  237.51   14.83
   0  -3  -2  217.60   14.84
   0   3  -2  246.66   14.94
   0   3  -2  225.27   14.83
   0   3   2  234.77   14.89
   0   3  -2  234.87   14.88
   0   3  -2  204.11   14.84
   0   3  -2  217.87   14.84
   0   3   2  218.10   14.84
   0   3   2  250.94   14.90
   0   3  -2  254.52   14.87
   0   3   2  221.58   14.90
   0   3  -2  241.18   14.86
   0   3  -2  218.76   14.87
   0   3   2  223.59   14.84
   0   3   2  224.24   14.85
   0   3   2  207.44   14.84
   0   3   2  206.91   14.85
   0   3  -2  233.40   14.88
   0   3   2  234.83   14.84
   0   3   2  247.90   14.92
  -1  -3  -2  237.25   16.51
   1  -3   2  291.28   16.55
  -1  -3  -2  268.78   16.59
  -1  -3  -2  233.11   16.51
  -1  -3  -2  250.20   16.48
   1  -3   2  240.47   16.50
   1  -3   2  263.95   16.49
  -1  -3  -2  263.77   16.51
  -1  -3  -2  256.42   16.49
   1  -3   2  265.76   16.50
   1  -3   2  253.44   16.52
  -1  -3  -2  249.99   16.52
   1  -3   2  278.26   16.58
   1  -3   2  262.21   16.51
  -1  -3  -2  247.17   16.51
   1  -3   2  222.99   16.50
  -1   3  -2  233.08   16.50
   1   3   2  280.18   16.51
   1   3   2  245.98   16.52
  -1   3  -2  224.32   16.50
  -1   3  -2  290.12   16.55
   1   3   2  271.78   16.50
   1   3   2  258.35   16.51
  -1   3  -2  268.99   16.55
  -1   3  -2  240.73   16.50
   1   3   2  235.39   16.50
  -1   3  -2  232.41   16.51
   1   3   2  281.27   16.51
   1   3   2  223.99   16.51
  -1   3  -2  285.27   16.57
   1   3   2  259.69   16.55
  -1   3  -2  255.16   16.54
   1   3   2  255.37   16.50
   1   3   2  240.63   16.54
   1   3   2  260.94   16.48
   1   3   2  287.50   16.57
   2  -3   2   52.10    3.21
   2  -3   2   54.48    3.23
  -2  -3  -2   56.00    3.24
   2  -3   2   48.42    3.26
   2  -3   2   48.20    3.22
   2  -3   2   53.07    3.22
   2  -3   2   52.36    3.22
  -2  -3  -2   46.00    3.22
  -2  -3  -2   45.61    3.23
  -2  -3  -2   55.33    3.19
  -2  -3  -2   53.21    3.23
   2  -3   2   51.05    3.22
   2  -3   2   51.54    3.19
  -2  -3  -2   44.92    3.23
   2   3   2   50.22    3.23
   2   3   2   44.49    3.21
   2   3   2   47.74    3.20
   2   3   2   48.06    3.20
   2   3   2   47.45    3.23
   2   3   2   49.20    3.23
  -2   3  -2   48.57    3.23
  -2   3  -2   49.16    3.25
  -2   3  -2   50.88    3.22
  -2   3  -2   51.07    3.22
  -2   3  -2   47.48    3.22
  -2   3  -2   44.53    3.21
   2   3   2   52.31    3.21
  -2   3  -2   48.17    3.19
   2   3   2   52.58    3.23
   2   3   2   50.60    3.19
   2   3   2   51.89    3.22
  -2   3  -2   48.35    3.21
   2   3   2   44.85    3.20
   2   3   2   49.52    3.22
   2   3   2   42.81    3.19
  -2   3  -2   45.55    3.22
   3  -3   2  288.56   21.49
   3  -3   2  327.68   21.46
  -3  -3  -2  311.11   21.47
   3  -3   2  315.07   21.46
   3  -3   2  316.68   21.46
   3  -3   2  332.62   21.53
   3  -3   2  355.95   21.51
   3  -3   2  342.19   21.47
  -3  -3  -2  345.25   21.49
   3  -3   2  361.19   21.49
  -3  -3  -2  290.91   21.51
  -3  -3  -2  380.82   21.74
  -3  -3  -2  334.90   21.47
  -3  -3  -2  325.23   21.48
  -3  -3  -2  326.49   21.48
  -3  -3  -2  346.20   21.45
   3  -3   2  326.87   21.47
  -3  -3  -2  306.31   21.46
  -3   3  -2  327.35   21.47
   3   3   2  322.46   21.47
  -3   3  -2  370.83   21.44
  -3   3  -2  323.07   21.47
   3   3   2  331.46   21.46
   3   3   2  342.15   21.46
   3   3   2  326.65   21.46
  -3   3  -2  327.07   21.49
   3   3   2  340.97   21.49
   3   3   2  344.76   21.51
  -3   3  -2  372.97   21.48
  -3   3  -2  357.78   21.46
   3   3   2  347.32   21.46
   3   3   2  327.10   21.54
   3   3   2  351.65   21.47
  -3   3  -2  309.92   21.47
  -3   3  -2  321.66   21.47
   3   3   2  323.93   21.48
   3   3   2  320.42   21.48
   3   3   2  331.25   21.46
   3   3   2  325.20   21.47
  -3   3  -2  335.20   21.47
  -4  -3  -2   81.16    5.35
  -4  -3  -2   84.83    5.37
  -4  -3  -2   87.90    5.35
  -4  -3  -2   90.51    5.32
  -4  -3  -2   73.85    5.37
   4  -3   2   80.07    5.37
   4  -3   2   79.31    5.36
  -4  -3  -2   82.64    5.34
   4  -3   2   77.68    5.37
  -4  -3  -2   87.51    5.40
  -4  -3  -2   82.65    5.38
   4  -3   2   86.17    5.36
  -4  -3  -2   80.81    5.37
   4  -3   2   74.72    5.34
  -4  -3  -2   79.47    5.33
  -4   3  -2   79.05    5.36
   4   3   2   88.95    5.34
  -4   3  -2   89.39    5.38
   4   3   2   73.56    5.35
  -4   3  -2   86.15    5.40
   4   3   2   84.72    5.38
   4   3   2   87.72    5.34
  -4   3  -2   81.31    5.37
  -4   3  -2   90.13    5.38
   4   3   2   83.38    5.35
   4   3   2   73.88    5.35
   4   3   2   84.48    5.35
  -4   3  -2   77.87    5.35
   4   3   2   83.69    5.36
   4   3   2   82.89    5.35
   5  -3   2  132.71    8.07
   5  -3   2  138.69    8.06
  -5  -3  -2  112.55    8.09
   5  -3   2  123.43    8.02
  -5  -3  -2  131.06    8.08
  -5  -3  -2  132.93    8.04
  -5  -3  -2  131.85    8.07
   5  -3   2  137.86    8.04
   5  -3   2  133.02    8.06
  -5  -3  -2  135.49    8.02
  -5  -3  -2  128.58    8.03
  -5  -3  -2  117.47    8.06
   5  -3   2  117.11    8.07
  -5  -3  -2  124.04    8.04
   5   3   2  128.28    8.06
   5   3   2  111.46    8.04
  -5   3  -2  117.44    8.08
  -5   3  -2  113.76    8.06
  -5   3  -2  115.62    8.05
   5   3   2  129.07    8.03
   5   3   2  117.03    8.07
   5   3   2  127.83    8.03
   5   3   2  122.24    8.06
   5   3   2  117.09    8.05
  -5   3  -2  124.07    8.06
   5   3   2  118.59    8.05
  -5   3  -2  117.12    8.07
   6  -3   2   17.85    1.30
   6  -3   2   20.03    1.33
  -6  -3  -2   17.74    1.35
   6  -3   2   18.41    1.31
  -6  -3  -2   19.78    1.31
   6  -3   2   17.38    1.34
  -6  -3  -2   20.11    1.33
  -6  -3  -2   17.06    1.37
   6  -3   2   18.28    1.29
  -6  -3  -2   19.55    1.29
  -6  -3  -2   19.25    1.34
  -6  -3  -2   19.60    1.30
   6  -3   2   20.68    1.35
  -6  -3  -2   19.85    1.30
   6   3   2   20.32    1.35
   6   3   2   20.59    1.29
  -6   3  -2   20.73    1.33
   6   3   2   19.67    1.33
  -6   3  -2   19.02    1.34
  -6   3  -2   22.88    1.35
  -6   3  -2   18.97    1.35
   6   3   2   20.02    1.30
  -6   3  -2   19.99    1.33
   6   3   2   20.09    1.33
   6   3   2   23.24    1.33
   6   3   2   20.79    1.33
  -7  -3  -2   50.68    3.05
   7  -3   2   50.87    3.04
   7  -3   2   47.87    3.06
  -7  -3  -2   47.26    3.03
  -7  -3  -2   49.26    3.02
   7  -3   2   47.21    3.03
  -7  -3  -2   46.08    3.09
  -7  -3  -2   47.19    3.04
  -7  -3  -2   44.41    3.07
   7  -3   2   49.56    3.09
  -7  -3  -2   48.19    3.03
  -7  -3  -2   39.66    3.10
   7  -3   2   47.45    3.04
   7  -3   2   47.24    3.08
   7   3   2   45.42    3.06
   7   3   2   46.43    3.08
  -7   3  -2   46.30    3.07
  -7   3  -2   44.43    3.06
  -7   3  -2   43.38    3.06
  -7   3  -2   47.43    3.08
   7   3   2   42.36    3.03
   7   3   2   46.82    3.01
   7   3   2   42.19    3.06
   7   3   2   49.56    3.06
  -7   3  -2   45.00    3.07
   7   3   2   45.51    3.06
   8  -3   2   15.32    1.18
   8  -3   2   15.42    1.14
  -8  -3  -2   17.34    1.12
  -8  -3  -2   16.39    1.20
  -8  -3  -2   16.79    1.14
  -8  -3  -2   17.22    1.17
  -8  -3  -2   15.66    1.23
   8  -3   2   16.59    1.13
   8  -3   2   15.14    1.18
   8  -3   2   16.96    1.17
  -8   3  -2   17.18    1.17
   8   3   2   17.64    1.19
  -8   3  -2   17.78    1.18
   8   3   2   16.37    1.16
  -8   3  -2   19.32    1.19
   8   3   2   15.73    1.16
   8   3   2   16.81    1.17
   8   3   2   17.67    1.14
  -8   3  -2   16.90    1.18
  -8   3  -2   17.33    1.16
  -9  -3  -2   14.74    1.18
   9  -3   2   13.76    1.11
  -9  -3  -2   15.10    1.10
   9  -3   2   15.01    1.12
   9  -3   2   13.84    1.10
  -9  -3  -2   16.17    1.05
  -9  -3  -2   15.10    1.14
   9  -3   2   14.94    1.07
  -9  -3  -2   15.68    1.07
   9   3   2   15.24    1.09
   9   3   2   17.03    1.13
   9   3   2   16.47    1.11
  -9   3  -2   17.25    1.10
   9   3   2   13.96    1.09
  -9   3  -2   18.10    1.13
  -9   3  -2   15.50    1.12
  -9   3  -2   17.29    1.12
  10  -3   2    6.46    0.54
 -10  -3  -2    6.57    0.61
 -10  -3  -2    5.65    0.55
 -10  -3  -2    6.19    0.44
  10  -3   2    5.72    0.53
  10  -3   2    5.80    0.47
  10  -3   2    5.96    0.52
 -10   3  -2    6.57    0.54
  10   3   2    5.82    0.50
  10   3   2    6.76    0.53
 -10   3  -2    6.23    0.50
  10   3   2    5.72    0.51
 -10   3  -2    5.13    0.51
 -10   3  -2    6.14    0.52
  10   3   2    5.96    0.50
 -11  -3  -2    0.79    0.22
  11  -3   2    0.54    0.18
  11  -3   2    0.82    0.20
 -11  -3  -2    0.72    0.25
  11  -3   2    0.68    0.19
  11  -3   2    0.54    0.14
  11   3   2    1.00    0.20
 -11   3  -2    0.89    0.17
  11   3   2    0.77    0.18
 -11   3  -2    0.95    0.20
 -11   3  -2    0.86    0.21
 -11   3  -2    0.99    0.20
  11   3   2    0.75    0.20
  11   3   2    0.94    0.18
  12  -3   2    3.75    0.44
 -12  -3  -2    4.99    0.55
  12  -3   2    3.84    0.38
 -12  -3  -2    3.88    0.46
  12  -3   2    3.80    0.43
  12  -3   2    3.36    0.42
  12   3   2    4.79    0.43
 -12   3  -2    4.57    0.44
 -12   3  -2    4.52    0.44
  12   3   2    4.96    0.47
  12   3   2    4.15    0.43
  12   3   2    4.40    0.41
 -12   3  -2    4.38    0.40
 -12   3  -2    4.74    0.47
  13  -3   2    0.99    0.26
 -13  -3  -2    1.25    0.27
 -13   3  -2    1.10    0.26
  13   3   2    1.34    0.23
  13   3   2    1.13    0.28
 -13   3  -2    1.52    0.24
  14  -4  -2    1.28    0.23
  14  -4  -2    1.42    0.22
  14  -4  -2    1.58    0.28
 -14  -4   2    1.66    0.29
  14   4  -2    1.90    0.27
  14   4  -2    1.50    0.23
 -14   4   2    1.47    0.24
  13  -4  -2    0.23    0.16
  13  -4  -2    0.52    0.18
  13  -4  -2    0.63    0.16
  13  -4  -2    0.63    0.18
 -13  -4   2    0.44    0.23
 -13  -4   2    0.58    0.21
 -13  -4   2    0.37    0.18
 -13   4   2    0.39    0.16
  13   4  -2    0.57    0.16
 -13   4   2    0.59    0.21
  13   4  -2    0.58    0.19
  13   4  -2    0.68    0.15
 -13   4   2    0.44    0.16
  13   4  -2    0.43    0.15
 -12  -4   2   11.15    0.86
  12  -4  -2    9.71    0.76
  12  -4  -2   10.34    0.77
  12  -4  -2    9.46    0.73
 -12  -4   2   10.21    0.71
  12  -4  -2    8.98    0.74
  12  -4  -2    9.37    0.77
 -12  -4   2    9.27    0.79
 -12  -4   2   10.82    0.89
 -12   4   2   10.46    0.76
  12   4  -2   10.66    0.77
  12   4  -2    9.51    0.73
  12   4  -2   10.33    0.75
 -12   4   2    9.98    0.75
  12   4  -2   10.70    0.74
 -12   4   2    8.76    0.78
 -11  -4   2    7.66    0.67
 -11  -4   2    6.65    0.58
  11  -4  -2    6.25    0.52
 -11  -4   2    6.86    0.63
  11  -4  -2    6.23    0.54
 -11  -4   2    7.73    0.51
  11  -4  -2    6.07    0.55
  11  -4  -2    6.72    0.55
  11  -4  -2    7.05    0.57
  11   4  -2    5.99    0.52
 -11   4   2    6.24    0.54
  11   4  -2    6.71    0.52
  11   4  -2    6.94    0.54
  11   4  -2    6.53    0.56
 -11   4   2    7.51    0.56
 -11   4   2    7.89    0.60
 -10  -4   2   22.20    1.63
  10  -4  -2   22.86    1.67
 -10  -4   2   23.53    1.69
  10  -4  -2   21.93    1.68
  10  -4  -2   21.60    1.64
 -10  -4   2   25.40    1.63
 -10  -4   2   21.80    1.72
  10  -4  -2   26.57    1.67
  10  -4  -2   23.19    1.66
 -10  -4   2   25.00    1.77
  10   4  -2   26.35    1.65
  10   4  -2   22.47    1.64
 -10   4   2   28.79    1.72
 -10   4   2   24.93    1.64
  10   4  -2   28.07    1.67
 -10   4   2   25.67    1.66
  10   4  -2   24.62    1.67
 -10   4   2   27.12    1.68
  -9  -4   2   54.01    3.60
  -9  -4   2   52.54    3.70
  -9  -4   2   55.99    3.65
   9  -4  -2   50.03    3.62
  -9  -4   2   55.27    3.59
   9  -4  -2   55.04    3.64
   9  -4  -2   58.88    3.62
   9  -4  -2   57.81    3.63
  -9  -4   2   48.47    3.67
   9  -4  -2   54.01    3.61
   9   4  -2   61.99    3.61
  -9   4   2   56.81    3.61
   9   4  -2   51.40    3.60
  -9   4   2   57.46    3.65
  -9   4   2   59.26    3.59
   9   4  -2   52.74    3.62
  -9   4   2   56.17    3.63
   9   4  -2   52.81    3.60
  -8  -4   2    1.09    0.23
  -8  -4   2    1.30    0.15
   8  -4  -2    1.12    0.17
   8  -4  -2    1.13    0.17
   8  -4  -2    1.36    0.17
  -8  -4   2    1.27    0.13
  -8  -4   2    1.20    0.11
   8  -4  -2    1.19    0.15
  -8  -4   2    1.33    0.20
  -8  -4   2    1.17    0.21
  -8  -4   2    1.16    0.14
   8  -4  -2    0.98    0.15
   8   4  -2    0.97    0.13
  -8   4   2    0.99    0.16
  -8   4   2    0.87    0.14
  -8   4   2    0.74    0.15
   8   4  -2    1.27    0.15
   8   4  -2    1.68    0.16
   8   4  -2    1.04    0.14
  -8   4   2    0.97    0.18
   8   4  -2    0.95    0.16
   8   4  -2    0.94    0.15
  -8   4   2    1.02    0.13
  -7  -4   2   14.18    1.11
  -7  -4   2   14.75    1.09
   7  -4  -2   16.29    1.07
   7  -4  -2   15.18    1.07
  -7  -4   2   15.22    1.06
   7  -4  -2   16.52    1.07
  -7  -4   2   15.22    1.04
  -7  -4   2   15.39    1.05
  -7  -4   2   14.06    1.05
   7  -4  -2   14.28    1.08
   7  -4  -2   14.42    1.07
  -7  -4   2   15.20    1.15
  -7   4   2   15.46    1.06
   7   4  -2   16.27    1.07
   7   4  -2   14.52    1.05
   7   4  -2   15.00    1.05
  -7   4   2   17.37    1.08
  -7   4   2   17.37    1.12
  -7   4   2   17.64    1.04
  -7   4   2   15.85    1.07
  -7   4   2   17.53    1.07
   7   4  -2   17.91    1.09
   7   4  -2   15.41    1.06
   7   4  -2   16.33    1.05
  -6  -4   2   20.67    1.35
  -6  -4   2   19.70    1.35
   6  -4  -2   20.74    1.39
   6  -4  -2   18.23    1.38
   6  -4  -2   19.57    1.36
  -6  -4   2   20.12    1.42
  -6  -4   2   19.57    1.36
  -6  -4   2   20.26    1.35
  -6  -4   2   17.71    1.39
  -6  -4   2   17.15    1.42
   6  -4  -2   20.76    1.39
   6  -4  -2   20.19    1.37
   6  -4  -2   22.05    1.37
  -6  -4   2   18.12    1.35
   6   4  -2   23.45    1.36
   6   4  -2   21.11    1.36
   6   4  -2   21.34    1.36
  -6   4   2   22.22    1.34
   6   4  -2   22.47    1.37
  -6   4   2   22.42    1.38
   6   4  -2   22.20    1.36
   6   4  -2   20.17    1.37
  -6   4   2   22.49    1.42
  -6   4   2   20.98    1.37
  -6   4   2   18.17    1.37
  -6   4   2   20.08    1.36
  -5  -4   2   95.53    6.88
  -5  -4   2  102.21    6.84
   5  -4  -2  104.93    6.84
   5  -4  -2  105.59    6.84
   5  -4  -2  107.97    6.86
  -5  -4   2   92.40    6.82
   5  -4  -2  109.08    6.84
   5  -4  -2  104.97    6.84
  -5  -4   2   95.26    6.82
   5  -4  -2  101.15    6.86
  -5  -4   2  108.55    6.91
   5  -4  -2   90.68    6.83
  -5  -4   2  105.56    6.82
  -5  -4   2  108.94    6.82
  -5   4   2  102.72    6.83
  -5   4   2  110.44    6.89
  -5   4   2  104.22    6.83
   5   4  -2  111.08    6.82
  -5   4   2  114.45    6.84
  -5   4   2  115.10    6.85
   5   4  -2  114.84    6.85
   5   4  -2  115.88    6.83
  -5   4   2  103.15    6.85
   5   4  -2  105.21    6.83
  -5   4   2  103.64    6.84
   5   4  -2  105.34    6.81
   5   4  -2   95.49    6.82
   5   4  -2  114.29    6.81
   5   4  -2  104.99    6.83
   5   4  -2  114.48    6.82
  -4  -4   2   83.03    5.35
   4  -4  -2   91.79    5.37
   4  -4  -2   77.93    5.40
  -4  -4   2   85.26    5.36
   4  -4  -2   82.92    5.38
   4  -4  -2   80.92    5.37
   4  -4  -2   88.35    5.37
  -4  -4   2   82.29    5.37
   4  -4  -2   84.16    5.37
  -4  -4   2   93.54    5.40
   4  -4  -2   90.50    5.39
   4  -4  -2   85.17    5.36
   4  -4  -2   82.56    5.36
   4  -4  -2   89.41    5.39
  -4  -4   2   84.62    5.36
  -4  -4   2   81.08    5.42
  -4  -4   2   74.95    5.35
  -4  -4   2   81.81    5.38
   4   4  -2   82.70    5.36
  -4   4   2   81.49    5.41
  -4   4   2   75.72    5.38
   4   4  -2   84.17    5.35
   4   4  -2   80.11    5.37
   4   4  -2   84.58    5.36
  -4   4   2   86.25    5.36
  -4   4   2   85.60    5.37
   4   4  -2   80.37    5.35
  -4   4   2   69.61    5.36
   4   4  -2   79.78    5.36
  -4   4   2   77.77    5.37
  -4   4   2   87.45    5.38
   4   4  -2   83.64    5.36
  -4   4   2   75.01    5.37
   3  -4  -2   75.62    4.49
  -3  -4   2   75.32    4.48
   3  -4  -2   77.69    4.49
   3  -4  -2   72.64    4.49
  -3  -4   2   73.07    4.51
   3  -4  -2   62.61    4.54
  -3  -4   2   66.37    4.54
   3  -4  -2   70.69    4.49
  -3  -4   2   77.32    4.48
  -3  -4   2   73.62    4.49
   3  -4  -2   69.99    4.51
   3  -4  -2   75.33    4.49
  -3  -4   2   71.96    4.55
  -3  -4   2   73.88    4.49
   3  -4  -2   74.00    4.52
  -3  -4   2   67.70    4.48
   3  -4  -2   70.89    4.49
  -3  -4   2   72.50    4.50
   3  -4  -2   76.72    4.53
   3  -4  -2   76.81    4.54
   3   4  -2   66.16    4.52
  -3   4   2   63.57    4.51
   3   4  -2   71.50    4.52
   3   4  -2   72.10    4.52
  -3   4   2   58.74    4.49
  -3   4   2   73.70    4.49
   3   4  -2   62.18    4.48
  -3   4   2   64.02    4.51
   3   4  -2   64.11    4.48
   3   4  -2   64.88    4.47
  -3   4   2   70.34    4.48
   3   4  -2   60.51    4.48
   3   4  -2   60.76    4.48
   3   4  -2   63.38    4.49
   3   4  -2   70.62    4.48
  -3   4   2   66.76    4.49
  -3   4   2   63.22    4.49
  -3   4   2   64.14    4.49
  -2  -4   2   52.54    3.48
  -2  -4   2   49.63    3.52
   2  -4  -2   56.72    3.50
   2  -4  -2   53.57    3.47
  -2  -4   2   52.93    3.47
  -2  -4   2   55.08    3.47
   2  -4  -2   54.95    3.50
   2  -4  -2   54.27    3.47
  -2  -4   2   56.76    3.47
  -2  -4   2   48.15    3.52
   2  -4  -2   50.72    3.48
   2  -4  -2   49.09    3.51
   2  -4  -2   48.60    3.47
  -2  -4   2   50.18    3.51
  -2  -4   2   52.33    3.49
  -2  -4   2   55.62    3.50
   2  -4  -2   52.30    3.48
   2  -4  -2   55.60    3.49
   2  -4  -2   55.38    3.53
  -2  -4   2   54.94    3.48
   2   4  -2   48.52    3.49
   2   4  -2   57.68    3.50
  -2   4   2   54.95    3.47
  -2   4   2   52.79    3.51
   2   4  -2   51.36    3.51
   2   4  -2   48.16    3.47
  -2   4   2   54.66    3.48
   2   4  -2   56.99    3.52
  -2   4   2   54.74    3.48
  -2   4   2   52.03    3.48
  -2   4   2   56.70    3.48
   2   4  -2   54.62    3.48
   2   4  -2   59.68    3.50
  -2   4   2   61.05    3.48
   2   4  -2   52.91    3.47
   2   4  -2   59.36    3.48
   2   4  -2   53.09    3.47
   2   4  -2   57.98    3.48
  -2   4   2   54.36    3.49
  -2   4   2   49.72    3.48
   2   4  -2   56.21    3.48
  -2   4   2   47.88    3.47
  -1  -4   2   11.10    0.71
  -1  -4   2   11.51    0.69
   1  -4  -2   11.52    0.72
   1  -4  -2   11.49    0.71
  -1  -4   2   11.03    0.69
   1  -4  -2   10.51    0.75
  -1  -4   2   11.96    0.75
   1  -4  -2   10.34    0.72
  -1  -4   2   10.43    0.72
   1  -4  -2   11.59    0.72
  -1  -4   2   11.39    0.74
  -1  -4   2   11.84    0.71
   1  -4  -2   10.96    0.69
  -1   4   2    9.88    0.71
  -1   4   2    9.93    0.69
   1   4  -2   10.79    0.71
   1   4  -2   10.04    0.70
  -1   4   2   10.12    0.73
  -1   4   2    9.49    0.71
   1   4  -2   10.39    0.69
  -1   4   2    9.71    0.68
  -1   4   2   11.09    0.74
  -1   4   2   10.39    0.68
  -1   4   2    9.77    0.69
   1   4  -2    9.37    0.68
  -1   4   2    9.87    0.69
   1   4  -2    9.54    0.71
   1   4  -2    9.41    0.73
   1   4  -2   10.05    0.71
   1   4  -2   10.86    0.70
   1   4  -2    8.73    0.71
  -1   4   2   10.08    0.70
  -1   4   2    9.93    0.73
   1   4  -2   10.71    0.68
   1   4  -2   10.51    0.70
   0  -4   2   20.07    1.46
   0  -4  -2   20.32    1.48
   0  -4   2   20.47    1.50
   0  -4  -2   20.48    1.47
   0  -4   2   20.30    1.48
   0  -4   2   21.47    1.45
   0  -4   2   19.40    1.47
   0  -4   2   22.00    1.47
   0  -4  -2   18.76    1.48
   0  -4  -2   19.61    1.47
   0  -4   2   19.55    1.47
   0  -4   2   18.61    1.47
   0  -4   2   21.96    1.46
   0  -4   2   21.57    1.45
   0   4   2   22.04    1.49
   0   4   2   20.89    1.47
   0   4  -2   24.56    1.47
   0   4  -2   23.59    1.47
   0   4   2   24.92    1.48
   0   4  -2   24.20    1.50
   0   4   2   20.62    1.50
   0   4   2   23.10    1.48
   0   4   2   22.74    1.49
   0   4  -2   24.98    1.48
   0   4   2   25.61    1.48
   0   4  -2   24.78    1.47
   0   4   2   24.72    1.44
   0   4   2   25.13    1.44
   0   4  -2   21.72    1.45
   0   4   2   22.80    1.50
   0   4  -2   22.69    1.47
   0   4  -2   24.35    1.48
   0   4  -2   24.02    1.49
   0   4  -2   24.96    1.54
   1  -4   2   86.39    6.07
  -1  -4  -2   88.80    6.08
  -1  -4  -2   94.18    6.09
   1  -4   2   91.34    6.08
  -1  -4  -2  101.54    6.11
  -1  -4  -2   89.37    6.08
   1  -4   2   93.86    6.10
  -1  -4  -2   86.30    6.09
   1  -4   2   95.66    6.06
   1  -4   2   92.56    6.08
  -1  -4  -2   86.02    6.09
   1  -4   2  102.01    6.07
   1  -4   2   82.26    6.07
  -1  -4  -2   95.35    6.09
   1  -4   2  102.85    6.07
   1  -4   2   90.01    6.08
   1  -4   2   88.32    6.05
   1   4   2   98.74    6.08
  -1   4  -2   90.11    6.07
   1   4   2   88.83    6.09
   1   4   2   96.79    6.08
   1   4   2  104.46    6.09
  -1   4  -2  105.03    6.08
  -1   4  -2   83.95    6.12
   1   4   2  100.77    6.10
  -1   4  -2  100.05    6.08
   1   4   2   84.40    6.07
   1   4   2  105.14    6.09
  -1   4  -2   87.38    6.09
  -1   4  -2   97.89    6.09
  -1   4  -2   88.13    6.06
  -1   4  -2   91.44    6.08
  -1   4  -2   95.22    6.08
   1   4   2   94.43    6.09
  -1   4  -2  103.38    6.08
  -2  -4  -2  115.54    7.50
   2  -4   2  121.36    7.49
  -2  -4  -2  116.23    7.51
   2  -4   2  108.04    7.48
   2  -4   2  113.63    7.54
   2  -4   2  104.64    7.49
   2  -4   2  126.83    7.48
  -2  -4  -2  119.19    7.50
  -2  -4  -2  115.53    7.50
   2  -4   2  114.16    7.50
  -2  -4  -2  121.78    7.52
   2  -4   2  111.16    7.49
   2  -4   2  116.75    7.48
  -2   4  -2  116.27    7.49
  -2   4  -2  104.11    7.48
   2   4   2  112.06    7.50
  -2   4  -2  113.09    7.49
   2   4   2  116.14    7.50
  -2   4  -2  108.21    7.48
   2   4   2  103.21    7.48
   2   4   2  113.97    7.45
   2   4   2  112.32    7.50
  -2   4  -2  129.70    7.49
  -2   4  -2  127.29    7.53
   2   4   2  115.71    7.49
   2   4   2  107.49    7.47
   2   4   2  119.79    7.45
   2   4   2   98.03    7.49
  -2   4  -2  124.70    7.47
   2   4   2  129.07    7.46
   2   4   2  112.80    7.45
  -2   4  -2  126.53    7.54
   2   4   2  116.11    7.48
   2   4   2  109.26    7.49
  -2   4  -2  125.04    7.51
   3  -4   2   74.17    4.40
   3  -4   2   59.58    4.41
  -3  -4  -2   69.87    4.44
   3  -4   2   76.04    4.42
  -3  -4  -2   64.93    4.43
  -3  -4  -2   69.77    4.38
   3  -4   2   58.56    4.41
   3  -4   2   69.11    4.37
  -3  -4  -2   70.77    4.43
  -3  -4  -2   63.67    4.37
   3  -4   2   66.82    4.41
  -3  -4  -2   63.22    4.42
  -3  -4  -2   66.56    4.43
   3   4   2   63.44    4.37
  -3   4  -2   62.98    4.45
   3   4   2   72.94    4.41
  -3   4  -2   71.89    4.43
   3   4   2   68.81    4.38
  -3   4  -2   63.36    4.40
   3   4   2   63.30    4.42
   3   4   2   72.50    4.40
  -3   4  -2   73.93    4.42
   3   4   2   71.75    4.42
   3   4   2   69.85    4.38
  -3   4  -2   66.03    4.41
  -3   4  -2   59.01    4.41
   3   4   2   70.44    4.43
   3   4   2   69.83    4.44
   3   4   2   70.20    4.39
  -3   4  -2   63.37    4.42
   3   4   2   72.08    4.38
  -4  -4  -2    7.48    0.60
  -4  -4  -2    7.40    0.55
  -4  -4  -2    7.56    0.56
  -4  -4  -2    7.46    0.61
   4  -4   2    7.87    0.55
   4  -4   2    7.10    0.58
  -4  -4  -2    8.48    0.63
  -4  -4  -2    7.82    0.61
   4  -4   2    7.38    0.59
   4  -4   2    6.96    0.59
   4  -4   2    7.36    0.60
   4   4   2    9.19    0.56
   4   4   2    9.13    0.57
   4   4   2    8.18    0.59
   4   4   2    8.62    0.58
  -4   4  -2    8.73    0.61
  -4   4  -2    8.06    0.61
   4   4   2    8.92    0.56
   4   4   2    8.21    0.58
  -4   4  -2    9.02    0.60
  -4   4  -2    9.37    0.65
   4   4   2    7.85    0.61
   4   4   2    9.06    0.58
   4   4   2    7.76    0.56
   4   4   2    8.70    0.57
  -4   4  -2    8.85    0.59
  -4   4  -2    8.69    0.57
  -5  -4  -2    0.95    0.10
   5  -4   2    1.10    0.15
   5  -4   2    0.97    0.10
  -5  -4  -2    1.13    0.17
   5  -4   2    1.00    0.15
  -5  -4  -2    0.97    0.18
  -5  -4  -2    0.67    0.15
  -5  -4  -2    0.98    0.16
   5  -4   2    0.81    0.15
   5  -4   2    0.95    0.14
   5   4   2    0.98    0.12
   5   4   2    0.85    0.12
  -5   4  -2    0.64    0.14
  -5   4  -2    0.63    0.13
   5   4   2    1.03    0.14
  -5   4  -2    0.90    0.15
  -5   4  -2    0.91    0.11
  -5   4  -2    1.01    0.16
   5   4   2    0.92    0.16
   5   4   2    0.88    0.12
   5   4   2    0.91    0.10
  -5   4  -2    0.65    0.12
   5   4   2    0.93    0.11
   6  -4   2   44.82    2.96
  -6  -4  -2   42.25    2.97
   6  -4   2   45.48    2.91
   6  -4   2   44.88    2.94
  -6  -4  -2   45.45    2.91
  -6  -4  -2   46.50    2.96
  -6  -4  -2   46.75    3.01
  -6  -4  -2   45.79    2.95
   6  -4   2   45.42    2.94
   6  -4   2   46.87    2.96
   6   4   2   47.81    2.97
  -6   4  -2   47.18    2.96
   6   4   2   45.10    2.93
   6   4   2   46.12    2.91
   6   4   2   43.25    2.93
  -6   4  -2   44.60    2.95
  -6   4  -2   43.41    2.93
  -6   4  -2   37.21    2.93
   6   4   2   41.32    2.92
   6   4   2   43.70    2.94
   6   4   2   43.75    2.91
  -6   4  -2   45.58    2.98
  -7  -4  -2   10.64    0.76
   7  -4   2   10.36    0.78
  -7  -4  -2    9.69    0.81
  -7  -4  -2   10.69    0.85
  -7  -4  -2   10.29    0.83
   7  -4   2   12.01    0.84
   7  -4   2   10.97    0.82
  -7  -4  -2    9.02    0.87
  -7  -4  -2   10.80    0.78
   7  -4   2   10.88    0.80
   7  -4   2   10.76    0.84
   7   4   2   12.60    0.81
  -7   4  -2   12.31    0.84
   7   4   2   12.88    0.82
  -7   4  -2   11.67    0.82
   7   4   2   11.93    0.77
  -7   4  -2   13.02    0.84
   7   4   2   12.27    0.79
   7   4   2   12.53    0.85
  -7   4  -2   11.98    0.82
  -7   4  -2   13.33    0.86
   7   4   2   11.75    0.81
   7   4   2   13.32    0.83
  -8  -4  -2   44.53    3.21
   8  -4   2   44.46    3.25
   8  -4   2   52.26    3.22
  -8  -4  -2   46.69    3.26
   8  -4   2   47.01    3.22
  -8  -4  -2   47.63    3.29
   8  -4   2   51.72    3.27
   8  -4   2   50.46    3.27
   8   4   2   51.29    3.28
  -8   4  -2   51.11    3.26
  -8   4  -2   52.52    3.25
  -8   4  -2   52.99    3.28
   8   4   2   47.39    3.24
  -8   4  -2   49.65    3.26
   8   4   2   48.98    3.24
   8   4   2   50.75    3.22
   8   4   2   48.81    3.26
  -8   4  -2   48.14    3.26
   9  -4   2   35.01    2.41
   9  -4   2   34.67    2.42
   9  -4   2   32.76    2.42
  -9  -4  -2   29.82    2.48
  -9  -4  -2   38.50    2.45
  -9  -4  -2   34.08    2.41
   9  -4   2   36.49    2.37
   9   4   2   37.50    2.43
   9   4   2   36.36    2.41
  -9   4  -2   36.58    2.41
  -9   4  -2   35.83    2.43
  -9   4  -2   39.27    2.42
   9   4   2   37.07    2.39
   9   4   2   37.26    2.40
  -9   4  -2   33.77    2.41
  -9   4  -2   39.02    2.41
  10  -4   2    2.27    0.29
 -10  -4  -2    1.77    0.35
  10  -4   2    1.89    0.27
  10  -4   2    2.06    0.23
 -10  -4  -2    2.51    0.33
  10  -4   2    2.17    0.29
 -10   4  -2    2.50    0.32
  10   4   2    2.30    0.27
 -10   4  -2    2.22    0.29
  10   4   2    1.70    0.26
 -10   4  -2    2.36    0.29
  10   4   2    1.79    0.26
  10   4   2    2.43    0.26
 -10   4  -2    1.96    0.26
  11  -4   2    0.63    0.14
  11  -4   2    0.24    0.15
 -11  -4  -2    0.52    0.20
  11  -4   2    0.31    0.16
  11  -4   2    0.23    0.16
 -11  -4  -2    0.74    0.26
  11   4   2    0.47    0.16
  11   4   2    0.71    0.15
  11   4   2    0.55    0.16
 -11   4  -2    0.55    0.20
 -11   4  -2    0.66    0.17
  11   4   2    0.56    0.16
 -11   4  -2    0.76    0.19
 -11   4  -2    0.77    0.19
  12  -4   2    1.72    0.29
  12  -4   2    1.98    0.30
  12  -4   2    2.38    0.32
 -12  -4  -2    2.82    0.47
 -12  -4  -2    2.62    0.37
 -12   4  -2    2.24    0.32
  12   4   2    1.99    0.29
 -12   4  -2    1.82    0.30
 -12   4  -2    1.96    0.27
  12   4   2    2.16    0.32
  12   4   2    2.36    0.31
  12   4   2    2.26    0.27
  13  -5  -2    2.87    0.37
 -13  -5   2    2.82    0.39
  13  -5  -2    2.65    0.33
  13  -5  -2    3.17    0.32
  13  -5  -2    2.41    0.32
 -13  -5   2    3.44    0.52
 -13  -5   2    2.98    0.45
  13   5  -2    2.56    0.35
  13   5  -2    2.74    0.30
 -13   5   2    2.79    0.39
  13   5  -2    2.67    0.32
 -13   5   2    2.35    0.31
  13   5  -2    2.93    0.35
 -13   5   2    2.74    0.34
  12  -5  -2    0.48    0.16
 -12  -5   2    0.73    0.27
  12  -5  -2    0.91    0.16
 -12  -5   2    0.72    0.22
 -12  -5   2    0.56    0.20
  12  -5  -2    0.68    0.20
  12  -5  -2    0.28    0.14
  12   5  -2    0.55    0.14
 -12   5   2    0.89    0.19
  12   5  -2    0.26    0.15
  12   5  -2    0.69    0.16
  12   5  -2    0.63    0.14
 -12   5   2    0.55    0.20
 -12   5   2    0.51    0.17
  11  -5  -2   33.41    2.19
 -11  -5   2   30.08    2.27
  11  -5  -2   31.86    2.22
 -11  -5   2   34.80    2.34
  11  -5  -2   30.10    2.17
 -11  -5   2   30.74    2.23
  11  -5  -2   34.87    2.20
  11   5  -2   29.68    2.16
  11   5  -2   32.96    2.18
 -11   5   2   34.62    2.19
  11   5  -2   34.94    2.20
  11   5  -2   31.48    2.17
 -11   5   2   29.73    2.19
 -11   5   2   36.15    2.24
  10  -5  -2   46.91    3.15
 -10  -5   2   45.85    3.23
  10  -5  -2   44.19    3.17
  10  -5  -2   46.88    3.15
  10  -5  -2   48.84    3.14
 -10  -5   2   46.53    3.19
 -10  -5   2   42.46    3.25
  10   5  -2   53.68    3.14
 -10   5   2   48.58    3.19
  10   5  -2   48.27    3.12
  10   5  -2   48.88    3.16
 -10   5   2   48.79    3.14
  10   5  -2   45.69    3.12
 -10   5   2   49.83    3.16
   9  -5  -2    4.68    0.38
   9  -5  -2    3.96    0.36
   9  -5  -2    5.12    0.42
  -9  -5   2    4.09    0.32
  -9  -5   2    4.86    0.35
  -9  -5   2    4.23    0.42
  -9  -5   2    4.33    0.50
  -9  -5   2    4.24    0.45
   9  -5  -2    5.23    0.39
  -9   5   2    4.01    0.33
  -9   5   2    4.52    0.39
   9   5  -2    4.09    0.35
  -9   5   2    4.73    0.44
   9   5  -2    4.24    0.36
  -9   5   2    4.15    0.37
   9   5  -2    4.28    0.39
   9   5  -2    4.53    0.35
  -8  -5   2   25.40    1.66
  -8  -5   2   22.44    1.71
  -8  -5   2   22.38    1.64
   8  -5  -2   25.60    1.69
  -8  -5   2   25.33    1.64
   8  -5  -2   24.40    1.68
  -8  -5   2   26.16    1.64
   8  -5  -2   25.52    1.69
   8  -5  -2   24.99    1.67
  -8  -5   2   23.66    1.75
   8  -5  -2   22.42    1.70
   8   5  -2   26.70    1.67
   8   5  -2   24.92    1.66
  -8   5   2   27.05    1.74
  -8   5   2   25.85    1.68
  -8   5   2   26.50    1.67
   8   5  -2   26.13    1.69
   8   5  -2   24.76    1.66
   8   5  -2   24.45    1.66
  -8   5   2   26.48    1.65
   8   5  -2   24.98    1.68
  -8   5   2   24.01    1.69
  -7  -5   2    1.71    0.23
  -7  -5   2    1.10    0.24
  -7  -5   2    1.67    0.16
  -7  -5   2    1.64    0.16
  -7  -5   2    1.60    0.14
   7  -5  -2    1.72    0.22
  -7  -5   2    1.77    0.14
   7  -5  -2    1.73    0.14
   7  -5  -2    1.61    0.20
   7  -5  -2    1.29    0.17
   7  -5  -2    1.45    0.18
  -7  -5   2    1.71    0.19
   7  -5  -2    1.54    0.18
  -7  -5   2    1.54    0.24
   7   5  -2    1.52    0.19
   7   5  -2    1.47    0.17
   7   5  -2    1.63    0.16
   7   5  -2    1.36    0.16
  -7   5   2    1.21    0.17
  -7   5   2    1.54    0.17
  -7   5   2    1.91    0.25
   7   5  -2    1.45    0.16
  -7   5   2    1.99    0.21
  -7   5   2    1.61    0.14
   7   5  -2    1.57    0.16
   6  -5  -2   51.60    3.50
  -6  -5   2   55.65    3.57
   6  -5  -2   56.08    3.51
  -6  -5   2   57.70    3.50
  -6  -5   2   57.12    3.49
  -6  -5   2   54.05    3.47
   6  -5  -2   49.46    3.53
   6  -5  -2   49.45    3.50
   6  -5  -2   52.95    3.53
  -6  -5   2   54.96    3.60
  -6  -5   2   53.65    3.47
  -6  -5   2   51.05    3.49
   6  -5  -2   55.30    3.48
   6  -5  -2   52.59    3.50
   6   5  -2   47.90    3.49
  -6   5   2   53.86    3.51
   6   5  -2   54.54    3.49
  -6   5   2   55.55    3.50
   6   5  -2   58.88    3.52
   6   5  -2   46.45    3.49
   6   5  -2   54.59    3.49
  -6   5   2   56.75    3.57
   6   5  -2   58.99    3.50
  -6   5   2   48.40    3.50
   5  -5  -2    0.21    0.07
   5  -5  -2    0.35    0.08
  -5  -5   2    0.41    0.11
   5  -5  -2    0.16    0.07
   5  -5  -2    0.19    0.05
  -5  -5   2    0.17    0.12
   5  -5  -2    0.29    0.10
   5  -5  -2    0.11    0.06
   5  -5  -2    0.21    0.09
  -5  -5   2    0.12    0.11
   5  -5  -2    0.10    0.08
   5  -5  -2    0.29    0.07
  -5  -5   2    0.25    0.08
  -5  -5   2    0.14    0.05
   5   5  -2    0.54    0.07
   5   5  -2    0.43    0.07
   5   5  -2    0.36    0.07
   5   5  -2    0.51    0.06
   5   5  -2    0.32    0.08
  -5   5   2    0.53    0.11
  -5   5   2    0.30    0.07
  -5   5   2    0.39    0.09
  -5   5   2    0.47    0.09
  -5   5   2    0.45    0.07
   5   5  -2    0.45    0.08
   5   5  -2    0.39    0.07
   5   5  -2    0.42    0.06
  -5   5   2    0.42    0.13
   4  -5  -2  203.38   12.66
   4  -5  -2  206.48   12.67
  -4  -5   2  177.40   12.68
  -4  -5   2  216.61   12.66
  -4  -5   2  203.19   12.74
   4  -5  -2  208.16   12.71
   4  -5  -2  209.36   12.66
   4  -5  -2  206.76   12.66
  -4  -5   2  191.89   12.73
  -4  -5   2  208.59   12.71
   4  -5  -2  196.59   12.69
   4  -5  -2  197.57   12.71
  -4  -5   2  202.29   12.65
  -4  -5   2  210.60   12.69
   4  -5  -2  182.59   12.66
   4  -5  -2  187.26   12.68
   4   5  -2  166.65   12.66
   4   5  -2  183.42   12.68
   4   5  -2  209.06   12.65
   4   5  -2  202.93   12.66
  -4   5   2  209.40   12.66
   4   5  -2  182.84   12.66
  -4   5   2  165.59   12.71
   4   5  -2  204.61   12.66
   4   5  -2  181.15   12.67
  -4   5   2  191.64   12.68
  -4   5   2  216.34   12.67
   4   5  -2  174.90   12.65
  -4   5   2  201.23   12.67
  -4   5   2  185.67   12.67
   4   5  -2  199.25   12.66
  -3  -5   2   97.55    6.86
  -3  -5   2  107.79    6.87
   3  -5  -2  105.44    6.84
   3  -5  -2   98.01    6.85
   3  -5  -2  109.41    6.88
  -3  -5   2   98.49    6.90
   3  -5  -2   95.91    6.86
  -3  -5   2  104.97    6.84
  -3  -5   2   98.80    6.84
   3  -5  -2  109.70    6.85
  -3  -5   2  111.72    6.86
  -3  -5   2  104.93    6.92
   3  -5  -2   96.17    6.84
   3  -5  -2  110.74    6.87
   3  -5  -2   97.32    6.90
  -3  -5   2   95.60    6.89
   3  -5  -2  104.53    6.84
  -3   5   2  108.20    6.85
   3   5  -2  107.59    6.84
   3   5  -2  114.41    6.88
   3   5  -2   98.84    6.86
   3   5  -2  100.32    6.84
  -3   5   2  118.94    6.85
   3   5  -2  114.68    6.85
  -3   5   2  122.34    6.86
  -3   5   2  102.88    6.85
   3   5  -2  109.42    6.84
   3   5  -2  105.21    6.85
  -3   5   2  114.45    6.86
   3   5  -2  104.68    6.86
  -3   5   2  110.28    6.85
   3   5  -2  110.26    6.84
  -3   5   2  107.07    6.85
  -3   5   2  111.51    6.92
   3   5  -2  100.87    6.85
   3   5  -2  105.25    6.86
   2  -5  -2    5.72    0.35
  -2  -5   2    5.88    0.40
   2  -5  -2    5.36    0.40
  -2  -5   2    5.63    0.40
  -2   5   2    4.30    0.31
   2   5  -2    4.65    0.32
   2   5  -2    4.04    0.31
  -2   5   2    3.94    0.32
  -2   5   2    4.30    0.38
   2   5  -2    4.64    0.32
  -2   5   2    3.73    0.31
  -2   5   2    4.63    0.32
   2   5  -2    4.66    0.34
  -2   5   2    3.88    0.31
   2   5  -2    4.87    0.31
   2   5  -2    4.73    0.35
   2   5  -2    4.15    0.33
   2   5  -2    3.81    0.32
  -2   5   2    3.73    0.31
  -2   5   2    4.59    0.32
  -2   5   2    4.10    0.32
  -2   5   2    4.04    0.33
   2   5  -2    4.30    0.31
   2   5  -2    4.52    0.31
  -1  -5   2   14.05    1.01
   1  -5  -2   12.96    0.93
  -1  -5   2   13.41    0.93
  -1  -5   2   13.72    0.98
   1  -5  -2   15.25    0.98
   1  -5  -2   13.52    1.00
  -1  -5   2   13.51    0.93
   1  -5  -2   13.25    0.96
   1  -5  -2   13.51    0.98
   1  -5  -2   13.11    0.96
  -1  -5   2   14.69    0.99
   1  -5  -2   14.12    0.93
  -1  -5   2   14.09    0.95
  -1  -5   2   13.54    0.97
  -1  -5   2   15.03    0.94
   1   5  -2   15.39    0.97
   1   5  -2   13.38    0.93
   1   5  -2   13.28    0.95
  -1   5   2   15.08    0.93
  -1   5   2   14.36    0.96
  -1   5   2   15.22    1.01
  -1   5   2   15.03    0.93
   1   5  -2   14.50    0.97
   1   5  -2   14.34    1.03
  -1   5   2   13.72    0.96
  -1   5   2   13.09    1.00
   1   5  -2   14.25    0.94
   1   5  -2   15.05    0.94
  -1   5   2   15.72    0.94
   1   5  -2   16.74    0.96
  -1   5   2   14.25    0.93
   1   5  -2   13.67    0.93
   1   5  -2   13.82    0.94
  -1   5   2   13.72    0.96
  -1   5   2   15.88    0.95
   0  -5   2  137.63    9.84
   0  -5   2  156.18    9.90
   0  -5  -2  156.71    9.88
   0  -5   2  160.51    9.91
   0  -5   2  147.67    9.88
   0  -5   2  152.82    9.85
   0  -5  -2  157.48    9.87
   0  -5  -2  165.55    9.88
   0  -5   2  158.64    9.86
   0  -5   2  152.41    9.85
   0  -5   2  155.48    9.88
   0  -5   2  151.52    9.86
   0  -5  -2  146.03    9.91
   0  -5  -2  154.00    9.89
   0  -5  -2  152.23    9.88
   0   5   2  151.06    9.89
   0   5   2  154.57    9.87
   0   5  -2  136.68    9.92
   0   5   2  142.81    9.84
   0   5   2  153.80    9.87
   0   5   2  163.34    9.90
   0   5  -2  155.96    9.84
   0   5  -2  157.07    9.87
   0   5  -2  128.03    9.85
   0   5  -2  139.71    9.86
   0   5   2  167.94    9.86
   0   5   2  161.34    9.91
   0   5   2  144.91    9.83
   0   5   2  151.95    9.87
   0   5   2  167.53    9.90
   0   5  -2  158.00    9.86
   0   5  -2  156.73    9.87
   0   5  -2  128.64    9.89
   0   5  -2  165.82    9.89
   1  -5   2  187.08   11.92
  -1  -5  -2  210.13   11.92
  -1  -5  -2  202.32   11.93
   1  -5   2  172.63   11.91
   1  -5   2  209.21   11.88
  -1  -5  -2  188.46   11.90
   1  -5   2  208.20   11.90
   1  -5   2  181.92   11.88
  -1  -5  -2  210.59   11.94
  -1  -5  -2  207.34   11.95
   1  -5   2  192.09   11.88
   1  -5   2  196.19   11.94
  -1  -5  -2  160.21   11.90
   1  -5   2  175.15   11.91
   1   5   2  166.18   11.91
   1   5   2  162.00   11.90
  -1   5  -2  168.32   11.88
  -1   5  -2  178.99   11.89
   1   5   2  189.31   11.91
  -1   5  -2  187.03   11.93
   1   5   2  173.66   11.89
   1   5   2  192.87   11.93
  -1   5  -2  172.46   11.89
  -1   5  -2  169.36   11.90
  -1   5  -2  175.36   11.90
  -1   5  -2  165.33   11.95
  -1   5  -2  164.50   11.89
   1   5   2  191.03   11.91
  -2  -5  -2   22.93    1.47
   2  -5   2   21.22    1.43
   2  -5   2   23.36    1.47
  -2  -5  -2   21.56    1.48
   2  -5   2   20.99    1.44
   2  -5   2   20.45    1.46
  -2  -5  -2   22.81    1.47
  -2  -5  -2   19.52    1.47
   2  -5   2   23.28    1.43
   2  -5   2   22.47    1.44
   2  -5   2   20.67    1.45
   2  -5   2   20.66    1.46
  -2  -5  -2   18.83    1.48
  -2   5  -2   20.91    1.45
  -2   5  -2   22.72    1.45
  -2   5  -2   21.21    1.51
  -2   5  -2   21.45    1.51
  -2   5  -2   23.03    1.41
  -2   5  -2   19.94    1.45
   2   5   2   20.63    1.47
  -2   5  -2   22.02    1.45
   2   5   2   23.42    1.45
   2   5   2   22.88    1.44
   2   5   2   22.44    1.44
  -2   5  -2   21.71    1.43
   3  -5   2  142.74    9.75
   3  -5   2  160.63    9.75
   3  -5   2  152.37    9.70
  -3  -5  -2  156.70    9.77
  -3  -5  -2  157.07    9.79
  -3  -5  -2  152.54    9.77
   3  -5   2  154.29    9.76
   3  -5   2  150.28    9.74
   3  -5   2  142.45    9.74
  -3  -5  -2  164.01    9.80
  -3  -5  -2  142.50    9.77
   3  -5   2  150.03    9.75
   3   5   2  151.02    9.77
  -3   5  -2  147.02    9.76
   3   5   2  155.28    9.71
  -3   5  -2  150.55    9.76
   3   5   2  145.79    9.70
   3   5   2  144.61    9.71
  -3   5  -2  150.00    9.76
   3   5   2  157.72    9.75
   3   5   2  147.92    9.71
   3   5   2  159.60    9.74
   3   5   2  148.16    9.73
  -3   5  -2  144.84    9.75
   3   5   2  137.37    9.76
  -4  -5  -2   57.81    4.51
   4  -5   2   78.36    4.50
  -4  -5  -2   72.10    4.54
  -4  -5  -2   74.88    4.54
  -4  -5  -2   73.94    4.46
  -4  -5  -2   74.09    4.55
   4  -5   2   61.71    4.51
   4  -5   2   60.11    4.46
  -4  -5  -2   66.94    4.46
   4  -5   2   71.54    4.51
   4  -5   2   73.94    4.52
  -4  -5  -2   68.70    4.55
   4   5   2   72.76    4.48
   4   5   2   67.90    4.52
   4   5   2   65.88    4.47
   4   5   2   76.51    4.48
  -4   5  -2   63.59    4.50
  -4   5  -2   64.96    4.51
   4   5   2   63.84    4.49
  -4   5  -2   73.02    4.52
   4   5   2   70.52    4.50
  -4   5  -2   66.97    4.56
   4   5   2   68.40    4.47
   4   5   2   69.35    4.47
   5  -5   2   22.41    1.48
  -5  -5  -2   22.34    1.51
   5  -5   2   22.63    1.44
   5  -5   2   22.80    1.48
   5  -5   2   23.56    1.50
  -5  -5  -2   19.68    1.49
   5  -5   2   23.31    1.48
  -5  -5  -2   21.37    1.54
  -5  -5  -2   20.36    1.50
  -5   5  -2   22.34    1.45
   5   5   2   22.32    1.46
   5   5   2   20.84    1.49
  -5   5  -2   21.52    1.49
   5   5   2   23.65    1.44
  -5   5  -2   19.40    1.52
   5   5   2   20.16    1.47
  -5   5  -2   21.69    1.48
   5   5   2   20.86    1.49
  -5   5  -2   21.75    1.49
   5   5   2   20.67    1.44
   5   5   2   23.80    1.45
   5   5   2   22.87    1.45
   6  -5   2    5.72    0.44
   6  -5   2    4.73    0.44
   6  -5   2    5.88    0.40
  -6  -5  -2    6.01    0.39
   6  -5   2    6.25    0.44
  -6  -5  -2    6.04    0.48
  -6  -5  -2    5.88    0.47
   6  -5   2    5.83    0.46
  -6  -5  -2    5.19    0.45
  -6  -5  -2    6.17    0.52
  -6   5  -2    5.19    0.43
   6   5   2    5.05    0.43
  -6   5  -2    5.21    0.41
   6   5   2    5.26    0.40
   6   5   2    5.96    0.47
  -6   5  -2    4.38    0.44
   6   5   2    4.80    0.41
   6   5   2    5.30    0.40
  -6   5  -2    5.51    0.49
  -6   5  -2    5.21    0.45
   6   5   2    5.50    0.41
   6   5   2    5.43    0.39
  -7  -5  -2   50.85    3.51
  -7  -5  -2   48.83    3.43
   7  -5   2   56.20    3.44
   7  -5   2   50.31    3.42
  -7  -5  -2   48.58    3.44
  -7  -5  -2   50.47    3.46
   7  -5   2   47.53    3.43
   7  -5   2   51.15    3.41
   7  -5   2   50.13    3.38
  -7  -5  -2   49.29    3.38
  -7   5  -2   53.34    3.44
   7   5   2   59.47    3.41
   7   5   2   55.37    3.43
   7   5   2   48.69    3.44
   7   5   2   56.17    3.38
  -7   5  -2   50.78    3.46
   7   5   2   52.83    3.39
  -7   5  -2   51.49    3.42
  -7   5  -2   55.46    3.44
   8  -5   2   16.93    1.23
  -8  -5  -2   16.46    1.28
   8  -5   2   17.62    1.25
  -8  -5  -2   17.46    1.27
   8  -5   2   16.41    1.25
   8  -5   2   18.82    1.28
  -8  -5  -2   15.50    1.33
   8  -5   2   17.57    1.21
  -8  -5  -2   17.27    1.27
   8   5   2   17.66    1.22
  -8   5  -2   19.97    1.26
  -8   5  -2   18.25    1.27
  -8   5  -2   20.47    1.31
  -8   5  -2   16.42    1.25
   8   5   2   19.83    1.26
   8   5   2   18.39    1.28
   8   5   2   17.90    1.21
   8   5   2   19.69    1.24
  -8   5  -2   19.20    1.25
  -9  -5  -2    2.61    0.40
  -9  -5  -2    3.08    0.32
   9  -5   2    2.81    0.31
   9  -5   2    2.56    0.27
   9  -5   2    2.50    0.31
   9  -5   2    2.92    0.32
   9  -5   2    2.67    0.25
  -9  -5  -2    3.14    0.38
  -9   5  -2    2.70    0.35
  -9   5  -2    2.01    0.27
   9   5   2    2.73    0.30
   9   5   2    2.06    0.25
   9   5   2    2.51    0.27
  -9   5  -2    2.39    0.29
   9   5   2    3.01    0.34
  -9   5  -2    2.12    0.29
  -9   5  -2    2.26    0.30
  10  -5   2   11.85    0.82
 -10  -5  -2    7.98    0.88
 -10  -5  -2   10.89    0.86
  10  -5   2   11.15    0.77
  10  -5   2    9.48    0.82
  10  -5   2   10.94    0.82
  10   5   2   10.81    0.81
 -10   5  -2   11.07    0.81
  10   5   2   10.35    0.82
  10   5   2   10.74    0.77
 -10   5  -2   11.73    0.84
  10   5   2   11.26    0.80
 -10   5  -2   10.33    0.80
 -10   5  -2   10.92    0.84
 -11  -5  -2    1.57    0.29
 -11  -5  -2    1.22    0.32
  11  -5   2    0.96    0.21
  11  -5   2    1.50    0.26
  11  -5   2    0.93    0.23
 -11   5  -2    1.34    0.24
 -11   5  -2    1.41    0.26
  11   5   2    1.15    0.21
  11   5   2    1.25    0.24
  11   5   2    1.21    0.18
  11   5   2    1.32    0.23
 -11   5  -2    1.49    0.24
  12  -5   2    0.65    0.21
 -12  -5  -2    1.05    0.33
 -12  -5  -2    0.82    0.24
  12  -5   2    1.32    0.37
  12  -5   2    1.48    0.25
  12   5   2    1.12    0.21
 -12   5  -2    0.76    0.21
  12   5   2    0.73    0.16
  12   5   2    0.88    0.34
 -12   5  -2    0.78    0.22
 -12   5  -2    0.78    0.23
  13  -6  -2    0.57    0.16
 -13  -6   2    0.48    0.30
  13  -6  -2    0.46    0.17
 -13  -6   2    0.55    0.22
  13  -6  -2    0.44    0.17
  13   6  -2    0.57    0.14
[truncated: 1,334,063 more chars]
