# Supplementary material for: Synthesis and crystal structure of [(Sp )-(2-phenyl­ferrocen­yl)meth­yl]tri­methyl­ammonium iodide di­chloro­methane monosolvate
Source: Acta Crystallogr E Crystallogr Commun. 2022 Jun 14;78(Pt 7):722–6. doi: 10.1107/S2056989022006053 (PMC9260353; doi:10.1107/S2056989022006053)
Supplement: Supplementary file 2 [file e-78-00722-Isup2.hkl]

data_I                                                                          
_shelx_title ' shelxt_a.res in P2(1)'                                           
_shelx_refln_list_code          4                                               
_shelx_F_calc_maximum      154.07                                               
_exptl_crystal_F_000       544.00                                               
_reflns_d_resolution_high  0.6995                                               
                                                                                
loop_                                                                           
 _space_group_symop_operation_xyz                                               
 'x, y, z'                                                                      
 '-x, y+1/2, -z'                                                                
                                                                                
_cell_length_a    10.7919                                                       
_cell_length_b    10.2128                                                       
_cell_length_c    11.2941                                                       
_cell_angle_alpha  90.000                                                       
_cell_angle_beta  113.031                                                       
_cell_angle_gamma  90.000                                                       
                                                                                
_shelx_F_squared_multiplier     1.000                                           
                                                                                
loop_                                                                           
 _refln_index_h                                                                 
 _refln_index_k                                                                 
 _refln_index_l                                                                 
 _refln_F_squared_calc                                                          
 _refln_F_squared_meas                                                          
 _refln_F_squared_sigma                                                         
 _refln_observed_status                                                         
   0 -14   0         37.78         46.91         5.33 o                         
   1 -14   0         23.26         17.74         2.74 o                         
   2 -14   0        115.79        134.89         6.84 o                         
   3 -14   0         49.36         52.31         5.53 o                         
   4 -14   0         23.21         15.94         5.59 o                         
   1 -13   0         28.91         25.63         3.01 o                         
   2 -13   0         21.72         32.05         3.13 o                         
   3 -13   0        154.03        143.53         7.00 o                         
   4 -13   0         44.76         39.79         3.87 o                         
   5 -13   0        101.62         92.73         5.34 o                         
   6 -13   0          2.15          0.64         2.70 o                         
   0 -12   0        162.55        145.49         7.00 o                         
   1 -12   0        116.49        119.12         4.91 o                         
   2 -12   0        196.40        191.57         6.56 o                         
   3 -12   0         21.57         15.47         2.01 o                         
   4 -12   0        104.80        136.36         5.86 o                         
   5 -12   0         54.35         54.85         3.89 o                         
   6 -12   0         36.42         42.49         4.04 o                         
   7 -12   0         70.87         74.34         4.84 o                         
   8 -12   0         36.82         37.69         4.87 o                         
   1 -11   0        539.32        493.35        13.69 o                         
   2 -11   0        205.12        162.16         5.29 o                         
   3 -11   0        114.08        126.98         4.55 o                         
   4 -11   0         41.08         45.45         2.97 o                         
   5 -11   0        408.01        451.14        12.65 o                         
   6 -11   0        261.05        281.59         8.18 o                         
   7 -11   0          1.41          0.78         1.70 o                         
   8 -11   0        163.78        169.73         7.81 o                         
   9 -11   0          1.72         -0.44         3.36 o                         
   0 -10   0       1845.80       1885.08        61.62 o                         
   1 -10   0        148.46        159.34         5.14 o                         
   2 -10   0        238.71        241.37         7.03 o                         
   3 -10   0         11.80         22.08         1.94 o                         
   4 -10   0        225.10        203.66         6.49 o                         
   5 -10   0        153.81        147.01         4.98 o                         
   6 -10   0        311.87        292.34         7.72 o                         
   7 -10   0        323.19        299.80         8.37 o                         
   8 -10   0         13.86         11.08         1.86 o                         
   9 -10   0         12.66         12.77         2.00 o                         
  10 -10   0         21.67         28.38         4.49 o                         
   1  -9   0       1625.27       1641.65        35.38 o                         
   2  -9   0        349.56        361.09         8.92 o                         
   3  -9   0        126.96        106.05         3.64 o                         
   4  -9   0         20.07         28.70         1.58 o                         
   5  -9   0        734.85        759.64        16.51 o                         
   6  -9   0        964.33        929.24        20.74 o                         
   7  -9   0         12.63         21.41         1.74 o                         
   8  -9   0        128.75        113.53         4.50 o                         
   9  -9   0          2.86          2.85         1.58 o                         
  10  -9   0         69.04         63.92         4.40 o                         
  11  -9   0         13.73         13.92         3.41 o                         
   0  -8   0       2166.12       2128.21        50.77 o                         
   1  -8   0        867.53        870.57        18.91 o                         
   2  -8   0       1273.89       1240.71        27.97 o                         
   3  -8   0        403.99        364.23         7.72 o                         
   4  -8   0        532.61        559.32        12.23 o                         
   5  -8   0        368.97        324.94         6.99 o                         
   6  -8   0        154.46        168.92         4.69 o                         
   7  -8   0       1001.08       1069.33        22.41 o                         
   8  -8   0         83.99        103.96         3.64 o                         
   9  -8   0        246.48        257.08         7.62 o                         
  10  -8   0         49.18         53.12         4.92 o                         
  11  -8   0        150.51        158.89         6.73 o                         
   1  -7   0        450.11        494.31        11.24 o                         
   2  -7   0        230.47        260.36         6.61 o                         
   3  -7   0        697.31        739.69        14.06 o                         
   4  -7   0        679.88        662.34        13.59 o                         
   5  -7   0        483.56        482.52        10.50 o                         
   6  -7   0       1014.84       1051.88        21.26 o                         
   7  -7   0        246.72        222.47         5.25 o                         
   8  -7   0        186.45        165.15         4.73 o                         
   9  -7   0         42.35         30.54         2.01 o                         
  10  -7   0        220.57        186.40         7.19 o                         
  11  -7   0         38.07         32.19         2.92 o                         
  12  -7   0        232.13        224.81         8.89 o                         
   0  -6   0       2788.00       2800.82        72.05 o                         
   1  -6   0        381.16        383.38         7.82 o                         
   2  -6   0       4439.10       4452.89        81.51 o                         
   3  -6   0        865.93        883.29        17.08 o                         
   4  -6   0       1654.63       1710.23        32.17 o                         
   5  -6   0       1588.68       1566.00        28.85 o                         
   6  -6   0        349.74        360.39         7.72 o                         
   7  -6   0        707.78        641.49        12.90 o                         
   8  -6   0        346.51        359.39         8.08 o                         
   9  -6   0       1307.17       1272.43        30.78 o                         
  10  -6   0        148.81        133.52         5.07 o                         
  11  -6   0        111.86        121.79         4.81 o                         
  12  -6   0         35.30         50.11         3.68 o                         
   1  -5   0       2606.62       2294.84        38.73 o                         
   2  -5   0        181.33        150.18         2.95 o                         
   3  -5   0       5831.26       5725.08        99.79 o                         
   4  -5   0       2557.26       2348.65        43.14 o                         
   5  -5   0         38.23         35.39         1.19 o                         
   6  -5   0        123.86        107.61         2.64 o                         
   7  -5   0       1536.81       1482.49        28.23 o                         
   8  -5   0        827.93        806.88        17.44 o                         
   9  -5   0        128.59        124.38         4.40 o                         
  10  -5   0       1180.49       1154.28        27.44 o                         
  11  -5   0        132.81        129.39         4.42 o                         
  12  -5   0         18.06         16.37         1.91 o                         
  13  -5   0         24.22         23.30         3.54 o                         
   0  -4   0       2789.93       3504.48       104.32 o                         
   1  -4   0        894.09        810.99        13.54 o                         
   2  -4   0       4560.18       5043.97        86.69 o                         
   3  -4   0       2370.84       2731.07        41.25 o                         
   4  -4   0       1436.49       1403.25        22.54 o                         
   5  -4   0       1347.42       1499.33        25.20 o                         
   6  -4   0        218.90        253.50         5.09 o                         
   7  -4   0        188.06        182.42         4.34 o                         
   8  -4   0        931.17        888.23        17.42 o                         
   9  -4   0       1340.39       1292.59        28.41 o                         
  10  -4   0        154.93        150.55         4.49 o                         
  11  -4   0        228.74        208.12         6.17 o                         
  12  -4   0          4.95          6.61         1.56 o                         
  13  -4   0        115.91        107.97         4.58 o                         
   1  -3   0       7889.47       7386.62       118.33 o                         
   2  -3   0        393.34        489.02         7.98 o                         
   3  -3   0       4607.04       4566.46        68.23 o                         
   4  -3   0       6249.32       6159.31        90.39 o                         
   5  -3   0       1592.42       1535.04        27.32 o                         
   6  -3   0       1416.88       1322.66        25.47 o                         
   7  -3   0        579.44        538.95        10.67 o                         
   8  -3   0       1846.95       1719.70        33.40 o                         
   9  -3   0        107.54        116.39         3.50 o                         
  10  -3   0        786.13        776.46        18.52 o                         
  11  -3   0        170.98        178.31         5.23 o                         
  12  -3   0        251.90        246.39         7.48 o                         
  13  -3   0         27.24         27.81         2.33 o                         
   0  -2   0       8712.33       8340.65       283.22 o                         
   1  -2   0      13888.19      15211.89       259.13 o                         
   2  -2   0       7417.66       7698.90       117.66 o                         
   3  -2   0        880.64       1136.90        16.74 o                         
   4  -2   0       5024.58       5090.98        76.96 o                         
   5  -2   0       2441.30       2547.66        42.73 o                         
   6  -2   0       1187.91       1152.32        21.54 o                         
   7  -2   0       4527.20       4495.81        81.57 o                         
   8  -2   0        160.56        147.25         3.83 o                         
   9  -2   0       1265.49       1301.40        28.97 o                         
  10  -2   0        153.10        159.92         4.39 o                         
  11  -2   0        295.45        303.62         8.89 o                         
  12  -2   0         63.60         75.34         3.17 o                         
  13  -2   0        108.47        111.10         4.44 o                         
  14  -2   0         59.26         66.31         5.26 o                         
   1  -1   0       7619.67       7808.52       124.40 o                         
   2  -1   0        278.68        518.12        11.06 o                         
   3  -1   0       6260.36       6499.25       117.52 o                         
   4  -1   0        537.18        616.94        10.68 o                         
   5  -1   0       6347.98       6889.38        98.91 o                         
   6  -1   0       3508.22       3666.98        65.27 o                         
   7  -1   0         76.21         69.88         2.02 o                         
   8  -1   0       1903.15       1947.97        40.35 o                         
   9  -1   0         16.41         15.86         1.23 o                         
  10  -1   0        378.95        359.41         8.65 o                         
  11  -1   0        164.61        148.13         4.47 o                         
  12  -1   0        500.73        483.78        11.37 o                         
  13  -1   0        311.73        313.01         9.22 o                         
  14  -1   0         19.64         20.33         3.29 o                         
   1   0   0       3379.11       4548.50        78.13 o                         
   2   0   0       3140.05       3709.37        56.29 o                         
   3   0   0       7359.99       8925.27       143.64 o                         
   4   0   0       2611.25       2297.01        34.00 o                         
   5   0   0       2819.38       2928.07        44.50 o                         
   6   0   0       2614.89       2376.53        44.40 o                         
   7   0   0       3156.73       3095.69        66.70 o                         
   8   0   0          6.99         13.55         1.30 o                         
   9   0   0        420.65        429.22         9.39 o                         
  10   0   0        306.51        306.74         7.46 o                         
  11   0   0       1178.47       1221.35        27.04 o                         
  12   0   0         97.37        113.43         3.53 o                         
  13   0   0        144.29        148.67         5.14 o                         
  14   0   0        173.99        187.72         9.14 o                         
   1   1   0       7387.62       7213.06       113.46 o                         
   2   1   0        419.60        641.05        13.92 o                         
   3   1   0       6130.91       6417.23        96.63 o                         
   4   1   0        562.37        644.80         9.76 o                         
   5   1   0       6130.66       6510.57       101.66 o                         
   6   1   0       3455.90       3644.99        92.44 o                         
   7   1   0         58.67         58.20         2.01 o                         
   8   1   0       1949.97       1968.72        42.53 o                         
   9   1   0         15.72         12.89         1.24 o                         
  10   1   0        398.69        365.63         9.15 o                         
  11   1   0        181.58        171.26         4.97 o                         
  12   1   0        483.62        473.67        11.31 o                         
  13   1   0        325.56        331.94         8.28 o                         
  14   1   0         23.52         23.81         3.17 o                         
   0   2   0       8245.97       8306.72       235.71 o                         
   1   2   0      13878.68      15003.01       259.90 o                         
   2   2   0       6733.18       7183.50       101.58 o                         
   3   2   0        798.62       1050.53        15.80 o                         
   4   2   0       4832.55       5140.03        73.40 o                         
   5   2   0       2481.55       2569.73        37.97 o                         
   6   2   0       1152.61       1131.86        21.55 o                         
   7   2   0       4532.09       4646.39        98.09 o                         
   8   2   0        186.45        178.01         4.80 o                         
   9   2   0       1248.74       1341.32        30.72 o                         
  10   2   0        152.49        160.27         4.68 o                         
  11   2   0        267.27        260.61         7.39 o                         
  12   2   0         57.31         70.62         3.75 o                         
  13   2   0        120.64        126.54         4.27 o                         
  14   2   0         59.06         74.09         4.74 o                         
   1   3   0       8248.88       7768.14       111.99 o                         
   2   3   0        354.70        448.42         6.85 o                         
   3   3   0       4621.14       4435.67        64.68 o                         
   4   3   0       6186.17       6433.85        95.33 o                         
   5   3   0       1524.05       1400.69        22.93 o                         
   6   3   0       1333.75       1270.05        23.42 o                         
   7   3   0        575.40        564.64        11.74 o                         
   8   3   0       1873.98       1848.70        38.62 o                         
   9   3   0        114.27        125.64         3.73 o                         
  10   3   0        829.70        877.43        19.66 o                         
  11   3   0        159.43        172.98         5.11 o                         
  12   3   0        272.72        257.61         7.46 o                         
  13   3   0         31.12         33.73         2.46 o                         
   0   4   0       2846.69       3658.24        64.65 o                         
   1   4   0        858.01        743.53        11.26 o                         
   2   4   0       4700.92       5342.51        71.60 o                         
   3   4   0       2263.32       2553.34        36.18 o                         
   4   4   0       1510.17       1451.65        22.50 o                         
   5   4   0       1300.28       1389.64        25.10 o                         
   6   4   0        201.73        226.90         4.68 o                         
   7   4   0        234.23        232.85         5.73 o                         
   8   4   0        952.08        937.82        19.12 o                         
   9   4   0       1406.89       1460.84        31.80 o                         
  10   4   0        170.20        170.82         4.99 o                         
  11   4   0        220.85        209.90         5.88 o                         
  12   4   0          4.00          4.21         1.39 o                         
  13   4   0        120.36        118.64         4.43 o                         
   1   5   0       2478.64       2201.26        30.82 o                         
   2   5   0        180.11        146.17         2.37 o                         
   3   5   0       5765.02       5401.69        89.10 o                         
   4   5   0       2601.73       2447.63        40.08 o                         
   5   5   0         31.96         29.62         0.94 o                         
   6   5   0        119.07        104.39         2.45 o                         
   7   5   0       1480.10       1497.25        30.78 o                         
   8   5   0        830.70        835.77        18.28 o                         
   9   5   0        133.91        126.53         3.63 o                         
  10   5   0       1180.33       1153.21        27.09 o                         
  11   5   0        120.43        123.28         4.40 o                         
  12   5   0         18.04         17.91         1.80 o                         
  13   5   0         17.49         16.69         2.17 o                         
   0   6   0       3039.19       3054.06        63.46 o                         
   1   6   0        395.20        397.81         6.05 o                         
   2   6   0       4353.98       4311.62        77.17 o                         
   3   6   0        915.32        902.90        16.22 o                         
   4   6   0       1537.84       1560.60        29.27 o                         
   5   6   0       1643.32       1617.55        29.86 o                         
   6   6   0        349.38        359.66         7.44 o                         
   7   6   0        663.13        609.38        14.03 o                         
   8   6   0        317.15        339.17         8.25 o                         
   9   6   0       1350.82       1348.73        28.92 o                         
  10   6   0        158.95        146.79         4.36 o                         
  11   6   0        107.06        122.41         4.33 o                         
  12   6   0         34.13         39.45         2.68 o                         
   1   7   0        469.27        530.99         8.96 o                         
   2   7   0        261.30        303.94         5.50 o                         
   3   7   0        682.17        704.39        14.40 o                         
   4   7   0        684.48        667.35        12.77 o                         
   5   7   0        520.16        513.83         9.75 o                         
   6   7   0       1001.84       1057.58        21.97 o                         
   7   7   0        222.81        190.52         5.12 o                         
   8   7   0        186.39        167.15         4.76 o                         
   9   7   0         43.32         33.74         1.86 o                         
  10   7   0        207.50        173.50         5.59 o                         
  11   7   0         44.33         41.47         2.59 o                         
  12   7   0        199.50        187.53        13.42 o                         
   0   8   0       2165.04       1973.71        54.36 o                         
   1   8   0        831.49        818.82        15.34 o                         
   2   8   0       1324.67       1282.38        24.96 o                         
   3   8   0        421.17        391.39         7.84 o                         
   4   8   0        573.22        626.97        12.67 o                         
   5   8   0        318.04        265.78         6.47 o                         
   6   8   0        175.78        188.84         4.63 o                         
   7   8   0       1005.86       1034.06        31.44 o                         
   8   8   0         87.08        105.83         3.79 o                         
   9   8   0        251.00        283.62         7.84 o                         
  10   8   0         53.09         51.99         2.67 o                         
  11   8   0        133.56        146.90         5.65 o                         
   1   9   0       1720.80       1733.23        29.59 o                         
   2   9   0        349.12        370.99         7.86 o                         
   3   9   0        143.09        132.60         3.62 o                         
   4   9   0         16.68         21.82         1.60 o                         
   5   9   0        744.36        758.02        18.20 o                         
   6   9   0       1006.19       1009.83        22.88 o                         
   7   9   0         17.14         27.13         1.75 o                         
   8   9   0        121.43        111.83         4.05 o                         
   9   9   0          1.88          2.59         1.37 o                         
  10   9   0         73.77         72.43         3.90 o                         
  11   9   0         10.68         13.98         4.47 o                         
   0  10   0       1808.83       1847.98        54.56 o                         
   1  10   0        148.25        168.39         4.38 o                         
   2  10   0        240.86        248.83         6.67 o                         
   3  10   0         10.87         20.43         1.54 o                         
   4  10   0        208.94        190.24         5.47 o                         
   5  10   0        146.75        145.20         5.87 o                         
   6  10   0        309.49        294.01         8.43 o                         
   7  10   0        331.39        292.16        10.25 o                         
   8  10   0         15.58         13.01         2.11 o                         
   9  10   0         11.56          8.89         2.11 o                         
  10  10   0         28.90         34.08         3.65 o                         
   1  11   0        537.32        501.46        15.34 o                         
   2  11   0        194.36        150.07         4.69 o                         
   3  11   0        102.56        114.12         4.01 o                         
   4  11   0         36.71         42.77         2.28 o                         
   5  11   0        412.72        445.26        12.17 o                         
   6  11   0        268.87        272.90         8.91 o                         
   7  11   0          0.68          3.51         1.53 o                         
   8  11   0        163.10        174.09         6.50 o                         
   9  11   0          1.28          3.03         2.36 o                         
   0  12   0        156.94        128.50         6.93 o                         
   1  12   0        115.31        121.34         6.29 o                         
   2  12   0        195.52        187.82         6.71 o                         
   3  12   0         17.30         11.01         1.96 o                         
   4  12   0         99.15        121.15         5.15 o                         
   5  12   0         45.25         42.74         3.03 o                         
   6  12   0         35.27         31.66         2.56 o                         
   7  12   0         75.76         81.66         4.04 o                         
   8  12   0         35.94         34.92         3.76 o                         
   1  13   0         35.65         32.26         3.70 o                         
   2  13   0         23.99         33.38         2.76 o                         
   3  13   0        149.52        149.40         7.73 o                         
   4  13   0         48.51         47.10         3.47 o                         
   5  13   0        102.72         90.54         5.23 o                         
   6  13   0          1.85         -1.52         1.97 o                         
   0  14   0         41.02         52.58         6.72 o                         
   1  14   0         22.93         10.92         2.93 o                         
   2  14   0        117.52        119.08         9.53 o                         
   3  14   0         46.95         45.33         4.98 o                         
   4  14   0         22.33         13.14         4.75 o                         
  -4 -14   1          2.10          0.81         2.93 o                         
  -3 -14   1         19.86         15.69         3.71 o                         
  -2 -14   1         68.94         67.05         4.65 o                         
  -1 -14   1         59.22         74.72         4.64 o                         
   0 -14   1          2.19          1.06         2.13 o                         
   1 -14   1         19.06         14.72         2.76 o                         
   2 -14   1          2.46          2.37         2.58 o                         
   3 -14   1          8.96          5.34         3.90 o                         
  -6 -13   1         42.50         55.47         4.50 o                         
  -5 -13   1         85.34         77.49         4.78 o                         
  -4 -13   1          1.81          2.39         2.14 o                         
  -3 -13   1         32.38         34.21         3.25 o                         
  -2 -13   1         49.32         52.23         3.53 o                         
  -1 -13   1        137.93        180.15         6.56 o                         
   0 -13   1        222.14        235.05         8.35 o                         
   1 -13   1         40.59         27.78         2.98 o                         
   2 -13   1         75.94         64.83         4.26 o                         
   3 -13   1         10.26         10.36         2.66 o                         
   4 -13   1         73.04         77.60         6.11 o                         
   5 -13   1         30.66         27.76         4.10 o                         
  -8 -12   1         47.78         60.98         7.19 o                         
  -7 -12   1          0.25          0.60         2.28 o                         
  -6 -12   1         78.45         84.38         4.36 o                         
  -5 -12   1         46.78         60.87         4.35 o                         
  -4 -12   1        153.14        139.89         5.50 o                         
  -3 -12   1        204.71        204.19         6.38 o                         
  -2 -12   1        185.64        189.41         6.60 o                         
  -1 -12   1        182.87        161.16         5.93 o                         
   0 -12   1          0.84          2.58         1.71 o                         
   1 -12   1        240.54        276.22         9.36 o                         
   2 -12   1         35.73         29.69         2.97 o                         
   3 -12   1        111.00        131.96         6.51 o                         
   4 -12   1         89.84        106.32         6.81 o                         
   5 -12   1        122.80        127.61         6.57 o                         
   6 -12   1         89.28        101.68         5.89 o                         
   7 -12   1         46.79         45.83         4.85 o                         
  -9 -11   1        170.63        181.15        19.13 o                         
  -8 -11   1         58.98         59.77         3.99 o                         
  -7 -11   1         40.85         40.99         2.81 o                         
  -6 -11   1          1.16         -0.09         1.47 o                         
  -5 -11   1         94.35         72.99         3.83 o                         
  -4 -11   1        107.20         98.94         4.54 o                         
  -3 -11   1         81.67         70.04         3.52 o                         
  -2 -11   1         81.84         53.88         3.04 o                         
  -1 -11   1         71.75         58.97         3.32 o                         
   0 -11   1        145.45        150.88         5.08 o                         
   1 -11   1        279.14        299.68         8.74 o                         
   2 -11   1        316.55        325.03         9.68 o                         
   3 -11   1         73.81         71.21         3.80 o                         
   4 -11   1        145.07        135.58         5.34 o                         
   5 -11   1         48.38         43.85         3.54 o                         
   6 -11   1         37.61         37.23         3.29 o                         
   7 -11   1         66.01         74.89         5.09 o                         
   8 -11   1        132.95        132.98         6.85 o                         
 -10 -10   1        191.96        181.75         9.80 o                         
  -9 -10   1         41.05         46.88         3.52 o                         
  -8 -10   1        151.11        148.81         5.79 o                         
  -7 -10   1         31.43         33.52         2.45 o                         
  -6 -10   1        113.03        115.59         4.35 o                         
  -5 -10   1         20.08         22.76         2.11 o                         
  -4 -10   1        691.74        723.43        18.95 o                         
  -3 -10   1        899.91        930.22        22.37 o                         
  -2 -10   1         51.66         58.19         2.95 o                         
  -1 -10   1        127.74        149.61         5.26 o                         
   0 -10   1        217.67        189.64         5.65 o                         
   1 -10   1         94.31         81.13         3.47 o                         
   2 -10   1          0.29         -0.37         1.52 o                         
   3 -10   1        942.75        828.12        22.56 o                         
   4 -10   1        288.59        240.87         7.18 o                         
   5 -10   1         23.03         28.19         2.05 o                         
   6 -10   1         15.54         22.07         1.93 o                         
   7 -10   1        127.51        148.53         5.57 o                         
   8 -10   1        174.93        176.01         7.19 o                         
   9 -10   1         20.62         26.84         2.64 o                         
 -11  -9   1         90.29         77.59         5.73 o                         
 -10  -9   1         71.16         62.98         4.39 o                         
  -9  -9   1        437.82        417.06        15.67 o                         
  -8  -9   1         98.75         95.50         3.99 o                         
  -7  -9   1         56.33         60.84         2.65 o                         
  -6  -9   1        120.62        117.26         3.80 o                         
  -5  -9   1       1067.60       1111.04        22.81 o                         
  -4  -9   1        253.91        239.52         6.33 o                         
  -3  -9   1        487.06        500.43        11.49 o                         
  -2  -9   1        940.72        919.39        21.01 o                         
  -1  -9   1         89.12         72.84         2.94 o                         
   0  -9   1        420.23        384.84         8.18 o                         
   1  -9   1        268.27        239.37         6.38 o                         
   2  -9   1       1123.65       1044.15        22.26 o                         
   3  -9   1        145.38        134.33         3.92 o                         
   4  -9   1        190.49        186.37         4.76 o                         
   5  -9   1         54.11         49.63         2.32 o                         
   6  -9   1        259.20        288.92         7.40 o                         
   7  -9   1         84.35         83.49         3.31 o                         
   8  -9   1        211.03        225.06         6.48 o                         
   9  -9   1        337.78        348.18        10.00 o                         
  10  -9   1         23.32         22.58         3.68 o                         
 -12  -8   1         25.22         24.35         4.23 o                         
 -11  -8   1        111.56        128.00         6.25 o                         
 -10  -8   1        303.35        324.30        10.67 o                         
  -9  -8   1          9.31          5.56         1.36 o                         
  -8  -8   1        304.98        293.20         8.00 o                         
  -7  -8   1         59.92         73.81         2.68 o                         
  -6  -8   1        302.74        275.32         6.68 o                         
  -5  -8   1        483.32        430.54         9.60 o                         
  -4  -8   1       2086.82       1963.87        38.17 o                         
  -3  -8   1        899.65        856.43        17.56 o                         
  -2  -8   1         50.72         56.20         2.13 o                         
  -1  -8   1       1019.85       1029.45        18.60 o                         
   0  -8   1         38.27         65.05         3.38 o                         
   1  -8   1       1094.37       1132.17        24.21 o                         
   2  -8   1        202.95        216.04         4.82 o                         
   3  -8   1        958.50       1015.47        20.15 o                         
   4  -8   1        778.32        795.58        16.17 o                         
   5  -8   1        524.15        519.67        11.38 o                         
   6  -8   1        124.42        131.18         3.89 o                         
   7  -8   1        544.40        501.21        11.76 o                         
   8  -8   1        257.38        242.56         6.51 o                         
   9  -8   1         85.36         77.64         3.51 o                         
  10  -8   1        126.69        109.00         5.24 o                         
  11  -8   1         47.04         42.31         4.97 o                         
 -12  -7   1         76.94         74.14         4.62 o                         
 -11  -7   1         78.69         79.47         4.31 o                         
 -10  -7   1        150.65        148.22         5.37 o                         
  -9  -7   1        764.52        755.31        18.89 o                         
  -8  -7   1        259.26        230.44         6.01 o                         
  -7  -7   1       1080.58       1066.27        23.08 o                         
  -6  -7   1        368.03        391.70         8.37 o                         
  -5  -7   1        832.10        778.99        14.92 o                         
  -4  -7   1        840.93        892.10        18.26 o                         
  -3  -7   1        943.52        831.02        15.84 o                         
  -2  -7   1       1232.67       1163.34        25.55 o                         
  -1  -7   1       1895.97       2045.13        36.57 o                         
   0  -7   1       4490.43       4510.61        90.66 o                         
   1  -7   1        571.01        522.14        10.92 o                         
   2  -7   1       2766.08       2683.19        50.16 o                         
   3  -7   1        372.33        421.12         8.11 o                         
   4  -7   1       3449.93       3250.68        61.31 o                         
   5  -7   1        101.98         94.60         3.16 o                         
   6  -7   1        762.07        724.58        15.55 o                         
   7  -7   1        484.77        444.59        10.89 o                         
   8  -7   1        146.81        164.53         5.04 o                         
   9  -7   1        405.02        412.54        10.58 o                         
  10  -7   1        234.62        248.99         8.82 o                         
  11  -7   1        150.16        154.05         7.05 o                         
  12  -7   1         15.86         14.54         5.31 o                         
 -13  -6   1        136.87        129.70         7.71 o                         
 -12  -6   1        212.96        216.70         7.88 o                         
 -11  -6   1         80.68         89.56         3.86 o                         
 -10  -6   1        108.32         94.35         3.85 o                         
  -9  -6   1        117.12        107.46         4.84 o                         
  -8  -6   1        700.58        695.77        17.15 o                         
  -7  -6   1        163.42        144.35         3.44 o                         
  -6  -6   1       1710.69       1697.40        32.18 o                         
  -5  -6   1       1355.33       1344.61        25.83 o                         
  -4  -6   1        140.93        125.69         7.09 o                         
  -3  -6   1        534.95        563.37         9.65 o                         
  -2  -6   1       1538.36       1459.54        28.67 o                         
  -1  -6   1       4074.30       4048.22        75.30 o                         
   0  -6   1         96.32        110.76         2.62 o                         
   1  -6   1       3287.87       3441.61        58.52 o                         
   2  -6   1         79.24         86.98         2.30 o                         
   3  -6   1       1282.56       1325.94        25.25 o                         
   4  -6   1        131.56        124.23         3.07 o                         
   5  -6   1       1971.74       1941.94        36.70 o                         
   6  -6   1       1138.64       1080.88        20.27 o                         
   7  -6   1        169.92        170.78         4.45 o                         
   8  -6   1        248.45        269.38         6.73 o                         
   9  -6   1         46.56         40.79         2.10 o                         
  10  -6   1        150.72        159.64         6.02 o                         
  11  -6   1         94.65         81.63         4.35 o                         
  12  -6   1        267.68        255.25         8.78 o                         
 -13  -5   1        123.17        107.48         4.87 o                         
 -12  -5   1         37.08         44.76         2.68 o                         
 -11  -5   1        344.63        331.93         9.20 o                         
 -10  -5   1        103.26         98.90         3.70 o                         
  -9  -5   1         64.11         55.76         2.21 o                         
  -8  -5   1        506.98        534.78        10.32 o                         
  -7  -5   1       1923.82       1899.79        38.71 o                         
  -6  -5   1        591.67        563.71        10.71 o                         
  -5  -5   1       1444.99       1519.81        27.59 o                         
  -4  -5   1         86.69         76.35         1.98 o                         
  -3  -5   1       2221.40       2434.87        41.50 o                         
  -2  -5   1       1227.89       1310.16        21.62 o                         
  -1  -5   1       4474.33       4748.23        81.69 o                         
   0  -5   1       6887.44       7303.38       126.85 o                         
   1  -5   1        727.99        726.74        11.92 o                         
   2  -5   1       1913.20       2128.82        35.88 o                         
   3  -5   1        791.95        895.94        15.98 o                         
   4  -5   1       2601.49       2670.13        46.29 o                         
   5  -5   1        251.21        274.13         5.98 o                         
   6  -5   1       1089.57       1083.07        22.28 o                         
   7  -5   1       1144.25       1104.58        22.64 o                         
   8  -5   1         21.21         14.66         1.25 o                         
   9  -5   1         26.99         23.35         1.60 o                         
  10  -5   1        179.72        169.88         5.39 o                         
  11  -5   1        542.81        542.74        15.26 o                         
  12  -5   1         34.25         39.67         3.02 o                         
 -14  -4   1         23.42         26.01         6.71 o                         
 -13  -4   1        152.97        172.52         5.78 o                         
 -12  -4   1        488.59        512.18        12.99 o                         
 -11  -4   1         61.48         55.43         2.42 o                         
 -10  -4   1        159.31        161.19         4.20 o                         
  -9  -4   1        367.80        370.67         8.51 o                         
  -8  -4   1       1695.73       1646.90        31.25 o                         
  -7  -4   1         92.08         83.89         1.94 o                         
  -6  -4   1       5914.76       6029.02        94.62 o                         
  -5  -4   1       2449.60       2472.92        41.31 o                         
  -4  -4   1       2133.28       2059.47        33.53 o                         
  -3  -4   1       2517.39       2829.32        42.53 o                         
  -2  -4   1       6372.81       6207.91       104.45 o                         
  -1  -4   1      10674.37      11056.99       186.06 o                         
   0  -4   1         67.10         19.24         0.63 o                         
   1  -4   1       6073.99       5407.25        83.23 o                         
   2  -4   1        245.72        276.65         4.87 o                         
   3  -4   1       2046.74       1779.31        27.83 o                         
   4  -4   1        835.34       1007.49        18.10 o                         
   5  -4   1       7037.37       7114.57       137.01 o                         
   6  -4   1       1886.46       1936.80        36.09 o                         
   7  -4   1        149.84        140.10         3.25 o                         
   8  -4   1       1123.28       1078.08        23.53 o                         
   9  -4   1        114.71        101.85         3.20 o                         
  10  -4   1        279.12        276.47         8.14 o                         
  11  -4   1          8.06          5.72         1.58 o                         
  12  -4   1        440.68        445.05        13.33 o                         
  13  -4   1         68.58         84.14         6.20 o                         
 -14  -3   1         80.67         85.53         5.06 o                         
 -13  -3   1         99.86         89.48         3.93 o                         
 -12  -3   1        195.04        199.38         5.53 o                         
 -11  -3   1        452.42        418.46         9.40 o                         
 -10  -3   1         49.86         52.51         2.10 o                         
  -9  -3   1        792.72        737.35        15.65 o                         
  -8  -3   1        308.62        309.11         6.90 o                         
  -7  -3   1       3439.38       3467.89        68.50 o                         
  -6  -3   1       1256.82       1182.50        22.74 o                         
  -5  -3   1        742.85        734.53        10.78 o                         
  -4  -3   1       1606.72       1745.99        24.71 o                         
  -3  -3   1       2098.90       2329.48        32.63 o                         
  -2  -3   1       2235.98       2376.71        34.59 o                         
  -1  -3   1       1794.12       2258.99        34.75 o                         
   0  -3   1       6635.44       6997.82       119.51 o                         
   1  -3   1        251.29        293.51         4.96 o                         
   2  -3   1       3772.95       3883.59        61.37 o                         
   3  -3   1        611.91        523.18         9.27 o                         
   4  -3   1       6530.34       6560.43       110.46 o                         
   5  -3   1       1104.09       1060.14        19.28 o                         
   6  -3   1       1663.43       1638.80        29.84 o                         
   7  -3   1        605.94        609.90        10.85 o                         
   8  -3   1        846.24        855.26        15.61 o                         
   9  -3   1        988.20        981.79        20.97 o                         
  10  -3   1        313.23        280.92         7.48 o                         
  11  -3   1        623.44        617.14        15.98 o                         
  12  -3   1         57.38         62.43         3.47 o                         
  13  -3   1        116.68        125.08         5.42 o                         
 -14  -2   1        138.52        130.98         5.97 o                         
 -13  -2   1        273.72        285.14         7.68 o                         
 -12  -2   1        231.37        231.58         6.58 o                         
 -11  -2   1        346.68        327.22         8.22 o                         
 -10  -2   1       2041.78       2026.14        44.12 o                         
  -9  -2   1        230.30        220.40         5.37 o                         
  -8  -2   1       1435.24       1439.96        31.88 o                         
  -7  -2   1        657.30        712.72        15.43 o                         
  -6  -2   1       2118.81       2056.70        40.36 o                         
  -5  -2   1       1962.45       1970.69        29.49 o                         
  -4  -2   1       4836.40       4845.72        77.84 o                         
  -3  -2   1       3854.31       3815.09        60.18 o                         
  -2  -2   1      11631.21      12401.46       186.42 o                         
  -1  -2   1       4448.31       4345.02        70.98 o                         
   0  -2   1       1224.27       1528.00        25.05 o                         
   1  -2   1      21466.46      24847.59       428.26 o                         
   2  -2   1       3671.87       3971.30        61.42 o                         
   3  -2   1       5915.46       6383.32        96.17 o                         
   4  -2   1       2504.83       2794.50        42.76 o                         
   5  -2   1       5348.44       5465.63       104.54 o                         
   6  -2   1       2359.06       2520.17        47.34 o                         
   7  -2   1       1561.57       1387.24        25.46 o                         
   8  -2   1        268.30        294.19         6.41 o                         
   9  -2   1         90.43         70.09         2.44 o                         
  10  -2   1        843.40        840.30        19.36 o                         
  11  -2   1         60.76         56.52         2.73 o                         
  12  -2   1        298.68        290.67         8.13 o                         
  13  -2   1        105.39        107.45         4.86 o                         
 -14  -1   1         21.30         22.16         2.17 o                         
 -13  -1   1         79.43         67.18         3.10 o                         
 -12  -1   1        292.60        316.15         7.82 o                         
 -11  -1   1        637.25        613.92        14.41 o                         
 -10  -1   1        546.46        603.49        14.52 o                         
  -9  -1   1       2086.55       2179.01        43.15 o                         
  -8  -1   1        255.03        243.15         5.79 o                         
  -7  -1   1        846.36        831.91        15.82 o                         
  -6  -1   1        375.17        377.67         7.58 o                         
  -5  -1   1       7519.94       7336.18       111.14 o                         
  -4  -1   1       1592.83       1407.45        24.98 o                         
  -3  -1   1      10663.73      10615.40       169.48 o                         
  -2  -1   1       8925.94       9107.76       161.98 o                         
  -1  -1   1         29.30         23.56         0.42 o                         
   0  -1   1       2499.86       2774.85        52.40 o                         
   1  -1   1       7227.98       9023.71       143.94 o                         
   2  -1   1      15386.41      16412.73       247.26 o                         
   3  -1   1        227.17        193.29         3.19 o                         
   4  -1   1       3608.10       3723.41        55.09 o                         
   5  -1   1       1894.89       1981.25        33.10 o                         
   6  -1   1       1477.34       1476.03        26.88 o                         
   7  -1   1        424.23        414.31         7.95 o                         
   8  -1   1       1530.31       1459.83        29.79 o                         
   9  -1   1       2081.88       2081.67        41.79 o                         
  10  -1   1        213.82        212.18         5.71 o                         
  11  -1   1        395.23        410.48        10.17 o                         
  12  -1   1         36.08         35.51         2.27 o                         
  13  -1   1        266.41        271.27         8.24 o                         
 -14   0   1        300.47        282.97         9.07 o                         
 -13   0   1          6.33          5.06         1.30 o                         
 -12   0   1        104.72         95.05         3.25 o                         
 -11   0   1       1062.20       1096.72        24.41 o                         
 -10   0   1        712.39        666.00        15.17 o                         
  -9   0   1         82.41         66.87         2.15 o                         
  -8   0   1       2059.24       2097.97        45.41 o                         
  -7   0   1         11.58          3.62         0.60 o                         
  -6   0   1       1253.19       1367.64        25.67 o                         
  -5   0   1          0.85          0.82         0.30 o                         
  -4   0   1       7416.91       8274.12       129.07 o                         
  -3   0   1      21115.31      24038.71       446.07 o                         
  -2   0   1        114.84         61.14         1.20 o                         
   1   0   1          9.68         14.10         0.37 o                         
   2   0   1       1169.82       1647.35        25.01 o                         
   3   0   1       1103.76        772.40        11.88 o                         
   4   0   1       1583.81       1482.26        24.04 o                         
   5   0   1        715.72        665.11        11.76 o                         
   6   0   1        372.54        412.64         8.51 o                         
   7   0   1        906.48        871.94        19.24 o                         
   8   0   1       1473.92       1543.43        33.65 o                         
   9   0   1         62.50         51.94         2.15 o                         
  10   0   1        809.18        850.02        19.16 o                         
  11   0   1         82.08         96.59         3.17 o                         
  12   0   1         20.32         20.34         1.79 o                         
  13   0   1         48.78         33.11         2.32 o                         
 -14   1   1         22.62         24.96         2.08 o                         
 -13   1   1         77.27         70.33         3.00 o                         
 -12   1   1        289.55        313.18         7.82 o                         
 -11   1   1        648.23        647.42        14.42 o                         
 -10   1   1        554.90        602.26        14.51 o                         
  -9   1   1       1972.49       2006.68        45.40 o                         
  -8   1   1        260.04        239.50         5.77 o                         
  -7   1   1        765.82        753.18        16.64 o                         
  -6   1   1        354.70        366.08         7.24 o                         
  -5   1   1       7459.01       7084.28       115.85 o                         
  -4   1   1       1557.38       1381.58        23.84 o                         
  -3   1   1      10832.08      11170.30       206.17 o                         
  -2   1   1       9066.17       9074.71       179.89 o                         
  -1   1   1         45.84         21.87         0.49 o                         
   0   1   1       2925.30       3086.81        50.55 o                         
   1   1   1       6978.41       8895.71       139.62 o                         
   2   1   1      15843.87      16257.51       247.19 o                         
   3   1   1        281.02        239.95         4.20 o                         
   4   1   1       3472.83       3537.80        52.26 o                         
   5   1   1       1882.20       1980.87        34.29 o                         
   6   1   1       1458.24       1505.13        29.26 o                         
   7   1   1        433.09        428.80        10.99 o                         
   8   1   1       1716.58       1596.60        37.40 o                         
   9   1   1       1977.11       1956.15        46.64 o                         
  10   1   1        233.92        234.55         6.18 o                         
  11   1   1        413.91        439.03        10.22 o                         
  12   1   1         34.47         33.79         1.99 o                         
  13   1   1        275.65        284.51         7.37 o                         
 -14   2   1        148.76        148.07         5.51 o                         
 -13   2   1        252.44        275.23         7.64 o                         
 -12   2   1        227.86        237.58         6.49 o                         
 -11   2   1        369.10        353.17         8.66 o                         
 -10   2   1       2023.04       2020.90        46.70 o                         
  -9   2   1        211.48        201.65         5.59 o                         
  -8   2   1       1477.81       1487.22        33.79 o                         
  -7   2   1        679.86        755.65        14.69 o                         
  -6   2   1       2230.69       2084.14        44.58 o                         
  -5   2   1       1920.48       1998.21        32.13 o                         
  -4   2   1       4837.36       4721.27        75.80 o                         
  -3   2   1       4305.92       4149.45        65.96 o                         
  -2   2   1      11834.01      12232.38       216.92 o                         
  -1   2   1       4632.48       4718.06        63.93 o                         
   0   2   1       1314.02       1580.87        24.30 o                         
   1   2   1      21589.37      25028.75       413.70 o                         
   2   2   1       3519.48       3714.88        51.16 o                         
   3   2   1       6272.02       6654.27        93.77 o                         
   4   2   1       2539.02       2836.18        41.63 o                         
   5   2   1       5678.70       5769.04        93.55 o                         
   6   2   1       2318.61       2557.25        51.92 o                         
   7   2   1       1627.73       1440.98        30.68 o                         
   8   2   1        288.70        320.07         7.75 o                         
   9   2   1         83.86         60.64         2.56 o                         
  10   2   1        878.59        887.81        20.55 o                         
  11   2   1         50.39         51.89         2.54 o                         
  12   2   1        260.79        261.77         7.48 o                         
  13   2   1        105.42        109.43         4.06 o                         
 -14   3   1         67.96         71.94         4.78 o                         
 -13   3   1         94.48         88.50         3.71 o                         
 -12   3   1        200.05        204.03         6.14 o                         
 -11   3   1        448.64        408.47        10.33 o                         
 -10   3   1         54.84         54.09         3.01 o                         
  -9   3   1        753.87        732.43        17.40 o                         
  -8   3   1        328.88        346.41         7.23 o                         
  -7   3   1       3409.59       3577.38        71.77 o                         
  -6   3   1       1284.44       1234.28        23.74 o                         
  -5   3   1        662.26        636.46        12.59 o                         
  -4   3   1       1626.56       1758.30        25.29 o                         
  -3   3   1       2201.91       2427.57        36.06 o                         
  -2   3   1       2094.40       2189.83        31.98 o                         
  -1   3   1       1918.00       2314.92        32.16 o                         
   0   3   1       6324.73       6911.50       102.60 o                         
   1   3   1        334.61        361.09         7.52 o                         
   2   3   1       3831.69       3968.19        50.60 o                         
   3   3   1        640.92        555.01         7.64 o                         
   4   3   1       6511.50       6751.71       110.43 o                         
   5   3   1       1140.04       1069.60        18.61 o                         
   6   3   1       1717.90       1677.51        31.12 o                         
   7   3   1        584.63        601.84        12.30 o                         
   8   3   1        811.72        833.13        17.00 o                         
   9   3   1       1006.02       1017.64        25.67 o                         
  10   3   1        296.17        276.50         7.38 o                         
  11   3   1        589.27        596.52        14.82 o                         
  12   3   1         61.83         63.73         2.88 o                         
  13   3   1        115.65        106.83         4.39 o                         
 -13   4   1        148.27        161.59         5.50 o                         
 -12   4   1        479.48        506.26        13.52 o                         
 -11   4   1         66.21         61.45         2.76 o                         
 -10   4   1        141.69        153.62         4.56 o                         
  -9   4   1        377.69        389.51         9.38 o                         
  -8   4   1       1662.73       1660.34        34.14 o                         
  -7   4   1         86.94         82.54         2.08 o                         
  -6   4   1       5797.83       5637.69       114.07 o                         
  -5   4   1       2551.23       2643.45        41.27 o                         
  -4   4   1       2231.46       2223.84        34.55 o                         
  -3   4   1       2533.67       2767.16        39.32 o                         
  -2   4   1       6583.02       6359.03        92.85 o                         
  -1   4   1      10346.39      10670.16       157.32 o                         
   0   4   1         70.10         22.54         0.51 o                         
   1   4   1       6065.52       5415.66        92.12 o                         
   2   4   1        231.89        259.70         4.09 o                         
   3   4   1       1984.87       1755.31        24.41 o                         
   4   4   1        815.58        983.56        15.76 o                         
   5   4   1       6999.13       6910.11       130.10 o                         
   6   4   1       1910.67       1915.32        36.04 o                         
   7   4   1        155.08        151.65         3.59 o                         
   8   4   1       1080.90       1052.15        22.21 o                         
   9   4   1         99.89         92.57         3.30 o                         
  10   4   1        272.61        280.40         7.39 o                         
  11   4   1          4.95          3.06         1.27 o                         
  12   4   1        430.75        434.29        11.98 o                         
  13   4   1         62.50         67.78         5.31 o                         
 -13   5   1        120.40        105.43         4.11 o                         
 -12   5   1         45.41         53.20         2.68 o                         
 -11   5   1        359.02        359.00         9.56 o                         
 -10   5   1        107.82        101.51         3.38 o                         
  -9   5   1         52.25         48.98         2.50 o                         
  -8   5   1        486.22        499.88        11.78 o                         
  -7   5   1       1915.72       1859.82        36.85 o                         
  -6   5   1        563.07        531.86        10.54 o                         
  -5   5   1       1464.50       1520.02        25.53 o                         
  -4   5   1        107.73        102.73         2.00 o                         
  -3   5   1       2336.25       2532.10        40.09 o                         
  -2   5   1       1293.99       1418.05        19.88 o                         
  -1   5   1       4440.57       4745.27        61.12 o                         
   0   5   1       7094.99       7422.35        94.90 o                         
   1   5   1        748.05        756.65        11.25 o                         
   2   5   1       1983.00       2160.50        34.70 o                         
   3   5   1        798.40        850.91        15.23 o                         
   4   5   1       2548.73       2597.18        45.47 o                         
   5   5   1        263.74        275.11         5.31 o                         
   6   5   1       1150.77       1146.71        21.21 o                         
   7   5   1       1088.92       1054.62        21.43 o                         
   8   5   1         20.28         13.93         1.35 o                         
   9   5   1         23.92         22.82         1.51 o                         
  10   5   1        183.86        182.99         5.16 o                         
  11   5   1        573.09        590.92        15.03 o                         
  12   5   1         34.00         35.97         2.43 o                         
 -13   6   1        141.33        131.53         7.94 o                         
 -12   6   1        214.37        222.78         6.74 o                         
 -11   6   1         76.03         81.09         3.39 o                         
 -10   6   1         95.62         92.29         3.50 o                         
  -9   6   1        115.07        105.29         3.17 o                         
  -8   6   1        711.82        727.33        15.99 o                         
  -7   6   1        166.35        149.34         3.83 o                         
  -6   6   1       1719.76       1711.59        35.56 o                         
  -5   6   1       1357.38       1376.57        23.72 o                         
  -4   6   1         89.18         91.33         2.05 o                         
  -3   6   1        566.13        588.21         9.86 o                         
  -2   6   1       1553.70       1563.94        23.96 o                         
  -1   6   1       4013.73       4035.31        61.34 o                         
   0   6   1         88.72        106.90         1.88 o                         
   1   6   1       3217.66       3306.27        68.99 o                         
   2   6   1        102.23        107.17         2.87 o                         
   3   6   1       1304.96       1335.85        30.71 o                         
   4   6   1        133.15        131.01         2.87 o                         
   5   6   1       2034.78       1948.80        36.51 o                         
   6   6   1       1080.55       1034.91        20.09 o                         
   7   6   1        162.42        172.74         4.47 o                         
   8   6   1        264.80        296.55         6.99 o                         
   9   6   1         47.49         40.71         1.97 o                         
  10   6   1        164.77        185.70         5.79 o                         
  11   6   1        102.75         93.87         4.07 o                         
  12   6   1        250.82        245.41         8.44 o                         
 -12   7   1         77.53         70.41         3.92 o                         
 -11   7   1         90.64         82.38         3.83 o                         
 -10   7   1        149.97        155.11         4.64 o                         
  -9   7   1        765.51        799.72        18.55 o                         
  -8   7   1        245.85        227.00         6.06 o                         
  -7   7   1       1096.49       1126.04        24.08 o                         
  -6   7   1        373.02        390.44         8.08 o                         
  -5   7   1        855.26        825.15        14.73 o                         
  -4   7   1        863.95        918.74        16.54 o                         
  -3   7   1        936.07        809.39        14.41 o                         
  -2   7   1       1230.37       1152.72        18.88 o                         
  -1   7   1       1871.15       2009.29        33.89 o                         
   0   7   1       4484.57       4389.65        71.41 o                         
   1   7   1        529.91        480.71         9.74 o                         
   2   7   1       2753.18       2662.51        57.82 o                         
   3   7   1        326.47        363.15         9.74 o                         
   4   7   1       3507.01       3290.26        63.80 o                         
   5   7   1        107.83         99.18         2.34 o                         
   6   7   1        752.91        717.22        16.09 o                         
   7   7   1        509.73        475.85        10.66 o                         
   8   7   1        136.64        150.23         4.62 o                         
   9   7   1        379.96        389.06        10.19 o                         
  10   7   1        251.79        271.58         7.70 o                         
  11   7   1        162.62        168.86         5.91 o                         
  12   7   1         13.96          8.39         3.36 o                         
 -12   8   1         37.16         29.36         4.75 o                         
 -11   8   1        116.87        131.70         5.57 o                         
 -10   8   1        303.14        342.08        10.18 o                         
  -9   8   1         11.33          8.00         1.33 o                         
  -8   8   1        300.07        290.89         8.14 o                         
  -7   8   1         57.85         73.62         2.64 o                         
  -6   8   1        312.80        279.02         6.63 o                         
  -5   8   1        527.58        467.59         8.96 o                         
  -4   8   1       2097.32       1901.84        34.78 o                         
  -3   8   1        804.90        782.85        16.96 o                         
  -2   8   1         41.22         43.92         1.30 o                         
  -1   8   1       1026.15        991.06        17.77 o                         
   0   8   1         48.79         75.65         1.71 o                         
   1   8   1       1130.17       1163.17        20.98 o                         
   2   8   1        196.68        204.62         5.02 o                         
   3   8   1        922.35        984.59        22.17 o                         
   4   8   1        772.09        786.29        16.68 o                         
   5   8   1        498.83        496.13        12.34 o                         
   6   8   1        122.37        134.54         3.95 o                         
   7   8   1        526.37        479.03        12.93 o                         
   8   8   1        247.60        232.45         6.98 o                         
   9   8   1         79.39         73.53         3.28 o                         
  10   8   1        128.52        109.12         4.21 o                         
  11   8   1         42.09         38.65         2.89 o                         
 -11   9   1         86.13         85.55         4.55 o                         
 -10   9   1         80.76         84.28         3.75 o                         
  -9   9   1        444.57        435.02        16.64 o                         
  -8   9   1         91.43         91.27         3.93 o                         
  -7   9   1         49.48         46.56         2.34 o                         
  -6   9   1        127.48        117.18         3.41 o                         
  -5   9   1       1066.99       1019.97        25.05 o                         
  -4   9   1        248.83        234.67         5.45 o                         
  -3   9   1        447.46        471.68        10.86 o                         
  -2   9   1        914.81        942.63        16.51 o                         
  -1   9   1         97.26         76.34         2.09 o                         
   0   9   1        382.34        328.74         6.71 o                         
   1   9   1        249.63        225.35         4.62 o                         
   2   9   1       1025.97        926.28        23.37 o                         
   3   9   1        161.00        156.44         4.34 o                         
   4   9   1        184.58        173.74         5.15 o                         
   5   9   1         44.11         37.97         2.20 o                         
   6   9   1        249.03        278.07         8.05 o                         
   7   9   1         77.27         71.46         3.05 o                         
   8   9   1        179.72        188.53         7.01 o                         
   9   9   1        356.35        389.33        12.76 o                         
  10   9   1         21.98         18.01         2.47 o                         
 -10  10   1        192.82        207.54         8.11 o                         
  -9  10   1         37.06         46.77         3.50 o                         
  -8  10   1        143.89        144.63         5.59 o                         
  -7  10   1         33.20         34.33         2.48 o                         
  -6  10   1        106.68        108.07         4.45 o                         
  -5  10   1         19.57         23.57         1.57 o                         
  -4  10   1        690.51        704.16        18.33 o                         
  -3  10   1        850.88        877.96        20.12 o                         
  -2  10   1         47.91         52.03         2.04 o                         
  -1  10   1        126.29        156.15         3.91 o                         
   0  10   1        212.41        185.52         4.79 o                         
   1  10   1         95.27         89.83         3.42 o                         
   2  10   1          0.16          0.28         0.96 o                         
   3  10   1        965.27        903.64        19.71 o                         
   4  10   1        300.38        257.64         6.80 o                         
   5  10   1         25.22         32.05         1.96 o                         
   6  10   1         16.86         26.62         2.74 o                         
   7  10   1        142.90        165.40         5.81 o                         
   8  10   1        185.78        193.97         7.60 o                         
   9  10   1         18.60         24.30         2.68 o                         
  -9  11   1        166.85        172.68         7.11 o                         
  -8  11   1         53.72         57.80         3.37 o                         
  -7  11   1         36.91         34.01         2.57 o                         
  -6  11   1          1.24          0.40         1.27 o                         
  -5  11   1         98.11         70.23         3.12 o                         
  -4  11   1        119.92        112.38         4.07 o                         
  -3  11   1         95.88         88.45         3.09 o                         
  -2  11   1         70.11         50.64         2.39 o                         
  -1  11   1         77.91         61.25         2.82 o                         
   0  11   1        153.53        156.29         5.61 o                         
   1  11   1        273.27        279.73         8.37 o                         
   2  11   1        321.78        331.30         8.75 o                         
   3  11   1         89.66         83.93         3.03 o                         
   4  11   1        160.17        152.56         4.45 o                         
   5  11   1         53.02         44.32         2.60 o                         
   6  11   1         36.88         36.47         2.77 o                         
   7  11   1         62.61         64.18         3.73 o                         
   8  11   1        137.25        140.83         5.75 o                         
  -8  12   1         42.74         57.94         4.81 o                         
  -7  12   1          0.40          1.51         1.45 o                         
  -6  12   1         86.53         85.93         5.11 o                         
  -5  12   1         49.85         59.22         3.85 o                         
  -4  12   1        165.48        137.46         6.06 o                         
  -3  12   1        203.60        192.67         7.65 o                         
  -2  12   1        188.59        194.43         7.46 o                         
  -1  12   1        180.31        161.64         5.69 o                         
   0  12   1          2.29          6.80         1.62 o                         
   1  12   1        225.87        275.16         9.94 o                         
   2  12   1         34.00         32.36         2.46 o                         
   3  12   1        121.79        136.69         4.54 o                         
   4  12   1        102.59        109.58         4.16 o                         
   5  12   1        124.30        126.86         4.97 o                         
   6  12   1         82.20         88.37         4.19 o                         
   7  12   1         48.69         49.48         3.44 o                         
  -6  13   1         45.50         54.38         5.04 o                         
  -5  13   1         95.68         78.83         4.57 o                         
  -4  13   1          3.84          4.69         1.84 o                         
  -3  13   1         35.68         36.08         2.84 o                         
  -2  13   1         54.16         53.68         4.47 o                         
  -1  13   1        143.40        182.30         9.25 o                         
   0  13   1        203.89        205.56        10.00 o                         
   1  13   1         42.19         31.99         2.75 o                         
   2  13   1         77.38         56.79         3.82 o                         
   3  13   1          9.92          8.90         1.79 o                         
   4  13   1         82.49        103.14         6.83 o                         
   5  13   1         30.13         27.17         3.24 o                         
   6  13   1         62.44         65.76         7.06 o                         
  -4  14   1          1.50         11.19         5.03 o                         
  -3  14   1         22.74         24.14         4.85 o                         
  -2  14   1         71.79         63.87         5.18 o                         
  -1  14   1         54.09         66.10         5.25 o                         
   0  14   1          2.16          0.84         2.13 o                         
   1  14   1         20.98         12.42         2.98 o                         
   2  14   1          1.47          3.56         2.12 o                         
   3  14   1          9.23          9.15         2.40 o                         
  -4 -14   2         19.14         34.91         6.15 o                         
  -3 -14   2         62.21         52.50         5.37 o                         
  -2 -14   2         14.37         13.10         3.01 o                         
  -1 -14   2          1.06         -1.91         2.22 o                         
   0 -14   2          4.65         -1.65         2.52 o                         
   1 -14   2         55.96         72.59         5.96 o                         
   2 -14   2        158.93        175.15        10.69 o                         
  -6 -13   2         73.30         94.00        11.66 o                         
  -5 -13   2         46.23         58.82         3.97 o                         
  -4 -13   2         85.44         90.19         4.57 o                         
  -3 -13   2         88.19         77.82         3.91 o                         
  -2 -13   2         87.57         76.15         4.14 o                         
  -1 -13   2         33.34         25.51         2.58 o                         
   0 -13   2         82.69         85.92         4.39 o                         
   1 -13   2         32.52         35.86         3.72 o                         
   2 -13   2          0.95          2.49         2.76 o                         
   3 -13   2        152.45        162.57         8.37 o                         
   4 -13   2         23.56         30.84         4.94 o                         
   5 -13   2         79.65         94.70        11.14 o                         
  -8 -12   2          4.74         12.47         3.55 o                         
  -7 -12   2        117.20        105.47         6.01 o                         
  -6 -12   2        140.80        130.35         5.89 o                         
  -5 -12   2        125.26        122.08         5.10 o                         
  -4 -12   2          7.87          4.20         1.60 o                         
  -3 -12   2         82.90         83.07         3.89 o                         
  -2 -12   2         77.49         79.45         3.76 o                         
  -1 -12   2        118.20        121.84         5.06 o                         
   0 -12   2         90.34         89.04         4.35 o                         
   1 -12   2        152.67        142.82         5.97 o                         
   2 -12   2        177.57        181.16         8.81 o                         
   3 -12   2         72.03         75.63         5.60 o                         
   4 -12   2        123.34        101.84         6.66 o                         
   5 -12   2          6.46         12.02         3.69 o                         
   6 -12   2         91.24         85.95         7.00 o                         
   7 -12   2          9.03          5.85         3.45 o                         
  -9 -11   2         22.36         17.19         3.28 o                         
  -8 -11   2        163.17        177.00         8.25 o                         
  -7 -11   2         18.66         17.52         2.21 o                         
  -6 -11   2        274.11        276.39         8.63 o                         
  -5 -11   2         89.18         87.53         4.25 o                         
  -4 -11   2        307.78        326.13         8.62 o                         
  -3 -11   2         86.29         89.87         3.85 o                         
  -2 -11   2        779.90        826.90        20.07 o                         
  -1 -11   2        541.42        548.84        14.30 o                         
   0 -11   2         99.23        116.94         4.69 o                         
   1 -11   2        426.54        432.91        11.34 o                         
   2 -11   2        119.04        137.42         6.90 o                         
   3 -11   2        155.56        161.82         7.51 o                         
   4 -11   2         47.96         57.15         4.69 o                         
   5 -11   2        442.57        434.81        15.24 o                         
   6 -11   2         67.31         52.91         4.25 o                         
   7 -11   2         31.58         35.45         3.66 o                         
   8 -11   2         15.88         15.08         3.09 o                         
 -10 -10   2         11.40         11.86         3.12 o                         
  -9 -10   2         52.02         46.37         4.66 o                         
  -8 -10   2        100.37        103.05         5.83 o                         
  -7 -10   2        393.08        391.18        11.31 o                         
  -6 -10   2        191.91        208.34         6.36 o                         
  -5 -10   2         31.13         38.26         2.76 o                         
  -4 -10   2          0.44          4.53         1.46 o                         
  -3 -10   2        403.91        359.92        10.02 o                         
  -2 -10   2         34.99         40.30         2.56 o                         
  -1 -10   2        237.79        206.02         6.51 o                         
   0 -10   2       1045.26        901.40        23.95 o                         
   1 -10   2         45.60         39.78         2.36 o                         
   2 -10   2         91.09         77.22         3.47 o                         
   3 -10   2        208.46        244.00         9.03 o                         
   4 -10   2        527.82        561.61        13.96 o                         
   5 -10   2         53.39         46.03         2.72 o                         
   6 -10   2        155.75        170.23         6.51 o                         
   7 -10   2         93.02        101.03         4.71 o                         
   8 -10   2          9.04          7.71         1.87 o                         
   9 -10   2          8.89         13.45         3.11 o                         
 -11  -9   2         18.74         11.09         2.52 o                         
 -10  -9   2         17.59         13.52         2.32 o                         
  -9  -9   2        362.64        334.36        12.49 o                         
  -8  -9   2        383.32        375.73        10.68 o                         
  -7  -9   2         26.73         27.72         1.99 o                         
  -6  -9   2        754.73        804.97        18.28 o                         
  -5  -9   2         42.59         59.27         2.43 o                         
  -4  -9   2         69.94         76.14         3.04 o                         
  -3  -9   2         18.03         11.11         1.24 o                         
  -2  -9   2       1132.92       1086.44        22.46 o                         
  -1  -9   2        755.86        691.17        17.47 o                         
   0  -9   2         71.02         69.81         3.52 o                         
   1  -9   2        620.77        579.88        13.55 o                         
   2  -9   2         64.08         71.25         2.59 o                         
   3  -9   2        391.43        379.95         9.53 o                         
   4  -9   2        172.03        173.03         4.99 o                         
   5  -9   2       1169.57       1158.81        25.88 o                         
   6  -9   2        575.25        562.70        13.80 o                         
   7  -9   2         42.43         41.85         2.62 o                         
   8  -9   2         25.90         19.09         1.98 o                         
   9  -9   2         67.80         75.61         4.83 o                         
  10  -9   2        132.03        136.19        22.23 o                         
 -12  -8   2         82.51         89.03         5.68 o                         
 -11  -8   2         35.17         45.54         3.65 o                         
 -10  -8   2         68.15         59.47         3.52 o                         
  -9  -8   2        124.81        117.79         4.96 o                         
  -8  -8   2        328.64        294.23         7.67 o                         
  -7  -8   2       1564.64       1484.68        32.67 o                         
  -6  -8   2         94.28         96.00         3.15 o                         
  -5  -8   2        850.93        831.12        15.55 o                         
  -4  -8   2        113.06        131.42         3.47 o                         
  -3  -8   2        752.57        771.25        14.98 o                         
  -2  -8   2        177.55        165.54         4.07 o                         
  -1  -8   2       1460.15       1539.15        33.19 o                         
   0  -8   2       1029.80       1089.67        22.06 o                         
   1  -8   2        444.96        462.67         9.41 o                         
   2  -8   2        540.58        538.33        10.46 o                         
   3  -8   2        192.46        165.51         3.98 o                         
   4  -8   2       1511.90       1500.51        31.57 o                         
   5  -8   2         55.36         59.81         2.54 o                         
   6  -8   2        385.68        379.10         9.20 o                         
   7  -8   2        116.50        104.35         3.80 o                         
   8  -8   2         69.23         73.85         3.49 o                         
   9  -8   2        116.87         99.55         4.59 o                         
  10  -8   2        170.98        192.08         7.89 o                         
 -13  -7   2        100.35         97.16         7.09 o                         
 -12  -7   2        134.32        133.27         6.13 o                         
 -11  -7   2        262.36        265.15         8.98 o                         
 -10  -7   2        424.78        420.47        13.16 o                         
  -9  -7   2        154.77        149.25         5.88 o                         
  -8  -7   2        294.52        269.47         6.89 o                         
  -7  -7   2         42.02         37.35         1.89 o                         
  -6  -7   2        296.64        264.01         5.90 o                         
  -5  -7   2          4.49         10.55         1.14 o                         
  -4  -7   2       2069.94       2092.18        37.95 o                         
  -3  -7   2        999.23        933.21        17.79 o                         
  -2  -7   2       1527.90       1686.91        44.46 o                         
  -1  -7   2       1058.30       1127.32        24.16 o                         
   0  -7   2        277.79        297.16         6.28 o                         
   1  -7   2       1741.09       1805.37        32.42 o                         
   2  -7   2         72.84         69.21         2.04 o                         
   3  -7   2        725.89        718.97        13.93 o                         
   4  -7   2         85.86         93.53         2.85 o                         
   5  -7   2        488.98        497.34        12.19 o                         
   6  -7   2        215.09        206.59         5.30 o                         
   7  -7   2        378.84        378.58         9.65 o                         
   8  -7   2        210.35        209.04         6.17 o                         
   9  -7   2        237.65        242.81         7.15 o                         
  10  -7   2         62.81         74.36         4.31 o                         
  11  -7   2          5.21          1.82         1.86 o                         
 -13  -6   2         14.41         14.08         2.36 o                         
 -12  -6   2        250.92        247.18         8.08 o                         
 -11  -6   2        126.30        120.26         6.84 o                         
 -10  -6   2        172.01        168.14         5.92 o                         
  -9  -6   2        957.90        905.53        27.87 o                         
  -8  -6   2        750.04        702.34        16.05 o                         
  -7  -6   2        545.07        554.01        11.94 o                         
  -6  -6   2        393.19        340.07         7.14 o                         
  -5  -6   2       2535.50       2350.49        43.01 o                         
  -4  -6   2        697.34        673.17        11.77 o                         
  -3  -6   2       2204.09       2183.30        35.86 o                         
  -2  -6   2       2301.42       2326.17        41.58 o                         
  -1  -6   2       1976.36       1846.89        33.50 o                         
   0  -6   2        630.56        622.81        12.09 o                         
   1  -6   2        926.11        864.94        14.73 o                         
   2  -6   2       3606.96       3384.45        63.20 o                         
   3  -6   2        945.01        875.96        16.37 o                         
   4  -6   2        641.10        619.83        13.38 o                         
   5  -6   2        175.89        178.68         4.21 o                         
   6  -6   2        858.15        846.93        17.32 o                         
   7  -6   2         88.18         97.45         3.05 o                         
   8  -6   2        654.59        593.26        13.42 o                         
   9  -6   2        766.59        750.99        19.50 o                         
  10  -6   2         68.52         67.64         3.83 o                         
  11  -6   2         38.67         35.33         2.89 o                         
  12  -6   2        108.52         99.55        11.46 o                         
 -13  -5   2         70.83         80.46         3.91 o                         
 -12  -5   2         17.07         18.01         1.91 o                         
 -11  -5   2        855.10        904.83        23.56 o                         
 -10  -5   2       1290.70       1288.15        33.63 o                         
  -9  -5   2        120.58        127.45         3.95 o                         
  -8  -5   2        703.93        684.71        14.15 o                         
  -7  -5   2         50.24         45.23         1.31 o                         
  -6  -5   2       1479.53       1504.52        26.23 o                         
  -5  -5   2          7.35          6.00         0.57 o                         
  -4  -5   2       5853.26       5623.52        88.68 o                         
  -3  -5   2       2826.66       2882.41        46.56 o                         
  -2  -5   2        161.65        158.23         5.39 o                         
  -1  -5   2        403.28        387.99         6.94 o                         
   0  -5   2       4520.76       4303.87        71.30 o                         
   1  -5   2       5320.34       5430.47       103.28 o                         
   2  -5   2        614.93        602.31        11.30 o                         
   3  -5   2       4216.23       4262.10        78.76 o                         
   4  -5   2       1859.88       1958.84        44.60 o                         
   5  -5   2        674.24        618.92        13.89 o                         
   6  -5   2        153.77        162.12         3.93 o                         
   7  -5   2       1435.21       1410.03        30.33 o                         
   8  -5   2        487.77        480.30        11.76 o                         
   9  -5   2         77.10         77.64         3.07 o                         
  10  -5   2        288.69        296.22        12.89 o                         
  11  -5   2         35.48         34.72         3.36 o                         
  12  -5   2         25.35         30.77         3.86 o                         
 -14  -4   2         35.37         41.08         3.49 o                         
 -13  -4   2         15.16         13.80         1.92 o                         
 -12  -4   2        272.83        277.13         7.22 o                         
 -11  -4   2        195.43        190.80         5.25 o                         
 -10  -4   2        689.79        657.44        14.81 o                         
  -9  -4   2       1623.24       1521.03        32.12 o                         
  -8  -4   2         27.60         33.63         1.25 o                         
  -7  -4   2        448.75        422.28         8.68 o                         
  -6  -4   2        527.54        551.72        10.27 o                         
  -5  -4   2       2913.05       2871.86        51.15 o                         
  -4  -4   2       2246.85       2368.77        35.43 o                         
  -3  -4   2       2004.44       2039.77        28.17 o                         
  -2  -4   2       1494.21       1485.16        21.82 o                         
  -1  -4   2        328.51        313.96         5.55 o                         
   0  -4   2        542.52        570.15        10.98 o                         
   1  -4   2       2324.45       2587.32        41.23 o                         
   2  -4   2       3192.96       3244.62        58.15 o                         
   3  -4   2       1794.52       1888.28        34.19 o                         
   4  -4   2        182.55        210.94         4.95 o                         
   5  -4   2         30.59         26.95         1.21 o                         
   6  -4   2       1339.99       1271.01        26.09 o                         
   7  -4   2        291.79        296.71         6.87 o                         
   8  -4   2       1437.18       1349.37        32.12 o                         
   9  -4   2        990.58        970.01        25.60 o                         
  10  -4   2         60.78         59.46         3.26 o                         
  11  -4   2         10.26         12.40         2.31 o                         
  12  -4   2         66.59         63.09         5.21 o                         
 -14  -3   2          4.73          5.78         1.66 o                         
 -13  -3   2         70.96         79.92         3.25 o                         
 -12  -3   2        159.29        152.70         4.93 o                         
 -11  -3   2        875.16        905.40        20.41 o                         
 -10  -3   2       1271.09       1242.91        28.03 o                         
  -9  -3   2        268.55        292.77         6.93 o                         
  -8  -3   2       1039.51       1081.81        22.73 o                         
  -7  -3   2        570.36        607.22        11.11 o                         
  -6  -3   2       3284.03       3273.20        57.24 o                         
  -5  -3   2       1932.20       1998.82        32.05 o                         
  -4  -3   2       6994.25       6656.33       103.94 o                         
  -3  -3   2       4072.67       4089.03        59.85 o                         
  -2  -3   2       9357.46       9584.56       153.73 o                         
  -1  -3   2       2916.62       2996.96        47.33 o                         
   0  -3   2       6690.88       6518.88       107.28 o                         
   1  -3   2       7018.51       7169.36       115.47 o                         
   2  -3   2       1358.34       1429.78        24.08 o                         
   3  -3   2       9449.29       9261.19       141.66 o                         
   4  -3   2       2155.95       2299.02        38.69 o                         
   5  -3   2       3315.89       3602.67        60.19 o                         
   6  -3   2        532.55        532.49         9.88 o                         
   7  -3   2       1364.72       1329.02        22.83 o                         
   8  -3   2        453.61        456.91        10.30 o                         
   9  -3   2        454.23        419.03        10.28 o                         
  10  -3   2        155.90        169.18         5.45 o                         
  11  -3   2         18.72         18.75         2.14 o                         
  12  -3   2         92.75        109.24         5.01 o                         
  13  -3   2         31.64         31.60         5.24 o                         
 -14  -2   2        241.44        248.74         7.75 o                         
 -13  -2   2        151.03        152.21         4.62 o                         
 -12  -2   2        137.09        143.85         4.00 o                         
 -11  -2   2        217.63        206.93         5.27 o                         
 -10  -2   2        149.58        144.20         3.86 o                         
  -9  -2   2       1038.45       1017.89        21.66 o                         
  -8  -2   2        532.46        526.98        11.92 o                         
  -7  -2   2       3434.43       3431.06        70.08 o                         
  -6  -2   2       1104.48       1116.63        20.60 o                         
  -5  -2   2       4195.68       4429.41        66.73 o                         
  -4  -2   2        393.80        422.18         7.68 o                         
  -3  -2   2       1894.73       1704.30        29.51 o                         
  -2  -2   2       6357.26       6628.37       105.73 o                         
  -1  -2   2      12128.34      12294.39       190.77 o                         
   0  -2   2       6101.97       6370.17       101.08 o                         
   1  -2   2       2224.49       1994.17        30.17 o                         
   2  -2   2       3311.84       3276.28        47.11 o                         
   3  -2   2        518.46        482.86         7.77 o                         
   4  -2   2       5759.66       5163.95       118.89 o                         
   5  -2   2        366.75        336.95         7.13 o                         
   6  -2   2       2091.61       1964.63        43.90 o                         
   7  -2   2        403.51        387.93         7.58 o                         
   8  -2   2        562.14        491.33        10.21 o                         
   9  -2   2        329.99        312.97         7.83 o                         
  10  -2   2        538.35        511.58        12.60 o                         
  11  -2   2        355.94        329.25         9.29 o                         
  12  -2   2         27.34         23.95         2.06 o                         
  13  -2   2         57.48         59.12         5.84 o                         
 -14  -1   2          3.24          0.61         1.54 o                         
 -13  -1   2        346.42        362.35         8.54 o                         
 -12  -1   2        395.19        364.46         8.10 o                         
 -11  -1   2        114.29        118.09         3.81 o                         
 -10  -1   2        253.05        257.66         6.49 o                         
  -9  -1   2        400.78        399.32         9.51 o                         
  -8  -1   2       1674.07       1755.40        39.30 o                         
  -7  -1   2        452.33        491.42        10.31 o                         
  -6  -1   2       5284.89       5603.63        98.95 o                         
  -5  -1   2        278.31        258.38         4.85 o                         
  -4  -1   2       2582.00       2775.54        42.58 o                         
  -3  -1   2        260.77        316.82         6.49 o                         
  -2  -1   2      15469.22      17904.76       310.91 o                         
  -1  -1   2      23328.99      22490.04       708.03 o                         
   0  -1   2       3804.75       4031.74        63.10 o                         
   1  -1   2       3102.00       4290.83        63.99 o                         
   2  -1   2       3068.17       3545.63        56.14 o                         
   3  -1   2       4607.51       4929.15        73.39 o                         
   4  -1   2        888.50        766.22        12.88 o                         
   5  -1   2       6226.42       6239.94        99.19 o                         
   6  -1   2       1622.20       1666.23        29.95 o                         
   7  -1   2        434.36        450.92         8.67 o                         
   8  -1   2        340.24        359.79         7.96 o                         
   9  -1   2        817.09        774.07        17.03 o                         
  10  -1   2        485.01        505.14        13.16 o                         
  11  -1   2        108.83         96.43         3.59 o                         
  12  -1   2        337.44        348.45         9.84 o                         
  13  -1   2         90.65         93.29         9.36 o                         
 -14   0   2        546.48        547.62        15.76 o                         
 -13   0   2        136.93        129.84         4.23 o                         
 -12   0   2          7.72         10.52         1.26 o                         
 -11   0   2        259.57        257.52         6.45 o                         
 -10   0   2        316.54        329.24         7.80 o                         
  -9   0   2        486.14        466.60        10.08 o                         
  -8   0   2       1758.95       1749.74        38.39 o                         
  -7   0   2       9131.51       8920.38       231.25 o                         
  -6   0   2        875.42        900.03        15.20 o                         
  -5   0   2       1018.53       1005.66        18.92 o                         
  -4   0   2        387.78        528.82         8.97 o                         
  -3   0   2       6613.31       5686.93       105.59 o                         
  -2   0   2        108.77        192.05         3.41 o                         
  -1   0   2       7238.02       6488.29       104.31 o                         
   0   0   2      19015.68      17500.23       300.26 o                         
   1   0   2       2886.84       2960.67        46.14 o                         
   2   0   2      12739.65      12689.24       197.76 o                         
   3   0   2       3001.75       3210.62        49.38 o                         
   4   0   2       7624.56       7574.04       114.78 o                         
   5   0   2        563.54        568.35        10.16 o                         
   6   0   2       2781.14       2856.45        55.77 o                         
   7   0   2       2143.06       2234.44        48.45 o                         
   8   0   2        500.89        461.19        11.30 o                         
   9   0   2          0.47          1.01         0.88 o                         
  10   0   2       1088.81       1035.73        21.95 o                         
  11   0   2        990.27       1000.92        22.51 o                         
  12   0   2          3.59          7.61         1.64 o                         
  13   0   2        152.81        149.81         6.32 o                         
 -14   1   2          2.58          1.79         1.34 o                         
 -13   1   2        346.77        375.51         9.56 o                         
 -12   1   2        344.39        335.12         8.45 o                         
 -11   1   2        127.37        126.30         3.66 o                         
 -10   1   2        230.67        237.41         6.44 o                         
  -9   1   2        431.81        425.06         9.50 o                         
  -8   1   2       1767.15       1856.37        37.24 o                         
  -7   1   2        466.91        481.99         9.38 o                         
  -6   1   2       5529.36       5470.59       112.73 o                         
  -5   1   2        314.34        300.75         5.65 o                         
  -4   1   2       2783.39       2840.54        46.64 o                         
  -3   1   2        264.37        324.67         5.45 o                         
  -2   1   2      14710.26      16763.27       373.53 o                         
  -1   1   2      23737.37      20960.07      1000.71 o                         
   0   1   2       4035.34       4303.83        64.98 o                         
   1   1   2       2708.65       3941.26        58.96 o                         
   2   1   2       3164.73       3643.93        51.78 o                         
   3   1   2       4727.27       5309.03        77.39 o                         
   4   1   2        912.11        802.48        12.19 o                         
   5   1   2       6413.74       6491.49       109.32 o                         
   6   1   2       1608.97       1649.70        36.07 o                         
   7   1   2        397.48        420.22        10.13 o                         
   8   1   2        329.80        349.11         9.26 o                         
   9   1   2        771.68        734.06        18.04 o                         
  10   1   2        472.24        521.46        12.70 o                         
  11   1   2        109.37         97.26         3.48 o                         
  12   1   2        320.65        345.48         8.71 o                         
  13   1   2         85.08         84.02         4.47 o                         
 -14   2   2        263.02        269.94         7.33 o                         
 -13   2   2        149.40        155.41         4.84 o                         
 -12   2   2        130.24        138.12         4.70 o                         
 -11   2   2        226.06        223.05         5.86 o                         
 -10   2   2        149.37        152.31         4.26 o                         
  -9   2   2       1026.11       1050.48        24.13 o                         
  -8   2   2        510.91        530.53        11.23 o                         
  -7   2   2       3370.30       3434.83        70.02 o                         
  -6   2   2       1142.64       1167.40        22.39 o                         
  -5   2   2       4156.81       4366.69        68.62 o                         
  -4   2   2        468.44        503.01         7.25 o                         
  -3   2   2       1739.49       1609.80        23.76 o                         
  -2   2   2       6367.27       6894.97       102.75 o                         
  -1   2   2      11912.29      12089.82       175.18 o                         
   0   2   2       6041.48       6205.68        95.26 o                         
   1   2   2       1920.79       1741.14        30.13 o                         
   2   2   2       3181.22       3116.88        44.79 o                         
   3   2   2        590.98        545.90         8.24 o                         
   4   2   2       5267.93       5047.56        79.42 o                         
   5   2   2        322.91        310.44         5.92 o                         
   6   2   2       2076.37       1992.81        37.00 o                         
   7   2   2        420.11        412.50         8.35 o                         
   8   2   2        554.29        501.79        11.53 o                         
   9   2   2        341.55        336.28         8.37 o                         
  10   2   2        522.57        507.25        12.59 o                         
  11   2   2        335.01        322.44         8.62 o                         
  12   2   2         25.11         22.28         1.91 o                         
  13   2   2         52.41         57.22         3.56 o                         
 -14   3   2          7.70          7.57         1.60 o                         
 -13   3   2         87.80         99.90         3.81 o                         
 -12   3   2        163.69        158.16         5.08 o                         
 -11   3   2        878.77        911.60        21.44 o                         
 -10   3   2       1336.69       1303.78        31.56 o                         
  -9   3   2        260.83        286.62         6.85 o                         
  -8   3   2       1066.82       1089.24        22.57 o                         
  -7   3   2        556.20        587.53        12.60 o                         
  -6   3   2       3295.22       3374.60        64.53 o                         
  -5   3   2       1891.88       1963.54        35.35 o                         
  -4   3   2       6655.41       6607.03       106.81 o                         
  -3   3   2       3972.49       4023.68        56.95 o                         
  -2   3   2       9593.55      10091.68       149.31 o                         
  -1   3   2       2895.88       3060.87        42.59 o                         
   0   3   2       6611.23       6422.95        95.38 o                         
   1   3   2       7163.98       7221.13       114.52 o                         
   2   3   2       1281.86       1358.06        19.17 o                         
   3   3   2       9756.39       9403.51       128.02 o                         
   4   3   2       2228.40       2333.27        38.70 o                         
   5   3   2       3089.83       3362.08        62.47 o                         
   6   3   2        572.98        576.08        10.73 o                         
   7   3   2       1284.11       1272.04        24.69 o                         
   8   3   2        470.59        484.05        10.34 o                         
   9   3   2        490.24        459.43        11.34 o                         
  10   3   2        157.49        169.55         5.07 o                         
  11   3   2         29.31         25.18         1.89 o                         
  12   3   2        115.76        127.48         4.29 o                         
  13   3   2         34.12         36.73         3.50 o                         
 -14   4   2         40.56         45.32         3.96 o                         
 -13   4   2         16.61         14.97         1.75 o                         
 -12   4   2        269.42        282.56         7.97 o                         
 -11   4   2        199.83        191.28         6.05 o                         
 -10   4   2        715.15        729.83        16.70 o                         
  -9   4   2       1613.98       1573.81        35.73 o                         
  -8   4   2         23.63         30.21         1.62 o                         
  -7   4   2        494.41        459.79         8.61 o                         
  -6   4   2        546.86        601.51        11.04 o                         
  -5   4   2       3114.90       3041.70        47.78 o                         
  -4   4   2       2177.79       2271.23        38.75 o                         
  -3   4   2       1791.37       1841.57        29.61 o                         
  -2   4   2       1526.01       1526.21        20.78 o                         
  -1   4   2        278.03        281.28         4.19 o                         
   0   4   2        631.93        663.03         9.25 o                         
   1   4   2       2373.32       2680.03        40.83 o                         
   2   4   2       3187.55       3247.10        44.63 o                         
   3   4   2       1797.41       1911.94        29.06 o                         
   4   4   2        207.98        242.46         4.09 o                         
   5   4   2         28.75         24.67         0.97 o                         
   6   4   2       1316.21       1236.90        23.72 o                         
   7   4   2        329.44        348.75         6.62 o                         
   8   4   2       1457.18       1404.27        28.78 o                         
   9   4   2       1003.22       1035.40        22.48 o                         
  10   4   2         62.06         60.70         2.71 o                         
  11   4   2         16.61         17.86         1.68 o                         
  12   4   2         66.50         59.32         3.12 o                         
 -13   5   2         66.80         75.01         3.53 o                         
 -12   5   2         19.57         16.78         1.69 o                         
 -11   5   2        858.46        920.77        24.22 o                         
 -10   5   2       1327.79       1375.70        33.26 o                         
  -9   5   2        110.04        120.33         3.65 o                         
  -8   5   2        720.79        717.25        14.14 o                         
  -7   5   2         45.77         43.64         1.44 o                         
  -6   5   2       1457.94       1507.47        32.50 o                         
  -5   5   2         13.29         12.24         0.56 o                         
  -4   5   2       5685.05       5393.88       101.57 o                         
  -3   5   2       2958.18       3051.84        43.98 o                         
  -2   5   2        119.67        120.31         2.01 o                         
  -1   5   2        423.17        407.88         5.97 o                         
   0   5   2       4403.19       4272.67        63.34 o                         
   1   5   2       4981.30       4922.81        88.98 o                         
   2   5   2        609.72        613.20        11.74 o                         
   3   5   2       4192.01       4178.79        75.53 o                         
   4   5   2       1834.41       1925.59        36.30 o                         
   5   5   2        650.38        609.11        11.40 o                         
   6   5   2        137.24        146.79         3.43 o                         
   7   5   2       1476.99       1507.99        31.91 o                         
   8   5   2        527.47        526.52        11.09 o                         
   9   5   2         67.07         67.50         2.77 o                         
  10   5   2        285.40        305.06         8.01 o                         
  11   5   2         36.78         36.40         2.37 o                         
  12   5   2         23.21         23.77         2.43 o                         
 -13   6   2         12.17         11.25         2.15 o                         
 -12   6   2        229.36        217.95         7.52 o                         
 -11   6   2        125.15        114.76         4.09 o                         
 -10   6   2        158.24        159.73         5.05 o                         
  -9   6   2        942.99        935.68        21.78 o                         
  -8   6   2        713.70        716.11        15.83 o                         
  -7   6   2        514.53        546.58        11.74 o                         
  -6   6   2        412.30        362.86         6.97 o                         
  -5   6   2       2649.15       2418.47        42.83 o                         
  -4   6   2        710.19        690.60        10.93 o                         
  -3   6   2       2264.26       2228.97        33.69 o                         
  -2   6   2       2252.21       2304.87        34.27 o                         
  -1   6   2       2036.79       1865.75        29.13 o                         
   0   6   2        689.87        689.82        15.30 o                         
   1   6   2        989.90        930.02        22.31 o                         
   2   6   2       3748.14       3694.79        72.01 o                         
   3   6   2        921.52        815.76        17.72 o                         
   4   6   2        618.65        624.04        12.48 o                         
   5   6   2        171.35        175.39         4.01 o                         
   6   6   2        869.08        860.67        18.99 o                         
   7   6   2         87.60         96.10         2.98 o                         
   8   6   2        659.58        631.93        14.92 o                         
   9   6   2        744.94        747.64        17.06 o                         
  10   6   2         68.95         71.49         3.08 o                         
  11   6   2         30.98         30.10         2.41 o                         
  12   6   2        100.93         97.28         6.13 o                         
 -13   7   2         94.55        102.90         9.51 o                         
 -12   7   2        116.18        119.46         5.45 o                         
 -11   7   2        265.30        274.59         9.30 o                         
 -10   7   2        433.29        454.51        10.97 o                         
  -9   7   2        172.09        180.03         4.81 o                         
  -8   7   2        274.46        274.10         7.03 o                         
  -7   7   2         43.37         37.30         1.51 o                         
  -6   7   2        256.74        226.06         4.93 o                         
  -5   7   2          8.91         16.38         0.75 o                         
  -4   7   2       2129.09       2111.27        34.08 o                         
  -3   7   2        963.96        915.50        15.13 o                         
  -2   7   2       1511.24       1631.82        26.76 o                         
  -1   7   2       1096.35       1166.27        18.29 o                         
   0   7   2        292.89        311.99         6.38 o                         
   1   7   2       1712.24       1763.88        38.90 o                         
   2   7   2         85.51         88.14         2.47 o                         
   3   7   2        634.69        620.99        16.17 o                         
   4   7   2         81.77         85.60         2.65 o                         
   5   7   2        514.99        540.38        10.73 o                         
   6   7   2        210.50        214.71         5.35 o                         
   7   7   2        398.29        410.86         9.34 o                         
   8   7   2        203.33        207.22         6.30 o                         
   9   7   2        241.77        248.78         6.85 o                         
  10   7   2         60.29         68.05         3.28 o                         
  11   7   2          8.18          5.01         1.64 o                         
 -12   8   2         88.41         82.85         5.89 o                         
 -11   8   2         33.38         35.44         2.81 o                         
 -10   8   2         70.75         63.45         3.13 o                         
  -9   8   2        125.58        127.02         4.61 o                         
  -8   8   2        305.87        261.72         7.50 o                         
  -7   8   2       1560.59       1461.20        34.19 o                         
  -6   8   2        110.11        108.79         2.83 o                         
  -5   8   2        786.45        762.53        14.70 o                         
  -4   8   2        113.32        130.02         2.81 o                         
  -3   8   2        692.97        703.13        14.58 o                         
  -2   8   2        179.10        172.44         3.34 o                         
  -1   8   2       1529.91       1627.82        27.77 o                         
   0   8   2       1044.92       1104.51        21.80 o                         
   1   8   2        485.17        489.26        12.52 o                         
   2   8   2        517.22        505.77        10.85 o                         
   3   8   2        168.79        146.03         4.56 o                         
   4   8   2       1540.51       1517.02        35.05 o                         
   5   8   2         57.10         56.73         2.65 o                         
   6   8   2        388.76        361.89         9.35 o                         
   7   8   2        130.18        119.44         4.03 o                         
   8   8   2         78.33         84.30         3.40 o                         
   9   8   2        124.85        117.62         4.28 o                         
  10   8   2        166.66        186.08         6.12 o                         
 -11   9   2         20.07         19.15         2.25 o                         
 -10   9   2         16.25          9.50         1.56 o                         
  -9   9   2        361.12        379.62        11.95 o                         
  -8   9   2        385.68        372.03        12.57 o                         
  -7   9   2         24.67         21.94         1.70 o                         
  -6   9   2        762.64        789.74        17.76 o                         
  -5   9   2         49.71         61.94         2.12 o                         
  -4   9   2         85.23         93.54         2.61 o                         
  -3   9   2          9.50          3.60         0.68 o                         
  -2   9   2       1131.11       1036.09        20.19 o                         
  -1   9   2        779.95        723.64        12.73 o                         
   0   9   2         75.55         69.41         2.26 o                         
   1   9   2        639.42        595.98        16.70 o                         
   2   9   2         71.68         79.84         2.77 o                         
   3   9   2        413.99        410.34         9.57 o                         
   4   9   2        182.98        185.48         5.59 o                         
   5   9   2       1166.62       1142.08        29.07 o                         
   6   9   2        598.85        608.39        15.44 o                         
   7   9   2         50.46         51.56         3.04 o                         
   8   9   2         26.63         21.05         2.27 o                         
   9   9   2         82.67         88.72         4.31 o                         
  10   9   2        127.90        128.11        10.33 o                         
 -10  10   2         11.62          9.68         2.33 o                         
  -9  10   2         52.39         43.47         2.55 o                         
  -8  10   2         96.87        109.20         4.05 o                         
  -7  10   2        390.42        387.30        10.59 o                         
  -6  10   2        194.50        198.00         6.03 o                         
  -5  10   2         29.46         37.79         2.00 o                         
  -4  10   2          0.33          3.99         0.90 o                         
  -3  10   2        420.68        391.19         8.49 o                         
  -2  10   2         44.27         46.77         1.89 o                         
  -1  10   2        261.82        231.63         5.98 o                         
   0  10   2       1102.80        965.44        23.85 o                         
   1  10   2         46.45         33.11         2.17 o                         
   2  10   2         85.29         77.69         2.96 o                         
   3  10   2        219.15        255.79         6.60 o                         
   4  10   2        507.23        544.27        13.00 o                         
   5  10   2         53.35         50.41         2.52 o                         
   6  10   2        160.89        174.70         6.27 o                         
   7  10   2         82.55         84.22         4.26 o                         
   8  10   2          8.99          3.89         1.84 o                         
   9  10   2          7.39          5.96         2.51 o                         
  -9  11   2         16.43          9.92         2.07 o                         
  -8  11   2        176.39        192.35         7.32 o                         
  -7  11   2         16.85         14.96         1.84 o                         
  -6  11   2        277.19        270.45         8.59 o                         
  -5  11   2         93.18         86.64         3.69 o                         
  -4  11   2        290.49        284.25         8.33 o                         
  -3  11   2         80.56         83.30         3.65 o                         
  -2  11   2        755.79        799.08        22.73 o                         
  -1  11   2        547.92        571.19        14.86 o                         
   0  11   2         96.49        109.58         4.18 o                         
   1  11   2        425.22        422.54        11.79 o                         
   2  11   2        122.55        135.95         4.20 o                         
   3  11   2        134.89        131.50         4.26 o                         
   4  11   2         52.61         61.83         2.79 o                         
   5  11   2        451.51        445.86        12.03 o                         
   6  11   2         55.61         41.54         2.74 o                         
   7  11   2         27.08         30.15         2.70 o                         
   8  11   2         10.94          7.50         2.78 o                         
  -8  12   2          2.24          9.52         2.80 o                         
  -7  12   2        132.80        108.43         7.02 o                         
  -6  12   2        144.25        133.02         7.64 o                         
  -5  12   2        116.99        107.29         5.35 o                         
  -4  12   2          6.60          5.82         1.63 o                         
  -3  12   2         78.32         89.21         4.42 o                         
  -2  12   2         72.09         66.83         3.48 o                         
  -1  12   2        121.20        123.77         5.48 o                         
   0  12   2         96.38         97.34         4.77 o                         
   1  12   2        149.48        134.14         4.95 o                         
   2  12   2        178.03        177.95         5.53 o                         
   3  12   2         81.20         74.26         3.16 o                         
   4  12   2        125.84        109.35         3.85 o                         
   5  12   2          5.24         11.34         1.81 o                         
   6  12   2         84.90         76.91         3.98 o                         
   7  12   2          6.58          6.54         2.06 o                         
  -6  13   2         70.21         75.96         5.54 o                         
  -5  13   2         49.52         55.18         4.31 o                         
  -4  13   2         83.60         84.59         7.31 o                         
  -3  13   2         81.66         69.44         5.21 o                         
  -2  13   2         87.74         74.64         6.38 o                         
  -1  13   2         32.14         26.48         4.00 o                         
   0  13   2         70.91         75.76         4.42 o                         
   1  13   2         40.52         44.08         2.66 o                         
   2  13   2          0.26          2.58         1.95 o                         
   3  13   2        141.92        143.36         5.94 o                         
   4  13   2         27.16         32.20         3.05 o                         
   5  13   2         75.44         92.87         5.79 o                         
  -3  14   2         60.37         50.78         6.99 o                         
  -2  14   2         18.22         17.49         4.33 o                         
  -1  14   2          0.71         -2.54         2.73 o                         
   0  14   2          6.08          3.75         2.61 o                         
   1  14   2         55.83         72.29         5.09 o                         
   2  14   2        157.60        154.04         6.61 o                         
  -4 -14   3          0.16          0.27         4.53 o                         
  -3 -14   3         10.14         11.79         4.33 o                         
  -2 -14   3         76.66         63.82         6.35 o                         
  -1 -14   3        100.24         82.20         5.96 o                         
   0 -14   3          6.27         13.36         3.87 o                         
   1 -14   3          0.55          0.88         3.96 o                         
  -7 -13   3         38.63         42.22         8.11 o                         
  -6 -13   3         28.01         21.61         3.71 o                         
  -5 -13   3         54.21         42.97         4.12 o                         
  -4 -13   3         45.31         51.34         4.33 o                         
  -3 -13   3        100.67        126.55         6.57 o                         
  -2 -13   3         11.10         12.75         2.50 o                         
  -1 -13   3         80.06         91.49         5.58 o                         
   0 -13   3        135.42        135.33         6.77 o                         
   1 -13   3          1.88          4.07         3.01 o                         
   2 -13   3         41.24         42.52         5.26 o                         
   3 -13   3        118.75        129.79         8.98 o                         
   4 -13   3         96.78         96.35         8.92 o                         
  -8 -12   3         42.53         35.23         4.94 o                         
  -7 -12   3         32.56         42.07         3.85 o                         
  -6 -12   3         43.22         43.97         3.93 o                         
  -5 -12   3         36.10         48.63         4.48 o                         
  -4 -12   3        100.88        119.53         5.53 o                         
  -3 -12   3         55.00         55.22         3.66 o                         
  -2 -12   3        249.82        272.63         8.61 o                         
  -1 -12   3        113.58        112.80         5.40 o                         
   0 -12   3        146.08        150.88         6.31 o                         
   1 -12   3         75.62         59.52         4.98 o                         
   2 -12   3         38.70         49.75         5.17 o                         
   3 -12   3         84.70         86.34         7.04 o                         
   4 -12   3         33.53         40.76         5.72 o                         
   5 -12   3         69.55         78.98         6.77 o                         
   6 -12   3         55.87         56.39         8.11 o                         
 -10 -11   3        119.02        123.40        11.54 o                         
  -9 -11   3         82.83         76.93         5.45 o                         
  -8 -11   3         49.88         53.75         4.42 o                         
  -7 -11   3         75.73         77.70         4.62 o                         
  -6 -11   3        141.18        148.44         6.85 o                         
  -5 -11   3        405.74        407.99        13.72 o                         
  -4 -11   3        182.11        178.55         6.60 o                         
  -3 -11   3        113.31        109.58         4.72 o                         
  -2 -11   3         20.57         27.36         2.55 o                         
  -1 -11   3         67.68         67.72         3.81 o                         
   0 -11   3         10.20         11.98         2.18 o                         
   1 -11   3        288.73        270.42         8.89 o                         
   2 -11   3        171.80        144.53         8.56 o                         
   3 -11   3         29.83         24.66         4.03 o                         
   4 -11   3        106.42        118.65         8.02 o                         
   5 -11   3          5.50         11.40         2.86 o                         
   6 -11   3         88.74         89.04         6.16 o                         
   7 -11   3         32.09         26.21         3.72 o                         
 -11 -10   3        383.24        432.05        24.59 o                         
 -10 -10   3        138.61        132.66         8.01 o                         
  -9 -10   3        107.43        125.49         6.56 o                         
  -8 -10   3         10.59         24.23         2.70 o                         
  -7 -10   3        155.00        135.19         5.82 o                         
  -6 -10   3        244.35        247.41         8.87 o                         
  -5 -10   3        141.40        117.42         5.65 o                         
  -4 -10   3        706.09        673.39        16.09 o                         
  -3 -10   3        270.71        255.59         7.06 o                         
  -2 -10   3        111.19        106.74         3.73 o                         
  -1 -10   3         70.68         70.47         3.65 o                         
   0 -10   3       1115.30       1141.89        29.29 o                         
   1 -10   3        231.96        241.23         7.40 o                         
   2 -10   3        125.97        135.00         8.14 o                         
   3 -10   3        350.17        368.35        15.01 o                         
   4 -10   3         11.67         13.28         2.01 o                         
   5 -10   3         37.26         37.80         2.89 o                         
   6 -10   3         69.85         62.70         3.45 o                         
   7 -10   3        383.95        372.82        11.17 o                         
   8 -10   3         30.59         27.63         2.72 o                         
 -11  -9   3         67.59         69.46         4.54 o                         
 -10  -9   3        108.54        112.25         5.72 o                         
  -9  -9   3        206.04        216.02        11.51 o                         
  -8  -9   3         12.93         10.14         1.62 o                         
  -7  -9   3         67.42         74.89         3.62 o                         
  -6  -9   3        262.73        257.13         7.90 o                         
  -5  -9   3       1238.35       1197.27        28.35 o                         
  -4  -9   3        128.74        131.84         4.01 o                         
  -3  -9   3        427.59        369.91         9.12 o                         
  -2  -9   3        393.30        328.10         7.78 o                         
  -1  -9   3        786.84        836.20        17.70 o                         
   0  -9   3        198.76        165.50         4.39 o                         
   1  -9   3        467.78        506.72        11.13 o                         
   2  -9   3       1411.51       1434.53        35.48 o                         
   3  -9   3         38.32         40.73         2.15 o                         
   4  -9   3         21.64         31.01         1.92 o                         
   5  -9   3         93.67         99.85         3.52 o                         
   6  -9   3        254.36        274.52         7.88 o                         
   7  -9   3          9.52          9.79         1.71 o                         
   8  -9   3        278.01        280.30         9.18 o                         
   9  -9   3         56.08         60.20         4.88 o                         
 -12  -8   3         79.15         65.15         4.56 o                         
 -11  -8   3        302.86        297.14        11.10 o                         
 -10  -8   3        319.49        306.09        10.13 o                         
  -9  -8   3         63.05         60.91         3.13 o                         
  -8  -8   3        307.10        279.94         7.52 o                         
  -7  -8   3        207.73        223.10         6.55 o                         
  -6  -8   3        439.72        438.60        10.34 o                         
  -5  -8   3        125.69        122.16         3.56 o                         
  -4  -8   3       1518.32       1543.34        31.35 o                         
  -3  -8   3        269.70        256.45         5.61 o                         
  -2  -8   3        535.65        549.67        11.70 o                         
  -1  -8   3        230.47        185.29         4.85 o                         
   0  -8   3        607.94        573.09        11.27 o                         
   1  -8   3       1073.17        997.95        18.86 o                         
   2  -8   3        342.45        313.21         7.15 o                         
   3  -8   3        811.46        748.28        16.48 o                         
   4  -8   3         10.32         11.22         1.27 o                         
   5  -8   3        508.22        455.04        10.86 o                         
   6  -8   3        143.13        131.73         4.29 o                         
   7  -8   3        491.77        494.53        11.99 o                         
   8  -8   3        232.22        241.06         7.55 o                         
   9  -8   3         56.52         67.34         4.36 o                         
  10  -8   3          8.05          4.47         3.56 o                         
 -13  -7   3         66.91         76.51         5.25 o                         
 -12  -7   3        172.41        183.72         7.84 o                         
 -11  -7   3          9.74         11.20         1.87 o                         
 -10  -7   3        306.20        305.13         9.13 o                         
  -9  -7   3        205.98        216.28         5.78 o                         
  -8  -7   3        328.01        304.76         8.16 o                         
  -7  -7   3       1509.09       1431.31        32.30 o                         
  -6  -7   3        712.49        690.59        13.79 o                         
  -5  -7   3       1487.10       1550.21        30.62 o                         
  -4  -7   3        101.98        104.27         2.38 o                         
  -3  -7   3       1906.09       1958.14        38.87 o                         
  -2  -7   3         98.28        139.15         3.33 o                         
  -1  -7   3       1660.11       1491.27        28.35 o                         
   0  -7   3        932.73        927.90        17.21 o                         
   1  -7   3       1183.30       1146.99        20.20 o                         
   2  -7   3       1001.75        920.38        18.60 o                         
   3  -7   3        596.21        587.96        12.58 o                         
   4  -7   3       1124.69       1141.22        23.31 o                         
   5  -7   3        191.07        189.30         5.26 o                         
   6  -7   3        892.87        943.20        20.89 o                         
   7  -7   3         34.81         43.84         2.35 o                         
   8  -7   3         81.96         92.09         3.53 o                         
   9  -7   3        281.73        275.79         9.44 o                         
  10  -7   3        143.38        132.04         5.75 o                         
  11  -7   3        177.21        176.45        17.06 o                         
 -13  -6   3        124.47        127.70         5.58 o                         
 -12  -6   3        143.81        137.66         5.53 o                         
 -11  -6   3        157.50        156.94         6.05 o                         
 -10  -6   3         28.08         27.94         2.19 o                         
  -9  -6   3        699.39        688.77        16.80 o                         
  -8  -6   3        473.11        471.30        10.97 o                         
  -7  -6   3         73.59         83.33         2.96 o                         
  -6  -6   3       1643.06       1563.02        31.99 o                         
  -5  -6   3         12.49         10.92         0.79 o                         
  -4  -6   3        888.19        882.44        15.09 o                         
  -3  -6   3        551.38        550.71        10.70 o                         
  -2  -6   3       4774.93       4817.24        87.33 o                         
  -1  -6   3       1690.66       1703.74        32.91 o                         
   0  -6   3        348.21        361.87         7.03 o                         
   1  -6   3        447.90        487.16         9.39 o                         
   2  -6   3        811.10        864.26        15.54 o                         
   3  -6   3       1031.11       1049.46        20.68 o                         
   4  -6   3       1630.55       1695.97        35.66 o                         
   5  -6   3        899.31        911.30        20.39 o                         
   6  -6   3         94.73         97.74         3.16 o                         
   7  -6   3        380.46        364.52         8.57 o                         
   8  -6   3        146.04        161.92         5.55 o                         
   9  -6   3        550.46        531.74        18.78 o                         
  10  -6   3        107.24        103.02         4.99 o                         
  11  -6   3         68.51         70.61         4.18 o                         
 -14  -5   3        345.03        347.35        13.63 o                         
 -13  -5   3         54.68         57.45         3.44 o                         
 -12  -5   3        102.61        100.92         4.59 o                         
 -11  -5   3         34.22         35.84         2.22 o                         
 -10  -5   3        217.68        214.39         7.30 o                         
  -9  -5   3        106.39        109.38         3.19 o                         
  -8  -5   3        489.00        456.03         9.85 o                         
  -7  -5   3       2214.04       2235.08        39.71 o                         
  -6  -5   3         91.54         93.52         2.26 o                         
  -5  -5   3        499.25        518.83         9.41 o                         
  -4  -5   3       1030.40       1020.71        17.19 o                         
  -3  -5   3       4115.42       4120.87        65.29 o                         
  -2  -5   3       1317.59       1380.30        22.32 o                         
  -1  -5   3       5162.41       5690.59       103.66 o                         
   0  -5   3       2082.87       1937.85        37.02 o                         
   1  -5   3        516.20        520.50         9.96 o                         
   2  -5   3        835.89        961.73        19.91 o                         
   3  -5   3       1964.36       2037.01        42.63 o                         
   4  -5   3       4067.51       3963.23        77.73 o                         
   5  -5   3         72.53         69.54         2.11 o                         
   6  -5   3        417.60        431.77         9.05 o                         
   7  -5   3         11.47         14.92         1.30 o                         
   8  -5   3         77.36         66.95         3.02 o                         
   9  -5   3         56.62         50.33         3.00 o                         
  10  -5   3        799.37        735.97        23.28 o                         
  11  -5   3        239.16        231.69        10.08 o                         
 -14  -4   3         20.98         20.43         2.38 o                         
 -13  -4   3        276.84        278.22         9.30 o                         
 -12  -4   3        183.58        172.99         5.75 o                         
 -11  -4   3        248.53        225.20         6.65 o                         
 -10  -4   3        290.20        284.22         7.36 o                         
  -9  -4   3       1102.69       1143.70        23.41 o                         
  -8  -4   3       1724.95       1717.60        35.51 o                         
  -7  -4   3        170.66        156.26         3.61 o                         
  -6  -4   3       2701.75       2708.42        56.93 o                         
  -5  -4   3        174.40        186.43         3.63 o                         
  -4  -4   3       1402.08       1411.52        25.66 o                         
  -3  -4   3       1770.98       1842.63        26.83 o                         
  -2  -4   3      10040.78       9803.80       160.67 o                         
  -1  -4   3       2181.16       2238.07        38.54 o                         
   0  -4   3       2184.04       2360.74        40.25 o                         
   1  -4   3       1297.45       1353.98        25.94 o                         
   2  -4   3       4414.57       4487.33        76.52 o                         
   3  -4   3       2844.12       2891.19        54.78 o                         
   4  -4   3       1642.82       1635.22        35.16 o                         
   5  -4   3       4735.35       4606.44        84.75 o                         
   6  -4   3        100.81         84.17         7.55 o                         
   7  -4   3        436.83        422.15         9.13 o                         
   8  -4   3         23.78         19.57         1.31 o                         
   9  -4   3        580.60        575.93        17.03 o                         
  10  -4   3        226.06        217.44         7.33 o                         
  11  -4   3         68.51         62.74         5.48 o                         
  12  -4   3        121.20        118.63         8.80 o                         
 -14  -3   3        231.19        219.31         8.30 o                         
 -13  -3   3        109.63        102.29         3.81 o                         
 -12  -3   3        333.67        334.95         8.81 o                         
 -11  -3   3        117.92        108.98         3.54 o                         
 -10  -3   3        470.95        480.48        10.93 o                         
  -9  -3   3        725.92        726.09        17.58 o                         
  -8  -3   3        547.51        541.55        10.90 o                         
  -7  -3   3       2427.26       2494.87        45.65 o                         
  -6  -3   3        951.71        985.08        18.55 o                         
  -5  -3   3       3642.29       3838.85        65.27 o                         
  -4  -3   3        250.36        299.34         5.00 o                         
  -3  -3   3       5080.22       5359.37        83.65 o                         
  -2  -3   3        510.18        613.68         9.58 o                         
  -1  -3   3        700.31        639.84         9.45 o                         
   0  -3   3       3949.89       4193.15        66.32 o                         
   1  -3   3       1060.99        908.35        13.37 o                         
   2  -3   3       3120.58       3354.44        52.03 o                         
   3  -3   3       3608.21       3975.58        67.32 o                         
   4  -3   3       3623.96       3811.00        66.43 o                         
   5  -3   3        293.60        295.70         5.42 o                         
   6  -3   3       1267.07       1195.63        22.36 o                         
   7  -3   3        237.97        250.82         5.12 o                         
   8  -3   3        309.53        295.80         7.25 o                         
   9  -3   3        140.23        155.06         5.01 o                         
  10  -3   3        312.82        292.12         8.48 o                         
  11  -3   3        459.60        472.56        13.57 o                         
  12  -3   3         94.70         88.07         5.00 o                         
 -14  -2   3         27.87         26.01         2.44 o                         
 -13  -2   3        456.51        456.40        10.70 o                         
 -12  -2   3        113.37        110.24         3.34 o                         
 -11  -2   3        575.74        571.84        12.18 o                         
 -10  -2   3        886.71        862.64        18.09 o                         
  -9  -2   3       1315.80       1316.04        28.70 o                         
  -8  -2   3        823.29        824.75        17.03 o                         
  -7  -2   3       1165.30       1182.58        21.38 o                         
  -6  -2   3       1907.59       1807.36        36.00 o                         
  -5  -2   3        216.87        236.36         4.28 o                         
  -4  -2   3       7849.35       8265.14       131.41 o                         
  -3  -2   3        821.25        792.13        11.63 o                         
  -2  -2   3       8387.34       9066.72       141.67 o                         
  -1  -2   3        742.41        788.23        11.62 o                         
   0  -2   3       5577.87       5498.75        88.15 o                         
   1  -2   3       2993.60       2849.93        42.93 o                         
   2  -2   3        550.16        508.80         7.55 o                         
   3  -2   3       4603.35       4639.68        74.78 o                         
   4  -2   3        424.15        403.02         6.90 o                         
   5  -2   3       2252.85       2218.75        38.78 o                         
   6  -2   3        357.73        344.74         7.15 o                         
   7  -2   3       1649.86       1598.55        30.60 o                         
   8  -2   3        574.40        555.39        12.26 o                         
   9  -2   3        476.42        478.44        11.68 o                         
  10  -2   3        337.09        329.43         9.41 o                         
  11  -2   3        137.57        131.56         4.74 o                         
  12  -2   3        194.25        201.64         7.30 o                         
 -15  -1   3         40.03         36.97         4.29 o                         
 -14  -1   3         41.42         42.81         2.58 o                         
 -13  -1   3         84.40         78.17         2.81 o                         
 -12  -1   3        897.32        920.66        22.12 o                         
 -11  -1   3        106.13        110.22         3.49 o                         
 -10  -1   3       1421.83       1427.76        31.71 o                         
  -9  -1   3       1050.29       1045.57        24.00 o                         
  -8  -1   3        459.79        460.73         9.47 o                         
  -7  -1   3        313.87        319.45         6.53 o                         
  -6  -1   3       4511.87       4822.97        83.61 o                         
  -5  -1   3      15149.14      15792.08       263.98 o                         
  -4  -1   3        780.42        831.19        13.82 o                         
  -3  -1   3       8878.58       9146.56       162.72 o                         
  -2  -1   3        956.48       1172.82        19.86 o                         
  -1  -1   3       4064.47       3888.49        62.13 o                         
   0  -1   3       2609.53       3005.34        44.94 o                         
   1  -1   3       5064.04       4150.44        63.55 o                         
   2  -1   3       7797.79       7434.40       113.24 o                         
   3  -1   3         11.90         36.32         1.06 o                         
   4  -1   3       2670.09       2630.86        43.87 o                         
   5  -1   3        486.90        455.45         7.61 o                         
   6  -1   3       2469.02       2343.59        46.86 o                         
   7  -1   3        126.19        136.77         3.57 o                         
   8  -1   3       1274.39       1248.14        26.07 o                         
   9  -1   3        662.19        715.64        17.10 o                         
  10  -1   3        179.73        162.16         4.98 o                         
  11  -1   3         43.66         40.93         2.48 o                         
  12  -1   3        116.00        107.47         4.31 o                         
 -15   0   3         33.68         34.09         4.22 o                         
 -14   0   3         34.64         36.47         2.40 o                         
 -13   0   3        285.57        286.78         8.20 o                         
 -12   0   3          2.17          4.50         1.03 o                         
 -11   0   3       2356.05       2430.10        49.97 o                         
 -10   0   3        764.48        774.72        16.39 o                         
  -9   0   3         85.87        119.48         3.07 o                         
  -8   0   3        638.85        716.29        13.16 o                         
  -7   0   3        171.67        154.07         3.60 o                         
  -6   0   3       1881.46       2065.79        37.02 o                         
  -5   0   3         51.85         22.27         0.71 o                         
  -4   0   3       4131.71       3924.68        63.06 o                         
  -3   0   3       2345.60       2277.21        35.57 o                         
  -2   0   3        328.34        327.38         5.55 o                         
  -1   0   3        153.10        306.22         5.03 o                         
   0   0   3      11394.57      13600.39       205.92 o                         
   1   0   3       3187.06       3418.13        50.43 o                         
   2   0   3       1094.88       1363.31        22.06 o                         
   3   0   3       4639.32       5071.01        76.94 o                         
   4   0   3        316.22        375.81         6.19 o                         
   5   0   3       1248.46       1380.88        24.13 o                         
   6   0   3        639.69        569.15        12.05 o                         
   7   0   3       2535.31       2462.62        48.13 o                         
   8   0   3        667.34        723.70        16.31 o                         
   9   0   3          7.97          4.80         1.13 o                         
  10   0   3         10.60         13.73         1.50 o                         
  11   0   3         95.49         78.20         3.28 o                         
  12   0   3          8.23         13.31         1.77 o                         
 -15   1   3         42.72         41.26         5.37 o                         
 -14   1   3         35.34         43.70         2.41 o                         
 -13   1   3         77.82         74.24         3.12 o                         
 -12   1   3        903.21        939.53        20.86 o                         
 -11   1   3        126.15        131.55         3.58 o                         
 -10   1   3       1420.15       1470.35        33.60 o                         
  -9   1   3       1115.68       1136.07        22.74 o                         
  -8   1   3        416.36        415.58         9.83 o                         
  -7   1   3        325.50        339.71         6.77 o                         
  -6   1   3       4389.74       4521.31        90.89 o                         
  -5   1   3      14998.51      15998.72       283.79 o                         
  -4   1   3        812.98        866.32        13.39 o                         
  -3   1   3       8712.59       9163.60       151.93 o                         
  -2   1   3        866.32       1125.47        19.83 o                         
  -1   1   3       4050.87       3869.90        66.61 o                         
   0   1   3       2578.98       2907.39        50.94 o                         
   1   1   3       5152.00       4435.46        60.46 o                         
   2   1   3       7627.76       7512.99       110.29 o                         
   3   1   3         16.71         49.75         1.29 o                         
   4   1   3       2772.55       2806.89        45.34 o                         
   5   1   3        466.51        439.26         8.46 o                         
   6   1   3       2278.44       2246.01        44.95 o                         
   7   1   3        132.72        152.94         3.96 o                         
   8   1   3       1291.01       1249.70        27.56 o                         
   9   1   3        651.60        699.72        17.06 o                         
  10   1   3        173.91        160.25         4.95 o                         
  11   1   3         40.25         40.71         2.25 o                         
  12   1   3        111.92        101.92         4.02 o                         
 -14   2   3         33.40         30.90         2.07 o                         
 -13   2   3        426.36        428.98        11.19 o                         
 -12   2   3        107.16        106.21         3.87 o                         
 -11   2   3        540.48        540.58        13.45 o                         
 -10   2   3        867.28        843.99        20.08 o                         
  -9   2   3       1304.77       1310.94        30.30 o                         
  -8   2   3        824.26        798.19        17.86 o                         
  -7   2   3       1155.25       1173.48        24.34 o                         
  -6   2   3       2009.91       1877.40        35.99 o                         
  -5   2   3        219.22        244.23         4.16 o                         
  -4   2   3       7879.08       8103.48       126.01 o                         
  -3   2   3        728.98        708.19        13.64 o                         
  -2   2   3       8484.98       9096.49       146.08 o                         
  -1   2   3        724.35        810.58        11.33 o                         
   0   2   3       6037.61       6093.85        83.67 o                         
   1   2   3       2958.83       2808.09        38.82 o                         
   2   2   3        581.57        510.84         7.94 o                         
   3   2   3       4593.68       4660.69        70.51 o                         
   4   2   3        473.60        448.41         7.94 o                         
   5   2   3       2364.78       2260.85        41.94 o                         
   6   2   3        382.04        376.69         7.27 o                         
   7   2   3       1725.53       1638.64        33.50 o                         
   8   2   3        596.68        583.38        13.02 o                         
   9   2   3        473.01        458.59        10.93 o                         
  10   2   3        341.87        337.80         8.80 o                         
  11   2   3        135.81        131.82         4.48 o                         
  12   2   3        188.69        203.69         5.84 o                         
 -14   3   3        214.94        211.60         6.26 o                         
 -13   3   3        102.74         99.26         3.91 o                         
 -12   3   3        334.97        335.03         9.24 o                         
 -11   3   3        121.35        121.22         3.98 o                         
 -10   3   3        448.85        458.53        11.58 o                         
  -9   3   3        725.61        730.12        17.11 o                         
  -8   3   3        541.27        524.05        11.57 o                         
  -7   3   3       2283.41       2373.06        49.90 o                         
  -6   3   3        913.57        959.70        20.09 o                         
  -5   3   3       3674.25       4008.75        70.06 o                         
  -4   3   3        299.50        350.58         5.45 o                         
  -3   3   3       5278.48       5692.66        86.13 o                         
  -2   3   3        509.84        627.34         9.32 o                         
  -1   3   3        665.96        617.37         9.18 o                         
   0   3   3       4012.75       4312.11        66.73 o                         
   1   3   3        979.41        830.91        12.07 o                         
   2   3   3       2962.75       3132.60        44.33 o                         
   3   3   3       3789.27       4105.12        63.23 o                         
   4   3   3       3607.74       3885.92        64.18 o                         
   5   3   3        275.59        279.36         5.62 o                         
   6   3   3       1341.34       1366.10        23.31 o                         
   7   3   3        210.96        233.93         5.19 o                         
   8   3   3        302.20        293.94         6.83 o                         
   9   3   3        141.75        153.39         4.73 o                         
  10   3   3        315.61        294.73         7.91 o                         
  11   3   3        404.58        433.58        11.45 o                         
  12   3   3        104.67         98.47         3.82 o                         
 -14   4   3         19.52         24.12         2.44 o                         
 -13   4   3        290.50        299.53         8.32 o                         
 -12   4   3        187.83        185.43         5.62 o                         
 -11   4   3        240.56        213.65         6.41 o                         
 -10   4   3        269.28        274.62         7.69 o                         
  -9   4   3       1052.71       1086.88        26.49 o                         
  -8   4   3       1700.58       1710.07        35.16 o                         
  -7   4   3        192.59        184.18         4.15 o                         
  -6   4   3       2570.10       2667.76        52.33 o                         
  -5   4   3        171.55        192.36         3.45 o                         
  -4   4   3       1544.58       1532.75        23.93 o                         
  -3   4   3       1684.96       1768.04        27.52 o                         
  -2   4   3      10050.96      10116.62       140.13 o                         
  -1   4   3       2230.30       2224.85        30.05 o                         
   0   4   3       2243.24       2307.17        32.85 o                         
   1   4   3       1310.11       1395.80        19.61 o                         
   2   4   3       4346.22       4409.29        69.39 o                         
   3   4   3       2725.47       2746.61        46.83 o                         
   4   4   3       1694.58       1651.28        27.61 o                         
   5   4   3       4783.31       4484.25        81.35 o                         
   6   4   3         56.89         46.12         1.67 o                         
   7   4   3        453.14        452.54         9.69 o                         
   8   4   3         29.71         22.03         1.42 o                         
   9   4   3        594.48        605.52        13.79 o                         
  10   4   3        207.20        211.67         6.18 o                         
  11   4   3         66.10         64.39         2.94 o                         
  12   4   3        111.98        118.20         5.47 o                         
 -14   5   3        336.87        361.77        19.08 o                         
 -13   5   3         46.57         50.20         2.98 o                         
 -12   5   3        106.62        108.32         3.96 o                         
 -11   5   3         32.85         35.71         2.13 o                         
 -10   5   3        240.56        228.81         6.39 o                         
  -9   5   3        116.71        122.81         3.46 o                         
  -8   5   3        517.96        501.80        10.80 o                         
  -7   5   3       2169.18       2159.54        45.12 o                         
  -6   5   3        107.49        112.74         2.45 o                         
  -5   5   3        512.01        525.54         9.60 o                         
  -4   5   3       1056.19       1076.18        17.10 o                         
  -3   5   3       4222.34       4239.36        67.26 o                         
  -2   5   3       1253.72       1278.55        20.82 o                         
  -1   5   3       5214.75       5888.20        88.04 o                         
   0   5   3       2072.93       2000.60        30.23 o                         
   1   5   3        556.17        543.62        10.71 o                         
   2   5   3        844.15        942.13        16.71 o                         
   3   5   3       2009.37       2103.21        38.81 o                         
   4   5   3       4231.08       4005.82        74.32 o                         
   5   5   3         72.43         69.66         2.45 o                         
   6   5   3        354.31        376.07         8.86 o                         
   7   5   3         10.10         13.28         1.19 o                         
   8   5   3         89.00         80.52         2.82 o                         
   9   5   3         60.78         52.06         2.37 o                         
  10   5   3        795.55        752.02        18.11 o                         
  11   5   3        245.42        244.05         7.42 o                         
 -13   6   3        130.03        137.42         5.22 o                         
 -12   6   3        143.47        136.45         5.18 o                         
 -11   6   3        174.50        177.93         5.35 o                         
 -10   6   3         27.19         26.21         1.69 o                         
  -9   6   3        703.12        693.21        17.61 o                         
  -8   6   3        504.71        483.17        12.20 o                         
  -7   6   3         57.54         63.11         2.01 o                         
  -6   6   3       1727.82       1658.93        29.15 o                         
  -5   6   3         14.51         12.57         0.62 o                         
  -4   6   3        839.57        823.16        13.95 o                         
  -3   6   3        562.46        584.99         8.91 o                         
  -2   6   3       4548.28       4592.56        75.42 o                         
  -1   6   3       1662.05       1642.91        28.89 o                         
   0   6   3        355.28        368.30         7.17 o                         
   1   6   3        473.79        510.82        11.98 o                         
   2   6   3        760.21        797.60        19.60 o                         
   3   6   3       1019.36       1014.14        20.44 o                         
   4   6   3       1609.80       1569.65        31.95 o                         
   5   6   3        912.04        907.43        19.20 o                         
   6   6   3         94.87         98.46         3.15 o                         
   7   6   3        338.53        329.02         8.30 o                         
   8   6   3        152.74        171.02         4.74 o                         
   9   6   3        504.16        508.99        12.91 o                         
  10   6   3        117.07        113.53         4.06 o                         
  11   6   3         75.97         79.49         5.92 o                         
 -13   7   3         71.90         78.30         8.39 o                         
 -12   7   3        168.42        199.42         7.32 o                         
 -11   7   3          7.68          8.54         1.54 o                         
 -10   7   3        306.17        322.28         9.47 o                         
  -9   7   3        191.76        211.69         5.72 o                         
  -8   7   3        313.89        304.43         7.70 o                         
  -7   7   3       1605.49       1506.15        31.99 o                         
  -6   7   3        694.88        660.03        11.95 o                         
  -5   7   3       1503.78       1539.36        26.89 o                         
  -4   7   3         96.96         97.02         2.10 o                         
  -3   7   3       1964.78       1988.66        34.18 o                         
  -2   7   3        110.66        148.57         2.83 o                         
  -1   7   3       1578.71       1389.79        24.01 o                         
   0   7   3        953.17        941.33        19.52 o                         
   1   7   3       1078.75       1029.57        24.11 o                         
   2   7   3        985.16        933.94        20.53 o                         
   3   7   3        579.37        559.59        13.03 o                         
   4   7   3       1186.32       1178.11        23.02 o                         
   5   7   3        200.09        193.94         4.95 o                         
   6   7   3        867.00        903.26        20.54 o                         
   7   7   3         33.63         38.94         2.06 o                         
   8   7   3         83.10         90.50         3.73 o                         
   9   7   3        287.56        293.03         7.85 o                         
  10   7   3        144.47        133.87         4.90 o                         
  11   7   3        192.56        195.34         9.36 o                         
 -12   8   3         86.52         71.45         3.89 o                         
 -11   8   3        300.52        304.72        10.25 o                         
 -10   8   3        309.65        315.05         9.44 o                         
  -9   8   3         56.64         52.61         2.50 o                         
  -8   8   3        286.96        258.64         7.46 o                         
  -7   8   3        229.05        237.44         5.72 o                         
  -6   8   3        430.39        428.62         9.93 o                         
  -5   8   3        143.10        139.80         3.87 o                         
  -4   8   3       1601.01       1600.37        29.66 o                         
  -3   8   3        236.19        239.90         4.62 o                         
  -2   8   3        562.58        572.88        10.44 o                         
  -1   8   3        232.80        191.25         3.83 o                         
   0   8   3        609.87        562.16        11.59 o                         
   1   8   3       1130.20       1045.98        22.66 o                         
   2   8   3        314.46        304.32         6.79 o                         
   3   8   3        844.10        789.94        22.93 o                         
   4   8   3         15.45         15.31         1.54 o                         
   5   8   3        490.90        442.51        12.08 o                         
   6   8   3        155.92        145.11         4.28 o                         
   7   8   3        486.41        500.64        13.32 o                         
   8   8   3        225.09        238.88         7.20 o                         
   9   8   3         59.38         60.54         3.06 o                         
  10   8   3          6.60          5.49         1.99 o                         
 -11   9   3         60.32         61.56         4.42 o                         
 -10   9   3        106.35        111.48         4.95 o                         
  -9   9   3        202.10        220.59        12.23 o                         
  -8   9   3         14.08         11.44         1.42 o                         
  -7   9   3         63.80         67.11         2.89 o                         
  -6   9   3        271.64        264.44         6.83 o                         
  -5   9   3       1222.60       1183.55        27.75 o                         
  -4   9   3        116.07        111.19         3.20 o                         
  -3   9   3        419.96        372.06         8.55 o                         
  -2   9   3        397.33        332.73         7.40 o                         
  -1   9   3        751.14        804.02        18.28 o                         
   0   9   3        191.13        154.57         4.91 o                         
   1   9   3        468.46        493.35        13.35 o                         
   2   9   3       1375.90       1407.52        31.36 o                         
   3   9   3         35.64         42.04         2.26 o                         
   4   9   3         19.24         20.24         1.85 o                         
   5   9   3         91.40         91.14         3.79 o                         
   6   9   3        264.59        280.95         8.93 o                         
   7   9   3          8.75          9.95         1.89 o                         
   8   9   3        251.92        258.33         8.87 o                         
   9   9   3         62.57         64.48         3.67 o                         
 -11  10   3        412.25        422.66        21.85 o                         
 -10  10   3        128.74        142.28         6.48 o                         
  -9  10   3        103.44        110.75         4.61 o                         
  -8  10   3         11.69         22.86         1.82 o                         
  -7  10   3        153.29        135.18         4.49 o                         
  -6  10   3        270.11        260.98         7.25 o                         
  -5  10   3        137.43        112.61         3.82 o                         
  -4  10   3        676.00        615.24        15.36 o                         
  -3  10   3        245.78        229.94         5.97 o                         
  -2  10   3        105.20        102.61         3.49 o                         
  -1  10   3         80.27         75.35         3.90 o                         
   0  10   3       1107.34       1136.79        34.38 o                         
   1  10   3        237.91        239.04         6.72 o                         
   2  10   3        125.32        141.77         4.30 o                         
   3  10   3        353.94        377.74         9.26 o                         
   4  10   3         13.73         13.60         1.52 o                         
   5  10   3         35.65         37.20         2.39 o                         
   6  10   3         63.43         64.98         3.56 o                         
   7  10   3        374.28        387.52        11.77 o                         
   8  10   3         33.90         35.60         2.84 o                         
 -10  11   3        118.90        116.95         8.20 o                         
  -9  11   3         73.61         68.69         3.98 o                         
  -8  11   3         40.00         36.86         2.89 o                         
  -7  11   3         66.82         68.54         3.44 o                         
  -6  11   3        152.59        149.14         4.80 o                         
  -5  11   3        390.85        378.73        11.55 o                         
  -4  11   3        185.13        167.23         6.30 o                         
  -3  11   3        121.18        108.96         4.28 o                         
  -2  11   3         22.07         29.61         1.96 o                         
  -1  11   3         76.00         81.07         3.64 o                         
   0  11   3          6.26          4.08         1.39 o                         
   1  11   3        271.37        252.35         6.76 o                         
   2  11   3        171.05        135.40         4.30 o                         
   3  11   3         37.32         34.05         2.05 o                         
   4  11   3        112.97        114.54         3.97 o                         
   5  11   3          3.93          7.05         1.62 o                         
   6  11   3         85.10         87.96         3.90 o                         
   7  11   3         30.72         25.93         2.94 o                         
  -8  12   3         34.22         24.30         3.87 o                         
  -7  12   3         29.84         36.39         4.75 o                         
  -6  12   3         40.99         37.27         3.88 o                         
  -5  12   3         35.36         45.91         4.09 o                         
  -4  12   3        106.26        119.79         5.32 o                         
  -3  12   3         55.83         55.62         2.88 o                         
  -2  12   3        243.69        255.02        10.88 o                         
  -1  12   3        124.15        125.79         5.58 o                         
   0  12   3        140.23        148.26         5.33 o                         
   1  12   3         78.14         70.50         3.15 o                         
   2  12   3         30.13         40.15         2.37 o                         
   3  12   3         86.07         76.21         3.14 o                         
   4  12   3         37.92         43.36         2.49 o                         
   5  12   3         67.75         75.45         3.94 o                         
   6  12   3         46.73         44.88         3.94 o                         
  -6  13   3         27.93         17.47         2.88 o                         
  -5  13   3         56.75         46.84         3.88 o                         
  -4  13   3         44.06         43.77         5.47 o                         
  -3  13   3         99.66        115.45         8.75 o                         
  -2  13   3         11.38          8.52         3.52 o                         
  -1  13   3         87.78         97.92         6.90 o                         
   0  13   3        123.94        121.09         6.19 o                         
   1  13   3          4.46          3.93         1.55 o                         
   2  13   3         44.54         48.54         2.95 o                         
   3  13   3        123.48        133.92         5.64 o                         
   4  13   3        101.54         91.49         7.59 o                         
  -3  14   3         10.99         13.00         4.75 o                         
  -2  14   3         88.69         67.39         7.66 o                         
  -1  14   3         90.91         67.17         5.96 o                         
   0  14   3          6.74          8.47         2.97 o                         
   1  14   3          0.26         -1.77         1.77 o                         
  -3 -14   4         86.62        112.14        10.41 o                         
  -2 -14   4         10.43         15.66         4.65 o                         
  -1 -14   4         53.18         83.04         9.79 o                         
   0 -14   4          1.32          1.13         4.33 o                         
  -6 -13   4         91.66         97.81         7.63 o                         
  -5 -13   4         28.71         18.23         3.23 o                         
  -4 -13   4         99.20        101.09         5.91 o                         
  -3 -13   4          7.29         12.40         2.81 o                         
  -2 -13   4         33.72         38.67         3.49 o                         
  -1 -13   4         58.35         62.77         4.57 o                         
   0 -13   4        234.31        229.23        13.53 o                         
   1 -13   4         17.39         15.68         3.71 o                         
   2 -13   4         24.44         28.47         4.51 o                         
   3 -13   4         24.22         26.00         6.32 o                         
  -8 -12   4         30.47         40.72         5.50 o                         
  -7 -12   4         70.62         78.85         5.37 o                         
  -6 -12   4        129.57        156.06         7.57 o                         
  -5 -12   4        215.95        260.78        10.10 o                         
  -4 -12   4         49.07         47.41         4.13 o                         
  -3 -12   4        124.19        113.06         5.39 o                         
  -2 -12   4         56.64         54.10         4.19 o                         
  -1 -12   4        116.74        108.58         6.21 o                         
   0 -12   4         47.85         45.77         3.92 o                         
   1 -12   4        263.31        274.13        13.98 o                         
   2 -12   4         85.31         74.66         6.55 o                         
   3 -12   4        109.38        117.52         8.32 o                         
   4 -12   4         88.47         88.98        10.82 o                         
   5 -12   4         59.59         70.82        10.96 o                         
 -10 -11   4         18.89         30.20         8.11 o                         
  -9 -11   4         32.10         38.61         4.07 o                         
  -8 -11   4        125.67        117.10         5.91 o                         
  -7 -11   4         63.79         70.86         4.89 o                         
  -6 -11   4         51.28         68.23         4.64 o                         
  -5 -11   4         69.17         72.37         4.74 o                         
  -4 -11   4        154.74        176.63         6.66 o                         
  -3 -11   4         50.31         52.00         3.13 o                         
  -2 -11   4        601.47        565.57        15.41 o                         
  -1 -11   4        135.67        107.95         5.31 o                         
   0 -11   4         98.08        101.76         5.57 o                         
   1 -11   4         48.90         48.49         4.52 o                         
   2 -11   4        111.68        133.51         8.87 o                         
   3 -11   4         65.59         59.29         5.65 o                         
   4 -11   4        142.44        161.25        12.35 o                         
   5 -11   4        178.71        190.25         9.54 o                         
   6 -11   4         28.01         40.65         3.88 o                         
   7 -11   4         65.32         74.26         6.58 o                         
 -11 -10   4         19.79          8.29         4.57 o                         
 -10 -10   4         37.94         38.25         4.52 o                         
  -9 -10   4         89.94         86.60         5.70 o                         
  -8 -10   4        183.76        162.70         6.56 o                         
  -7 -10   4        363.64        322.05        10.87 o                         
  -6 -10   4         61.65         62.23         4.25 o                         
  -5 -10   4         31.99         27.97         2.46 o                         
  -4 -10   4        130.26        155.92         5.21 o                         
  -3 -10   4        731.55        722.59        18.34 o                         
  -2 -10   4          8.63          3.84         1.42 o                         
  -1 -10   4        242.40        263.55         8.46 o                         
   0 -10   4        149.18        146.92         5.58 o                         
   1 -10   4         11.84         11.89         2.29 o                         
   2 -10   4         15.51         14.88         2.88 o                         
   3 -10   4        460.42        447.01        15.14 o                         
   4 -10   4        454.31        431.51        12.91 o                         
   5 -10   4          1.29          2.81         1.70 o                         
   6 -10   4         26.74         22.29         2.55 o                         
   7 -10   4         15.42         19.73         2.45 o                         
   8 -10   4         23.86         30.39         3.43 o                         
 -12  -9   4         13.29         18.26         3.07 o                         
 -11  -9   4         42.46         36.21         3.42 o                         
 -10  -9   4          6.03          5.66         2.03 o                         
  -9  -9   4        546.42        522.50        16.15 o                         
  -8  -9   4        272.33        275.44         8.39 o                         
  -7  -9   4         12.21         18.69         1.87 o                         
  -6  -9   4        390.84        309.45         9.17 o                         
  -5  -9   4         68.06         64.73         3.13 o                         
  -4  -9   4        248.68        249.50         7.70 o                         
  -3  -9   4        527.78        540.64        14.15 o                         
  -2  -9   4        925.95        943.01        23.48 o                         
  -1  -9   4        273.52        278.50         7.91 o                         
   0  -9   4        132.87        132.49         4.04 o                         
   1  -9   4         72.25         77.23         2.79 o                         
   2  -9   4        552.55        507.48        13.96 o                         
   3  -9   4        194.48        180.09         5.47 o                         
   4  -9   4        245.98        258.62         8.00 o                         
   5  -9   4        313.64        293.90         8.94 o                         
   6  -9   4         39.32         37.74         2.73 o                         
   7  -9   4         16.50         16.32         2.24 o                         
   8  -9   4         48.42         52.50         3.62 o                         
   9  -9   4        166.50        165.11        19.01 o                         
 -12  -8   4        177.99        173.65         8.78 o                         
 -11  -8   4         31.15         30.34         3.24 o                         
 -10  -8   4        344.23        374.52        16.54 o                         
  -9  -8   4          5.92         10.17         1.47 o                         
  -8  -8   4        396.79        437.04        11.41 o                         
  -7  -8   4        593.00        612.91        14.74 o                         
  -6  -8   4        662.51        639.43        14.68 o                         
  -5  -8   4        392.00        431.15         9.69 o                         
  -4  -8   4        773.36        679.42        14.81 o                         
  -3  -8   4       1154.45       1190.47        26.50 o                         
  -2  -8   4         31.82         25.09         1.22 o                         
  -1  -8   4       1457.76       1348.20        29.68 o                         
   0  -8   4        116.16        124.69         3.49 o                         
   1  -8   4        616.64        587.91        12.80 o                         
   2  -8   4        780.59        779.86        17.14 o                         
   3  -8   4        764.22        827.62        18.52 o                         
   4  -8   4        973.39        972.78        21.89 o                         
   5  -8   4         84.86        102.55         3.54 o                         
   6  -8   4        196.86        213.78         6.00 o                         
   7  -8   4         52.29         63.21         3.17 o                         
   8  -8   4        158.20        177.13         5.82 o                         
   9  -8   4         49.06         50.54         3.53 o                         
 -13  -7   4        125.96        121.40         6.77 o                         
 -12  -7   4          9.17         11.69         1.85 o                         
 -11  -7   4        330.23        284.74         8.83 o                         
 -10  -7   4        218.52        187.65         6.22 o                         
  -9  -7   4        581.39        530.15        13.40 o                         
  -8  -7   4        193.51        195.01         5.38 o                         
  -7  -7   4        383.26        329.40         7.81 o                         
  -6  -7   4        351.91        329.59         6.73 o                         
  -5  -7   4         50.23         41.06         1.53 o                         
  -4  -7   4        993.27        949.36        18.41 o                         
  -3  -7   4        209.99        246.75         5.64 o                         
  -2  -7   4       1410.71       1391.31        28.24 o                         
  -1  -7   4        159.41        146.87         3.64 o                         
   0  -7   4       1033.58       1040.13        20.92 o                         
   1  -7   4        591.39        529.57        10.60 o                         
   2  -7   4        624.33        676.76        15.96 o                         
   3  -7   4        671.43        669.79        13.94 o                         
   4  -7   4        113.20         98.84         3.11 o                         
   5  -7   4        338.18        349.01         8.29 o                         
   6  -7   4        263.06        276.96         7.65 o                         
   7  -7   4        412.46        388.70        10.00 o                         
   8  -7   4        253.72        263.01         8.30 o                         
   9  -7   4        379.39        397.83        12.29 o                         
  10  -7   4         12.21         14.13         2.73 o                         
 -13  -6   4         68.07         69.06         4.00 o                         
 -12  -6   4        385.78        408.27        12.66 o                         
 -11  -6   4         23.52         24.03         2.25 o                         
 -10  -6   4        332.84        316.25         9.74 o                         
  -9  -6   4        127.87        133.86         3.51 o                         
  -8  -6   4        832.23        783.89        15.50 o                         
  -7  -6   4         24.99         22.74         1.21 o                         
  -6  -6   4       1657.23       1555.54        28.26 o                         
  -5  -6   4       3596.97       3431.10        58.97 o                         
  -4  -6   4        539.05        515.45         8.66 o                         
  -3  -6   4       1215.74       1246.45        25.49 o                         
  -2  -6   4          1.76         11.08         0.85 o                         
  -1  -6   4       2619.06       2644.81        47.58 o                         
   0  -6   4        132.70        134.95         3.25 o                         
   1  -6   4       2690.30       2750.31        49.44 o                         
   2  -6   4        876.67        919.94        20.21 o                         
   3  -6   4        457.49        446.31        11.46 o                         
   4  -6   4        526.22        527.05        11.46 o                         
   5  -6   4        277.30        286.08         6.86 o                         
   6  -6   4        989.47        941.58        21.76 o                         
   7  -6   4         68.42         69.19         3.07 o                         
   8  -6   4        734.68        742.84        21.72 o                         
   9  -6   4        176.23        170.13         7.33 o                         
  10  -6   4         76.52         85.64         5.13 o                         
 -14  -5   4         35.35         37.88         3.32 o                         
 -13  -5   4         83.50         78.55         4.13 o                         
 -12  -5   4         73.76         77.03         3.95 o                         
 -11  -5   4        996.40        963.17        25.54 o                         
 -10  -5   4        625.24        602.51        16.43 o                         
  -9  -5   4        354.94        354.17         7.96 o                         
  -8  -5   4         54.10         56.41         2.11 o                         
  -7  -5   4       1337.30       1342.29        23.47 o                         
  -6  -5   4       1268.46       1225.21        22.23 o                         
  -5  -5   4        387.73        357.29         6.81 o                         
  -4  -5   4       3610.14       3734.08        58.97 o                         
  -3  -5   4        408.54        472.39         8.10 o                         
  -2  -5   4        329.60        273.86         4.88 o                         
  -1  -5   4        704.39        699.29        12.42 o                         
   0  -5   4       4186.77       3739.16        74.25 o                         
   1  -5   4       1249.99       1134.60        23.09 o                         
   2  -5   4       1102.86       1046.64        22.21 o                         
   3  -5   4        305.49        304.15         6.28 o                         
   4  -5   4        124.18        121.13         3.08 o                         
   5  -5   4        303.97        298.34         6.59 o                         
   6  -5   4        180.20        174.60         4.60 o                         
   7  -5   4       1658.30       1688.19        39.37 o                         
   8  -5   4        384.78        382.39        10.50 o                         
   9  -5   4         39.17         36.92         3.25 o                         
  10  -5   4         16.30         21.40         2.77 o                         
  11  -5   4         73.01         72.39         6.98 o                         
 -14  -4   4         78.50         71.69         4.36 o                         
 -13  -4   4         94.43         96.18         3.96 o                         
 -12  -4   4        519.98        525.74        18.83 o                         
 -11  -4   4        170.60        168.77         5.03 o                         
 -10  -4   4        388.83        418.36        10.42 o                         
  -9  -4   4        382.16        385.48         8.35 o                         
  -8  -4   4        398.23        384.35         7.67 o                         
  -7  -4   4        184.27        180.48         3.99 o                         
  -6  -4   4       3240.86       3295.49        71.81 o                         
  -5  -4   4       2763.19       2659.14        45.23 o                         
  -4  -4   4        495.18        467.81         7.46 o                         
  -3  -4   4       1915.95       2209.37        34.68 o                         
  -2  -4   4        318.09        339.87         5.40 o                         
  -1  -4   4       5673.80       6228.63       100.43 o                         
   0  -4   4        935.53       1115.26        19.43 o                         
   1  -4   4       4219.04       4215.61        71.95 o                         
   2  -4   4       4051.52       4015.83        79.73 o                         
   3  -4   4        326.03        382.93         8.06 o                         
   4  -4   4        313.03        345.96         6.87 o                         
   5  -4   4         83.52         75.80         2.32 o                         
   6  -4   4        708.52        700.68        14.85 o                         
   7  -4   4        134.35        115.53         3.39 o                         
   8  -4   4        659.42        645.50        16.97 o                         
   9  -4   4        166.14        168.18         7.71 o                         
  10  -4   4        150.14        154.43         6.81 o                         
  11  -4   4          4.75          2.73         2.16 o                         
 -14  -3   4         82.69         85.74         4.08 o                         
 -13  -3   4        191.10        198.80         6.30 o                         
 -12  -3   4        277.14        266.40         7.31 o                         
 -11  -3   4       1058.02       1040.30        24.98 o                         
 -10  -3   4        252.20        264.33         6.95 o                         
  -9  -3   4        788.65        739.53        15.98 o                         
  -8  -3   4        323.84        321.26         6.82 o                         
  -7  -3   4       2863.01       2757.90        49.58 o                         
  -6  -3   4       1202.18       1162.29        22.86 o                         
  -5  -3   4       3109.06       3016.66        52.92 o                         
  -4  -3   4       5089.47       4846.89        78.69 o                         
  -3  -3   4        907.19       1045.11        15.89 o                         
  -2  -3   4       3755.43       3629.16        55.45 o                         
  -1  -3   4       2643.35       2643.89        40.83 o                         
   0  -3   4       7929.24       8006.61       123.52 o                         
   1  -3   4        406.93        403.61         7.14 o                         
   2  -3   4       1809.03       1733.59        32.45 o                         
   3  -3   4       1002.04       1023.27        18.28 o                         
   4  -3   4       1227.82       1185.54        20.67 o                         
   5  -3   4       1274.44       1250.54        23.54 o                         
   6  -3   4        316.43        282.31         5.38 o                         
   7  -3   4       1507.09       1439.19        29.89 o                         
   8  -3   4        319.71        334.70         8.69 o                         
   9  -3   4        487.00        423.08        11.76 o                         
  10  -3   4          9.90          6.91         1.78 o                         
  11  -3   4        183.57        173.17         6.61 o                         
 -15  -2   4        114.13        121.92         9.75 o                         
 -14  -2   4        106.40        108.94         4.85 o                         
 -13  -2   4        222.49        218.63         6.69 o                         
 -12  -2   4        411.90        405.06        10.96 o                         
 -11  -2   4         35.57         29.56         1.98 o                         
 -10  -2   4       1049.55       1054.19        28.59 o                         
  -9  -2   4         54.42         49.56         2.08 o                         
  -8  -2   4       2164.94       2253.76        51.37 o                         
  -7  -2   4       2914.61       3007.36        69.38 o                         
  -6  -2   4        740.62        864.26        17.46 o                         
  -5  -2   4       2902.02       3337.64        57.26 o                         
  -4  -2   4       1085.49       1030.99        16.11 o                         
  -3  -2   4       3349.73       3216.98        53.19 o                         
  -2  -2   4        173.83        201.07         3.33 o                         
  -1  -2   4       6064.76       6435.40        97.86 o                         
   0  -2   4        356.03        401.91         6.71 o                         
   1  -2   4       3395.68       3435.63        49.89 o                         
   2  -2   4       3316.76       3382.07        56.88 o                         
   3  -2   4       5780.70       5599.32        96.34 o                         
   4  -2   4       3570.20       3538.03        58.72 o                         
   5  -2   4        388.02        389.28         6.89 o                         
   6  -2   4       1838.21       1893.96        31.40 o                         
   7  -2   4         25.70         19.45         1.19 o                         
   8  -2   4        778.81        812.24        18.52 o                         
   9  -2   4         72.44         75.00         3.21 o                         
  10  -2   4        284.79        292.48         8.65 o                         
  11  -2   4         51.56         60.78         3.57 o                         
  12  -2   4         74.57         72.36         6.77 o                         
 -15  -1   4        166.07        155.32         8.33 o                         
 -14  -1   4         50.06         51.44         2.97 o                         
 -13  -1   4        227.39        225.38         7.53 o                         
 -12  -1   4        127.11        120.97         3.84 o                         
 -11  -1   4        490.29        480.06        12.35 o                         
 -10  -1   4         13.32         17.20         1.32 o                         
  -9  -1   4       1734.26       1815.84        39.98 o                         
  -8  -1   4       3116.50       3298.60        69.50 o                         
  -7  -1   4        613.37        556.26        12.51 o                         
  -6  -1   4       1835.13       2145.48        41.02 o                         
  -5  -1   4       1152.12       1178.87        20.96 o                         
  -4  -1   4       1669.98       1665.43        29.90 o                         
  -3  -1   4        186.38        311.54         5.52 o                         
  -2  -1   4       8080.55       8384.65       146.74 o                         
  -1  -1   4       2034.34       2171.50        32.59 o                         
   0  -1   4       1439.63       1400.47        22.32 o                         
   1  -1   4        853.98        985.92        15.38 o                         
   2  -1   4       3317.78       3449.14        54.00 o                         
   3  -1   4        612.06        517.69         8.62 o                         
   4  -1   4        949.07        969.18        17.22 o                         
   5  -1   4       1957.74       1965.44        34.34 o                         
   6  -1   4        135.48        122.39         2.77 o                         
   7  -1   4        514.28        482.22        10.12 o                         
   8  -1   4        426.86        394.45        10.37 o                         
   9  -1   4        851.21        820.43        19.42 o                         
  10  -1   4        160.96        175.08         5.74 o                         
  11  -1   4        155.34        144.09         5.06 o                         
  12  -1   4        104.03        104.46         7.71 o                         
 -15   0   4        119.36        130.59        11.46 o                         
 -14   0   4        494.36        523.51        13.93 o                         
 -13   0   4         28.88         25.22         1.93 o                         
 -12   0   4         44.93         54.83         2.40 o                         
 -11   0   4         35.56         39.94         1.77 o                         
 -10   0   4        331.14        334.32         7.42 o                         
  -9   0   4        147.56        173.77         3.60 o                         
  -8   0   4       2416.15       2248.81        43.94 o                         
  -7   0   4       2764.64       2683.90        54.95 o                         
  -6   0   4        307.06        232.20         5.11 o                         
  -5   0   4        130.23         46.60         1.22 o                         
  -4   0   4       5565.96       5985.48        93.52 o                         
  -3   0   4      21994.30      21757.93       369.84 o                         
  -2   0   4        959.27       1153.95        19.55 o                         
  -1   0   4       9606.81      10680.82       177.12 o                         
   0   0   4       2175.69       2526.15        38.33 o                         
   1   0   4       3419.78       3270.95        49.66 o                         
   2   0   4        321.70        438.19         6.92 o                         
   3   0   4       7072.27       6818.61       113.13 o                         
   4   0   4       3822.60       3785.13        67.77 o                         
   5   0   4         17.83          7.55         0.77 o                         
   6   0   4        514.13        491.27        10.68 o                         
   7   0   4         13.01          7.33         0.82 o                         
   8   0   4        454.87        434.92        10.32 o                         
   9   0   4         37.12         30.26         1.84 o                         
  10   0   4        552.31        554.27        13.81 o                         
  11   0   4        257.43        274.11         8.22 o                         
  12   0   4          0.69          1.66         2.04 o                         
 -15   1   4        166.51        155.17         7.90 o                         
 -14   1   4         59.32         63.32         2.89 o                         
 -13   1   4        248.15        241.68         6.62 o                         
 -12   1   4        124.50        117.77         3.91 o                         
 -11   1   4        531.43        531.65        10.54 o                         
 -10   1   4         12.99         17.57         1.02 o                         
  -9   1   4       1640.36       1670.79        35.68 o                         
  -8   1   4       3154.54       3176.31        62.89 o                         
  -7   1   4        689.95        609.77        11.66 o                         
  -6   1   4       1712.50       2055.11        43.02 o                         
  -5   1   4       1239.34       1231.16        20.24 o                         
  -4   1   4       1753.24       1797.75        29.92 o                         
  -3   1   4        261.35        378.21         8.41 o                         
  -2   1   4       8228.51       8656.76       133.14 o                         
  -1   1   4       2055.20       2257.09        39.41 o                         
   0   1   4       1509.46       1447.06        25.41 o                         
   1   1   4        868.81       1017.90        15.39 o                         
   2   1   4       3406.28       3466.09        52.10 o                         
   3   1   4        593.80        507.20         9.93 o                         
   4   1   4        982.66        989.29        18.63 o                         
   5   1   4       2057.53       1984.12        35.64 o                         
   6   1   4        128.07        114.75         2.89 o                         
   7   1   4        538.87        493.70        10.68 o                         
   8   1   4        456.03        431.83         9.86 o                         
   9   1   4        841.22        793.49        18.26 o                         
  10   1   4        164.21        177.79         5.05 o                         
  11   1   4        150.91        134.15         4.44 o                         
  12   1   4         98.65        108.68         5.73 o                         
 -15   2   4        127.49        138.31         9.27 o                         
 -14   2   4        119.89        128.62         4.28 o                         
 -13   2   4        208.20        210.58         6.10 o                         
 -12   2   4        408.39        399.15        10.11 o                         
 -11   2   4         36.83         32.52         1.59 o                         
 -10   2   4       1045.98       1062.83        25.07 o                         
  -9   2   4         59.04         55.86         1.86 o                         
  -8   2   4       2231.98       2233.18        48.31 o                         
  -7   2   4       2954.32       3057.68        61.97 o                         
  -6   2   4        752.76        907.15        19.32 o                         
  -5   2   4       2867.70       3309.17        59.67 o                         
  -4   2   4       1068.02       1013.87        17.12 o                         
  -3   2   4       3291.61       3180.25        51.48 o                         
  -2   2   4        180.46        211.40         3.33 o                         
  -1   2   4       5865.05       6144.87        95.03 o                         
   0   2   4        396.40        460.43         7.14 o                         
   1   2   4       3243.40       3316.25        48.60 o                         
   2   2   4       3457.12       3449.82        53.43 o                         
   3   2   4       5695.07       5595.02        99.99 o                         
   4   2   4       3434.44       3503.11        63.05 o                         
   5   2   4        374.81        383.15         7.72 o                         
   6   2   4       1788.79       1836.27        33.82 o                         
   7   2   4         28.52         22.41         1.40 o                         
   8   2   4        786.28        833.98        18.60 o                         
   9   2   4         72.18         74.84         2.91 o                         
  10   2   4        302.31        307.16         8.15 o                         
  11   2   4         46.59         60.89         2.97 o                         
  12   2   4         73.31         68.08         4.87 o                         
 -14   3   4         77.42         81.01         3.38 o                         
 -13   3   4        189.30        203.53         6.16 o                         
 -12   3   4        281.71        280.04         7.74 o                         
 -11   3   4       1056.97       1080.09        26.56 o                         
 -10   3   4        241.33        262.81         7.29 o                         
  -9   3   4        833.76        771.50        17.77 o                         
  -8   3   4        316.93        319.80         7.38 o                         
  -7   3   4       2909.92       2769.37        59.48 o                         
  -6   3   4       1334.75       1282.54        30.14 o                         
  -5   3   4       3165.50       3129.21        57.14 o                         
  -4   3   4       4984.62       4623.50        76.13 o                         
  -3   3   4        897.56       1022.46        16.81 o                         
  -2   3   4       3847.65       3683.95        59.18 o                         
  -1   3   4       2749.27       2728.82        40.83 o                         
   0   3   4       7761.65       7844.43       111.21 o                         
   1   3   4        412.28        411.63         6.44 o                         
   2   3   4       1848.95       1725.55        28.06 o                         
   3   3   4       1029.58       1059.63        19.09 o                         
   4   3   4       1240.77       1168.70        21.42 o                         
   5   3   4       1365.90       1334.74        22.73 o                         
   6   3   4        266.83        251.10         5.36 o                         
   7   3   4       1432.12       1429.55        29.96 o                         
   8   3   4        323.23        340.44         7.82 o                         
   9   3   4        478.63        442.90        11.06 o                         
  10   3   4          7.35          9.72         1.54 o                         
  11   3   4        186.27        186.73         5.62 o                         
 -14   4   4         81.39         73.49         3.63 o                         
 -13   4   4         91.64         98.56         3.97 o                         
 -12   4   4        502.21        506.79        13.54 o                         
 -11   4   4        173.89        173.11         5.26 o                         
 -10   4   4        399.79        413.46        12.09 o                         
  -9   4   4        353.03        354.19         9.76 o                         
  -8   4   4        407.74        378.24         9.24 o                         
  -7   4   4        216.47        222.59         5.36 o                         
  -6   4   4       3269.22       3290.63        67.06 o                         
  -5   4   4       2787.67       2781.32        55.28 o                         
  -4   4   4        472.24        436.28         9.13 o                         
  -3   4   4       1935.32       2210.80        35.67 o                         
  -2   4   4        310.50        333.30         5.36 o                         
  -1   4   4       5521.90       5890.31        91.59 o                         
   0   4   4        944.89       1110.74        18.11 o                         
   1   4   4       4290.10       4138.34        67.26 o                         
   2   4   4       4099.42       4158.52        70.65 o                         
   3   4   4        283.62        324.06         6.10 o                         
   4   4   4        292.46        302.13         5.78 o                         
   5   4   4         94.46         83.64         2.25 o                         
   6   4   4        749.16        758.43        15.60 o                         
   7   4   4        130.98        116.77         3.37 o                         
   8   4   4        653.81        649.59        14.10 o                         
   9   4   4        174.25        181.44         5.05 o                         
  10   4   4        150.15        158.65         5.03 o                         
  11   4   4          6.01          8.21         1.57 o                         
 -14   5   4         36.77         38.27         4.87 o                         
 -13   5   4         79.35         80.00         3.83 o                         
 -12   5   4         74.58         85.04         3.77 o                         
 -11   5   4       1028.54       1046.53        31.93 o                         
 -10   5   4        640.09        651.87        16.77 o                         
  -9   5   4        340.57        342.24         9.26 o                         
  -8   5   4         57.74         59.60         2.15 o                         
  -7   5   4       1304.51       1320.67        30.87 o                         
  -6   5   4       1224.19       1212.05        23.96 o                         
  -5   5   4        360.83        352.65         7.28 o                         
  -4   5   4       3480.40       3542.82        67.94 o                         
  -3   5   4        412.57        486.00         8.52 o                         
  -2   5   4        296.27        249.08         4.31 o                         
  -1   5   4        648.63        646.77        11.81 o                         
   0   5   4       4230.12       3872.51        63.55 o                         
   1   5   4       1260.63       1184.97        19.70 o                         
   2   5   4       1052.28        981.41        19.13 o                         
   3   5   4        299.35        284.63         5.96 o                         
   4   5   4        101.92         94.84         2.58 o                         
   5   5   4        308.75        301.20         6.87 o                         
   6   5   4        135.87        127.58         4.06 o                         
   7   5   4       1643.40       1691.32        37.01 o                         
   8   5   4        368.71        370.97         9.17 o                         
   9   5   4         48.73         48.20         2.36 o                         
  10   5   4         16.46         19.67         2.03 o                         
  11   5   4         70.28         64.55         4.04 o                         
 -13   6   4         76.27         75.69         3.72 o                         
 -12   6   4        399.83        415.38        12.15 o                         
 -11   6   4         21.99         26.04         2.06 o                         
 -10   6   4        317.05        308.54         8.60 o                         
  -9   6   4        129.10        132.53         4.16 o                         
  -8   6   4        825.87        813.86        20.03 o                         
  -7   6   4         14.63         12.37         0.93 o                         
  -6   6   4       1747.75       1682.26        30.38 o                         
  -5   6   4       3486.43       3381.76        63.53 o                         
  -4   6   4        517.14        507.09         9.48 o                         
  -3   6   4       1308.48       1324.94        22.47 o                         
  -2   6   4          2.02          7.50         0.45 o                         
  -1   6   4       2676.31       2641.59        45.71 o                         
   0   6   4        123.67        123.76         2.80 o                         
   1   6   4       2687.62       2735.79        49.29 o                         
   2   6   4        878.10        900.79        18.12 o                         
   3   6   4        487.14        471.84         9.55 o                         
   4   6   4        454.85        449.52        11.14 o                         
   5   6   4        295.02        299.18         7.13 o                         
   6   6   4       1063.32       1006.92        21.71 o                         
   7   6   4         73.74         68.62         2.62 o                         
   8   6   4        764.24        785.26        18.67 o                         
   9   6   4        182.21        182.74         5.56 o                         
  10   6   4         82.80         83.69         3.53 o                         
 -13   7   4        115.02        107.71         6.73 o                         
 -12   7   4          8.76         10.75         1.73 o                         
 -11   7   4        334.21        305.01         9.06 o                         
 -10   7   4        221.09        189.18         6.19 o                         
  -9   7   4        568.59        530.12        14.94 o                         
  -8   7   4        190.38        204.18         5.75 o                         
  -7   7   4        402.60        347.10         7.95 o                         
  -6   7   4        323.26        312.43         6.77 o                         
  -5   7   4         57.95         48.18         1.37 o                         
  -4   7   4        938.88        877.99        17.30 o                         
  -3   7   4        234.66        268.93         5.22 o                         
  -2   7   4       1479.42       1457.24        24.79 o                         
  -1   7   4        148.77        138.44         2.97 o                         
   0   7   4       1031.80       1047.57        20.72 o                         
   1   7   4        594.34        539.13        11.55 o                         
   2   7   4        705.36        729.15        15.00 o                         
   3   7   4        627.27        609.79        14.46 o                         
   4   7   4        117.88         97.51         2.80 o                         
   5   7   4        346.54        352.56         8.45 o                         
   6   7   4        263.83        277.53         7.38 o                         
   7   7   4        423.50        430.05        13.22 o                         
   8   7   4        253.08        282.05         9.24 o                         
   9   7   4        373.86        384.83        10.21 o                         
  10   7   4         16.82         19.79         2.30 o                         
 -12   8   4        171.47        181.31         6.96 o                         
 -11   8   4         29.80         31.52         2.58 o                         
 -10   8   4        352.61        365.03        10.90 o                         
  -9   8   4          7.32          9.51         1.27 o                         
  -8   8   4        403.50        447.27        10.91 o                         
  -7   8   4        637.29        662.36        15.31 o                         
  -6   8   4        671.39        636.00        16.43 o                         
  -5   8   4        413.24        428.95        10.47 o                         
  -4   8   4        688.19        626.12        12.47 o                         
  -3   8   4       1042.99       1073.97        21.13 o                         
  -2   8   4         34.08         27.76         0.94 o                         
  -1   8   4       1441.84       1349.10        24.48 o                         
   0   8   4        100.26        103.04         3.01 o                         
   1   8   4        697.50        661.38        13.46 o                         
   2   8   4        731.84        719.28        22.01 o                         
   3   8   4        730.80        807.30        21.57 o                         
   4   8   4        955.32        971.56        25.04 o                         
   5   8   4         90.38        103.79         4.01 o                         
   6   8   4        194.31        207.30         5.94 o                         
   7   8   4         48.42         60.02         2.98 o                         
   8   8   4        161.27        178.48         5.86 o                         
   9   8   4         49.77         50.18         3.35 o                         
 -12   9   4         16.78         10.55         2.89 o                         
 -11   9   4         36.87         27.02         2.54 o                         
 -10   9   4          5.41          3.88         1.49 o                         
  -9   9   4        524.68        553.72        20.13 o                         
  -8   9   4        257.02        264.79         7.68 o                         
  -7   9   4         15.19         21.75         1.45 o                         
  -6   9   4        377.64        303.91         7.80 o                         
  -5   9   4         78.19         75.10         2.56 o                         
  -4   9   4        266.36        267.71         6.64 o                         
  -3   9   4        507.43        511.64        12.40 o                         
  -2   9   4       1014.71       1015.44        21.81 o                         
  -1   9   4        302.47        302.89         7.66 o                         
   0   9   4        145.54        133.65         4.51 o                         
   1   9   4         66.93         72.24         3.02 o                         
   2   9   4        554.35        531.11        12.29 o                         
   3   9   4        192.11        170.34         5.35 o                         
   4   9   4        252.51        269.24         7.43 o                         
   5   9   4        313.90        282.65         8.38 o                         
   6   9   4         42.92         43.08         2.94 o                         
   7   9   4         17.20         13.84         2.17 o                         
   8   9   4         45.40         50.61         3.40 o                         
   9   9   4        175.20        190.60        12.22 o                         
 -11  10   4         18.56          9.74         2.46 o                         
 -10  10   4         32.17         22.27         2.13 o                         
  -9  10   4         94.23         89.07         4.88 o                         
  -8  10   4        168.50        143.61         5.35 o                         
  -7  10   4        362.72        328.18         9.83 o                         
  -6  10   4         65.91         61.44         2.62 o                         
  -5  10   4         27.93         23.82         1.63 o                         
  -4  10   4        115.05        136.87         4.08 o                         
  -3  10   4        712.80        663.09        17.84 o                         
  -2  10   4         13.71          5.89         1.08 o                         
  -1  10   4        277.78        297.40         8.26 o                         
   0  10   4        162.17        164.96         5.27 o                         
   1  10   4          9.28          9.60         1.34 o                         
   2  10   4         13.80         15.66         1.55 o                         
   3  10   4        435.75        419.39        10.42 o                         
   4  10   4        440.61        409.68        10.94 o                         
   5  10   4          0.43          0.74         1.30 o                         
   6  10   4         28.05         23.74         2.43 o                         
   7  10   4         17.89         19.32         2.33 o                         
   8  10   4         25.53         28.54         8.05 o                         
 -10  11   4         19.24         35.26         8.95 o                         
  -9  11   4         39.50         33.76         2.80 o                         
  -8  11   4        120.85        123.65         4.92 o                         
  -7  11   4         63.71         75.05         3.79 o                         
  -6  11   4         51.11         61.41         3.84 o                         
  -5  11   4         66.19         64.39         3.82 o                         
  -4  11   4        161.17        167.74         6.38 o                         
  -3  11   4         56.63         53.23         3.09 o                         
  -2  11   4        605.37        560.76        14.94 o                         
  -1  11   4        149.30        118.50         4.42 o                         
   0  11   4        103.14        113.92         4.34 o                         
   1  11   4         44.28         47.62         2.40 o                         
   2  11   4        130.33        152.26         4.67 o                         
   3  11   4         65.02         61.55         2.85 o                         
   4  11   4        147.05        161.80         4.99 o                         
   5  11   4        185.08        213.06         7.20 o                         
   6  11   4         20.16         30.34         2.83 o                         
   7  11   4         64.83         58.33         5.20 o                         
  -8  12   4         39.63         39.63         4.64 o                         
  -7  12   4         77.21         82.07         5.62 o                         
  -6  12   4        143.99        168.13         8.69 o                         
  -5  12   4        215.09        242.49         9.11 o                         
  -4  12   4         54.12         42.01         2.84 o                         
  -3  12   4        121.53        106.29         6.82 o                         
  -2  12   4         56.75         53.56         4.17 o                         
  -1  12   4        117.55        105.63         4.73 o                         
   0  12   4         47.57         42.72         2.72 o                         
   1  12   4        264.59        285.47         7.61 o                         
   2  12   4         70.67         65.34         3.00 o                         
   3  12   4        117.66        126.01         4.33 o                         
   4  12   4         97.26        101.65         4.33 o                         
   5  12   4         58.21         55.15         3.31 o                         
  -6  13   4         91.81         87.81         6.90 o                         
  -5  13   4         30.64         19.90         2.83 o                         
  -4  13   4         96.57         83.48         7.56 o                         
  -3  13   4          7.48          8.77         2.53 o                         
  -2  13   4         38.76         48.53         4.04 o                         
  -1  13   4         57.15         63.30         4.15 o                         
   0  13   4        226.36        224.41         8.01 o                         
   1  13   4         19.36         12.81         2.20 o                         
   2  13   4         22.60         24.76         2.62 o                         
   3  13   4         27.43         27.29         2.68 o                         
  -3  14   4         87.50         98.15        15.38 o                         
  -2  14   4          8.20          6.99         6.15 o                         
  -1  14   4         51.43         59.23         7.24 o                         
   0  14   4          0.61         -1.40         2.18 o                         
  -6 -13   5         12.16         21.42         4.02 o                         
  -5 -13   5         33.88         47.86         5.11 o                         
  -4 -13   5         91.01        102.20         6.23 o                         
  -3 -13   5         76.91         66.79         5.15 o                         
  -2 -13   5          2.47          4.32         2.51 o                         
  -1 -13   5         34.66         42.69         3.95 o                         
   0 -13   5          3.10          5.08         2.71 o                         
   1 -13   5          7.65          5.07         3.38 o                         
   2 -13   5         21.33         17.75         5.57 o                         
  -8 -12   5         23.00         37.62         5.43 o                         
  -7 -12   5        127.68        132.07         6.77 o                         
  -6 -12   5         96.03         93.02         5.69 o                         
  -5 -12   5         66.51         72.03         4.98 o                         
  -4 -12   5         58.00         50.21         4.21 o                         
  -3 -12   5         43.38         56.43         4.86 o                         
  -2 -12   5        136.96        139.67         6.08 o                         
  -1 -12   5         54.86         55.76         3.97 o                         
   0 -12   5        149.85        176.41         8.68 o                         
   1 -12   5         26.33         34.47         5.22 o                         
   2 -12   5         65.83         76.16         6.58 o                         
   3 -12   5         11.33         11.12         3.60 o                         
   4 -12   5          4.05          4.75         3.30 o                         
 -10 -11   5         58.50         56.67         7.55 o                         
  -9 -11   5          6.52          6.92         2.79 o                         
  -8 -11   5        103.64        111.22         5.92 o                         
  -7 -11   5          7.20          4.22         2.39 o                         
  -6 -11   5        211.44        190.95         8.14 o                         
  -5 -11   5        290.07        251.34         9.75 o                         
  -4 -11   5        104.09         99.52         5.09 o                         
  -3 -11   5         60.22         53.65         3.28 o                         
  -2 -11   5         90.33        122.90         4.93 o                         
  -1 -11   5        201.57        206.91         7.05 o                         
   0 -11   5          3.60          4.93         2.13 o                         
   1 -11   5        339.19        375.06        12.90 o                         
   2 -11   5        133.22        151.78         8.85 o                         
   3 -11   5         47.86         41.28         4.82 o                         
   4 -11   5         47.27         42.07         4.39 o                         
   5 -11   5         72.89         68.11         4.94 o                         
   6 -11   5        113.24        106.13         7.94 o                         
 -11 -10   5        291.21        286.99        17.99 o                         
 -10 -10   5         45.01         47.75         4.42 o                         
  -9 -10   5        126.71        127.37         7.96 o                         
  -8 -10   5         53.17         64.94         4.31 o                         
  -7 -10   5        467.32        501.35        18.59 o                         
  -6 -10   5        131.04        136.55         6.57 o                         
  -5 -10   5        172.02        214.83         7.37 o                         
  -4 -10   5        206.81        245.81         7.61 o                         
  -3 -10   5         38.89         40.52         2.71 o                         
  -2 -10   5         41.73         46.86         2.94 o                         
  -1 -10   5        314.41        293.15         9.30 o                         
   0 -10   5       1143.39       1110.67        30.55 o                         
   1 -10   5         88.53         83.14         4.02 o                         
   2 -10   5        249.87        240.40         8.34 o                         
   3 -10   5         28.82         18.21         2.15 o                         
   4 -10   5        126.90        150.46         6.25 o                         
   5 -10   5         59.14         53.86         3.61 o                         
   6 -10   5         53.17         71.13         4.19 o                         
   7 -10   5        244.28        251.94        10.87 o                         
 -12  -9   5        349.00        378.38        19.95 o                         
 -11  -9   5         28.96         34.58         3.63 o                         
 -10  -9   5         20.16         14.44         2.34 o                         
  -9  -9   5         44.72         35.05         2.69 o                         
  -8  -9   5        159.27        143.70         6.19 o                         
  -7  -9   5         41.64         41.59         3.21 o                         
  -6  -9   5        999.42        977.94        27.05 o                         
  -5  -9   5        447.93        429.22        11.80 o                         
  -4  -9   5         31.48         32.08         2.24 o                         
  -3  -9   5        101.64        102.70         4.17 o                         
  -2  -9   5        147.82        135.78         4.49 o                         
  -1  -9   5        716.86        712.05        15.68 o                         
   0  -9   5         19.52         14.67         1.44 o                         
   1  -9   5        640.30        640.09        15.63 o                         
   2  -9   5        182.38        165.04         5.70 o                         
   3  -9   5         46.34         49.96         2.71 o                         
   4  -9   5         23.04         24.29         2.09 o                         
   5  -9   5        324.10        349.33        10.37 o                         
   6  -9   5        284.56        301.21         9.21 o                         
   7  -9   5          8.96         12.60         2.24 o                         
   8  -9   5         89.05        103.96         8.32 o                         
 -12  -8   5        135.01        138.83         7.03 o                         
 -11  -8   5        145.92        160.21         7.49 o                         
 -10  -8   5         40.43         56.38         3.55 o                         
  -9  -8   5        203.71        178.80         6.13 o                         
  -8  -8   5        201.06        180.12         6.37 o                         
  -7  -8   5        759.67        702.62        16.75 o                         
  -6  -8   5        240.39        228.95         5.75 o                         
  -5  -8   5        135.35        116.06         3.53 o                         
  -4  -8   5        723.05        672.08        14.67 o                         
  -3  -8   5        145.20        150.39         3.95 o                         
  -2  -8   5       1002.58        873.47        18.57 o                         
  -1  -8   5        744.52        731.92        16.20 o                         
   0  -8   5        882.48        877.15        19.45 o                         
   1  -8   5        742.55        715.69        16.22 o                         
   2  -8   5        229.44        248.00         6.77 o                         
   3  -8   5         31.47         37.87         2.38 o                         
   4  -8   5        165.08        173.55         4.98 o                         
   5  -8   5        101.86        114.61         4.07 o                         
   6  -8   5        201.64        207.87         6.46 o                         
   7  -8   5        225.51        234.04         6.90 o                         
   8  -8   5        100.10        100.09         5.25 o                         
   9  -8   5         36.59         39.62         4.30 o                         
 -13  -7   5        190.04        192.23         7.38 o                         
 -12  -7   5        113.81        131.12         5.17 o                         
 -11  -7   5         23.74         24.97         2.48 o                         
 -10  -7   5        276.20        285.49         8.72 o                         
  -9  -7   5         51.32         57.03         2.81 o                         
  -8  -7   5        404.86        429.12         9.70 o                         
  -7  -7   5        592.63        605.35        13.02 o                         
  -6  -7   5        611.82        613.56        12.43 o                         
  -5  -7   5        586.20        576.16        10.53 o                         
  -4  -7   5        464.77        534.19        10.79 o                         
  -3  -7   5       1222.58       1209.91        22.80 o                         
  -2  -7   5        686.85        702.75        13.29 o                         
  -1  -7   5        729.22        790.20        16.00 o                         
   0  -7   5        125.06        106.45         3.56 o                         
   1  -7   5       1759.05       1800.67        36.08 o                         
   2  -7   5        402.01        390.24         9.14 o                         
   3  -7   5       1554.51       1494.63        33.25 o                         
   4  -7   5        359.94        346.30         8.61 o                         
   5  -7   5        261.33        266.76         7.39 o                         
   6  -7   5        346.69        330.34         9.63 o                         
   7  -7   5         65.75         71.24         3.64 o                         
   8  -7   5         59.20         56.54         3.86 o                         
   9  -7   5         56.86         70.54         4.57 o                         
 -14  -6   5         17.53         13.26         2.64 o                         
 -13  -6   5        162.13        162.34         6.27 o                         
 -12  -6   5         12.27         10.89         1.91 o                         
 -11  -6   5        125.33        123.95         4.66 o                         
 -10  -6   5         43.32         40.89         2.18 o                         
  -9  -6   5        913.21        903.61        17.80 o                         
  -8  -6   5        970.73        978.03        19.61 o                         
  -7  -6   5        213.98        198.54         4.76 o                         
  -6  -6   5        860.62        862.80        17.45 o                         
  -5  -6   5        360.52        349.29         6.44 o                         
  -4  -6   5       1575.41       1498.64        26.41 o                         
  -3  -6   5        820.71        853.66        16.19 o                         
  -2  -6   5       2814.10       2819.26        57.60 o                         
  -1  -6   5        293.85        284.14         5.79 o                         
   0  -6   5        648.19        631.83        13.33 o                         
   1  -6   5         60.21         45.25         1.87 o                         
   2  -6   5       1297.94       1262.76        27.76 o                         
   3  -6   5        335.71        316.01         8.60 o                         
   4  -6   5        672.77        704.05        17.17 o                         
   5  -6   5        439.98        446.46        11.25 o                         
   6  -6   5         93.11         88.01         3.54 o                         
   7  -6   5        105.35         96.38         4.33 o                         
   8  -6   5        385.83        383.43        13.11 o                         
   9  -6   5        481.41        480.47        16.00 o                         
  10  -6   5         11.44          9.86         4.19 o                         
 -14  -5   5        345.40        349.89        14.63 o                         
 -13  -5   5          3.73          5.52         1.65 o                         
 -12  -5   5        129.35        117.94         4.51 o                         
 -11  -5   5        220.07        185.52         6.04 o                         
 -10  -5   5        605.74        581.89        14.24 o                         
  -9  -5   5        110.53        113.14         3.26 o                         
  -8  -5   5        748.32        715.79        13.28 o                         
  -7  -5   5       1149.49       1151.35        21.22 o                         
  -6  -5   5        360.55        348.40         6.85 o                         
  -5  -5   5        101.27        133.25         3.02 o                         
  -4  -5   5       3372.68       3371.92        57.75 o                         
  -3  -5   5       3463.02       3312.90        56.94 o                         
  -2  -5   5        177.04        160.64         3.29 o                         
  -1  -5   5       1357.79       1290.92        23.22 o                         
   0  -5   5         13.16         20.56         0.92 o                         
   1  -5   5        586.45        609.95        11.68 o                         
   2  -5   5         84.05         86.16         2.33 o                         
   3  -5   5       2580.23       2661.00        56.79 o                         
   4  -5   5       1275.54       1262.40        26.99 o                         
   5  -5   5        398.72        360.34         8.73 o                         
   6  -5   5        163.17        166.49         4.55 o                         
   7  -5   5        447.22        447.57        12.16 o                         
   8  -5   5        162.85        159.95         6.61 o                         
   9  -5   5         28.88         29.47         3.09 o                         
  10  -5   5        381.47        400.88        13.77 o                         
 -14  -4   5         35.86         47.16         3.96 o                         
 -13  -4   5        210.73        212.24         7.09 o                         
 -12  -4   5          0.47         -1.18         1.18 o                         
 -11  -4   5        161.65        174.11         5.23 o                         
 -10  -4   5        330.76        312.25         7.24 o                         
  -9  -4   5       1665.55       1601.98        33.94 o                         
  -8  -4   5        254.85        248.50         5.64 o                         
  -7  -4   5        592.92        599.14        10.90 o                         
  -6  -4   5        503.33        544.95        10.20 o                         
  -5  -4   5       2742.99       2646.10        44.50 o                         
  -4  -4   5       2202.59       2218.87        35.27 o                         
  -3  -4   5       2283.98       2106.01        35.30 o                         
  -2  -4   5       5514.47       5297.47        85.38 o                         
  -1  -4   5        318.26        397.03         8.14 o                         
   0  -4   5        451.36        371.44         6.87 o                         
   1  -4   5        157.04        141.79         3.16 o                         
   2  -4   5       2541.89       2488.31        59.29 o                         
   3  -4   5        414.50        401.70         8.68 o                         
   4  -4   5       1384.38       1371.96        26.42 o                         
   5  -4   5        646.96        677.07        14.26 o                         
   6  -4   5         93.13         94.22         3.15 o                         
   7  -4   5         95.56         96.59         4.20 o                         
   8  -4   5        538.18        512.26        15.12 o                         
   9  -4   5        687.84        711.59        22.75 o                         
  10  -4   5         82.78         94.33         5.15 o                         
  11  -4   5         46.33         53.13        10.35 o                         
 -15  -3   5         85.38         74.71         8.82 o                         
 -14  -3   5        123.87        122.59         5.13 o                         
 -13  -3   5         10.60         11.06         1.62 o                         
 -12  -3   5        278.93        259.69         7.18 o                         
 -11  -3   5        158.09        143.75         4.40 o                         
 -10  -3   5       1307.75       1245.30        27.25 o                         
  -9  -3   5        222.32        220.27         5.48 o                         
  -8  -3   5        732.53        735.29        14.97 o                         
  -7  -3   5       1393.27       1423.18        27.75 o                         
  -6  -3   5       1506.79       1526.85        27.19 o                         
  -5  -3   5       1481.94       1494.55        25.28 o                         
  -4  -3   5       1223.39       1323.98        22.06 o                         
  -3  -3   5       2848.71       3015.52        47.93 o                         
  -2  -3   5        140.89        123.72         2.40 o                         
  -1  -3   5        957.78       1017.06        16.68 o                         
   0  -3   5         41.24         52.39         1.16 o                         
   1  -3   5       2266.86       2135.83        49.62 o                         
   2  -3   5        209.45        216.64         4.91 o                         
   3  -3   5       3101.63       3065.77        61.73 o                         
   4  -3   5       1339.81       1291.02        23.59 o                         
   5  -3   5        686.00        678.05        12.71 o                         
   6  -3   5        281.76        272.14         5.79 o                         
   7  -3   5         90.47         89.19         2.78 o                         
   8  -3   5        317.80        297.07         8.64 o                         
   9  -3   5         63.87         58.92         3.46 o                         
  10  -3   5        164.45        165.11         6.30 o                         
  11  -3   5         63.96         54.13         7.20 o                         
 -15  -2   5         13.82         19.45         2.62 o                         
 -14  -2   5         35.86         32.75         2.49 o                         
 -13  -2   5        274.79        288.17         8.28 o                         
 -12  -2   5        319.90        298.87         7.79 o                         
 -11  -2   5        776.90        766.89        19.17 o                         
 -10  -2   5        273.73        272.94         6.52 o                         
  -9  -2   5        854.31        877.18        20.13 o                         
  -8  -2   5        132.86        176.73         4.36 o                         
  -7  -2   5       2641.17       2465.57        49.96 o                         
  -6  -2   5       1587.81       1539.25        40.08 o                         
  -5  -2   5       1127.98        860.67        15.59 o                         
  -4  -2   5       1775.34       1704.18        28.86 o                         
  -3  -2   5       1013.78        927.73        15.00 o                         
  -2  -2   5       3275.25       3005.68        46.01 o                         
  -1  -2   5       2302.44       2310.16        34.50 o                         
   0  -2   5       6057.58       6363.33        98.72 o                         
   1  -2   5       3027.72       3207.93        54.95 o                         
   2  -2   5       2680.83       2655.94        50.05 o                         
   3  -2   5       1101.67       1149.56        20.56 o                         
   4  -2   5        895.07        834.30        15.50 o                         
   5  -2   5        520.21        546.96        10.19 o                         
   6  -2   5        241.20        204.43         5.52 o                         
   7  -2   5        715.63        755.48        15.43 o                         
   8  -2   5        163.96        159.60         5.00 o                         
   9  -2   5        183.56        178.97         5.80 o                         
  10  -2   5         19.34         21.70         2.32 o                         
  11  -2   5        184.35        169.05         7.20 o                         
 -15  -1   5         24.95         28.02         3.40 o                         
 -14  -1   5         89.50         81.46         4.33 o                         
 -13  -1   5        504.06        517.14        17.45 o                         
 -12  -1   5        946.59        913.42        23.13 o                         
 -11  -1   5         14.75         12.50         1.35 o                         
 -10  -1   5        702.46        711.47        17.31 o                         
  -9  -1   5         41.57         29.32         1.73 o                         
  -8  -1   5       1205.64       1130.89        25.78 o                         
  -7  -1   5        305.82        254.86         5.95 o                         
  -6  -1   5       5766.98       5335.01       106.16 o                         
  -5  -1   5       2466.72       2270.66        46.27 o                         
  -4  -1   5       1689.12       1520.42        27.05 o                         
  -3  -1   5       2603.66       2713.31        45.82 o                         
  -2  -1   5       3634.22       3823.10        62.71 o                         
  -1  -1   5       5155.82       4840.52        72.59 o                         
   0  -1   5        721.02        875.45        13.45 o                         
   1  -1   5       4628.25       4718.18        77.50 o                         
   2  -1   5       1676.17       1768.99        31.39 o                         
   3  -1   5       1258.17       1254.20        21.52 o                         
   4  -1   5        237.82        245.75         4.89 o                         
   5  -1   5       1923.50       1809.42        34.60 o                         
   6  -1   5       1549.10       1547.42        31.86 o                         
   7  -1   5         16.54         19.03         1.26 o                         
   8  -1   5        696.55        683.42        15.79 o                         
   9  -1   5         16.31         21.73         1.88 o                         
  10  -1   5        192.15        194.82         6.11 o                         
  11  -1   5         35.25         35.24         2.88 o                         
 -15   0   5         11.93         12.19         2.32 o                         
 -14   0   5        242.35        226.66         7.46 o                         
 -13   0   5        149.28        155.05         5.48 o                         
 -12   0   5        142.66        138.70         4.91 o                         
 -11   0   5       2130.24       2106.67        48.69 o                         
 -10   0   5         92.93         97.68         2.85 o                         
  -9   0   5        562.88        562.78        11.96 o                         
  -8   0   5        400.48        469.34        10.03 o                         
  -7   0   5       4177.58       4524.61        92.93 o                         
  -6   0   5       4409.88       4701.62        95.93 o                         
  -5   0   5       1458.69       1930.61        34.63 o                         
  -4   0   5       2757.73       3432.74        59.00 o                         
  -3   0   5        108.42        134.70         2.56 o                         
  -2   0   5        138.69        252.09         4.27 o                         
  -1   0   5         89.27         29.25         0.77 o                         
   0   0   5      10554.85      10994.10       176.77 o                         
   1   0   5       2169.03       2412.80        41.67 o                         
   2   0   5        136.93         92.11         2.03 o                         
   3   0   5        382.66        391.63         7.43 o                         
   4   0   5        604.81        520.25        10.21 o                         
   5   0   5        427.51        418.03         8.39 o                         
   6   0   5        985.48        905.44        19.13 o                         
   7   0   5       2195.06       2126.48        43.90 o                         
   8   0   5        256.60        258.13         6.30 o                         
   9   0   5        130.52        135.65         4.49 o                         
  10   0   5         20.34         10.85         1.65 o                         
  11   0   5        201.94        205.84         6.72 o                         
 -15   1   5         19.65         17.60         2.78 o                         
 -14   1   5         77.79         83.08         3.90 o                         
 -13   1   5        477.22        499.76        13.51 o                         
 -12   1   5        897.06        910.73        23.19 o                         
 -11   1   5         15.67         13.22         1.11 o                         
 -10   1   5        654.29        656.12        15.17 o                         
  -9   1   5         42.63         30.36         1.30 o                         
  -8   1   5       1170.31       1095.97        24.30 o                         
  -7   1   5        341.52        294.84         6.37 o                         
  -6   1   5       5741.38       5072.13       118.69 o                         
  -5   1   5       2538.72       2468.99        44.32 o                         
  -4   1   5       1547.61       1435.38        23.88 o                         
  -3   1   5       2637.96       2783.96        40.70 o                         
  -2   1   5       3479.57       3698.32        58.57 o                         
  -1   1   5       5156.63       4739.05        82.36 o                         
   0   1   5        716.09        870.50        14.27 o                         
   1   1   5       4478.57       4599.24        72.78 o                         
   2   1   5       1628.22       1696.20        35.75 o                         
   3   1   5       1192.44       1199.42        24.22 o                         
   4   1   5        227.43        238.07         4.86 o                         
   5   1   5       1990.22       1864.03        39.95 o                         
   6   1   5       1464.87       1518.84        29.05 o                         
   7   1   5         12.72         13.30         1.36 o                         
   8   1   5        688.50        697.34        15.78 o                         
   9   1   5         15.82         17.29         1.64 o                         
  10   1   5        177.15        173.89         5.62 o                         
  11   1   5         31.10         32.43         2.48 o                         
 -15   2   5         16.02         17.63         3.22 o                         
 -14   2   5         29.66         27.43         2.19 o                         
 -13   2   5        269.54        279.27         8.19 o                         
 -12   2   5        307.49        284.76         7.63 o                         
 -11   2   5        742.15        738.12        16.82 o                         
 -10   2   5        271.94        264.79         6.79 o                         
  -9   2   5        844.79        832.43        18.79 o                         
  -8   2   5        107.68        151.29         4.27 o                         
  -7   2   5       2617.61       2414.63        55.85 o                         
  -6   2   5       1663.31       1723.60        36.66 o                         
  -5   2   5       1198.87        925.45        17.57 o                         
  -4   2   5       1734.14       1621.71        28.83 o                         
  -3   2   5       1044.24        907.79        15.99 o                         
  -2   2   5       3257.91       3056.95        50.38 o                         
  -1   2   5       2284.96       2346.83        36.45 o                         
   0   2   5       6197.73       6277.92       108.79 o                         
   1   2   5       2987.64       3172.41        56.37 o                         
   2   2   5       2768.98       2706.07        48.02 o                         
   3   2   5       1066.86       1100.89        22.23 o                         
   4   2   5        899.95        846.56        15.98 o                         
   5   2   5        495.36        530.22        10.19 o                         
   6   2   5        261.01        230.13         5.07 o                         
   7   2   5        693.72        755.13        16.21 o                         
   8   2   5        167.48        167.41         4.72 o                         
   9   2   5        187.95        181.93         5.18 o                         
  10   2   5         15.52         15.21         1.95 o                         
  11   2   5        184.51        168.04         5.64 o                         
 -15   3   5         85.14         79.69         6.53 o                         
 -14   3   5        121.12        127.81         4.72 o                         
 -13   3   5         14.23         12.61         1.53 o                         
 -12   3   5        277.97        267.93         7.12 o                         
 -11   3   5        149.26        141.85         4.95 o                         
 -10   3   5       1409.30       1387.86        32.49 o                         
  -9   3   5        237.66        254.29         7.25 o                         
  -8   3   5        721.25        748.75        20.09 o                         
  -7   3   5       1386.04       1383.31        42.95 o                         
  -6   3   5       1325.85       1345.08        29.66 o                         
  -5   3   5       1501.80       1512.82        27.11 o                         
  -4   3   5       1183.47       1291.12        23.60 o                         
  -3   3   5       2695.09       2920.16        51.17 o                         
  -2   3   5        145.83        139.90         2.70 o                         
  -1   3   5        997.18       1023.00        17.16 o                         
   0   3   5         37.70         48.39         1.12 o                         
   1   3   5       2217.99       2179.55        37.27 o                         
   2   3   5        228.81        239.12         4.23 o                         
   3   3   5       3219.73       3228.64        56.36 o                         
   4   3   5       1294.47       1295.85        23.56 o                         
   5   3   5        688.39        679.48        12.71 o                         
   6   3   5        284.90        269.23         6.07 o                         
   7   3   5         80.27         75.78         2.76 o                         
   8   3   5        315.44        310.51         7.29 o                         
   9   3   5         67.74         59.14         2.86 o                         
  10   3   5        169.53        169.46         5.36 o                         
  11   3   5         54.53         54.94         3.72 o                         
 -14   4   5         35.45         43.92         2.89 o                         
 -13   4   5        238.88        256.12         7.63 o                         
 -12   4   5          0.18         -0.33         1.15 o                         
 -11   4   5        167.55        182.53         5.39 o                         
 -10   4   5        316.58        308.66         8.43 o                         
  -9   4   5       1616.96       1686.39        43.61 o                         
  -8   4   5        298.80        273.78         8.30 o                         
  -7   4   5        621.50        616.76        15.26 o                         
  -6   4   5        505.31        544.05        11.51 o                         
  -5   4   5       2745.68       2687.97        51.87 o                         
  -4   4   5       2187.27       2291.49        49.44 o                         
  -3   4   5       2289.72       2108.42        37.86 o                         
  -2   4   5       5695.56       5641.37        87.97 o                         
  -1   4   5        346.59        432.26         7.24 o                         
   0   4   5        433.04        349.62         5.77 o                         
   1   4   5        178.57        159.36         3.03 o                         
   2   4   5       2503.90       2445.70        41.04 o                         
   3   4   5        438.69        424.79         7.89 o                         
   4   4   5       1354.89       1293.00        24.18 o                         
   5   4   5        567.20        587.93        12.19 o                         
   6   4   5        113.34        114.05         3.40 o                         
   7   4   5        104.88        109.84         3.31 o                         
   8   4   5        551.52        531.10        12.79 o                         
   9   4   5        693.14        727.90        16.68 o                         
  10   4   5         79.66         79.33         3.54 o                         
  11   4   5         52.41         54.96         5.35 o                         
 -14   5   5        345.71        368.44        13.81 o                         
 -13   5   5          5.90          3.32         1.49 o                         
 -12   5   5        126.92        122.27         4.67 o                         
 -11   5   5        233.11        194.86         6.28 o                         
 -10   5   5        586.99        564.18        15.88 o                         
  -9   5   5        113.23        108.64         3.60 o                         
  -8   5   5        760.30        779.37        18.69 o                         
  -7   5   5       1125.30       1130.27        26.43 o                         
  -6   5   5        389.18        396.14         8.03 o                         
  -5   5   5        112.78        147.86         3.38 o                         
  -4   5   5       3420.97       3303.77        62.22 o                         
  -3   5   5       3578.34       3516.31        58.85 o                         
  -2   5   5        178.57        161.23         3.00 o                         
  -1   5   5       1378.64       1337.41        23.71 o                         
   0   5   5         10.01         16.99         0.76 o                         
   1   5   5        614.41        636.96        11.15 o                         
   2   5   5         92.41         91.02         2.25 o                         
   3   5   5       2618.59       2591.94        49.00 o                         
   4   5   5       1330.32       1320.15        23.62 o                         
   5   5   5        397.24        362.98         8.67 o                         
   6   5   5        146.46        142.54         4.36 o                         
   7   5   5        433.61        441.13        10.58 o                         
   8   5   5        146.57        145.40         4.58 o                         
   9   5   5         36.86         38.10         2.27 o                         
  10   5   5        388.35        390.77        11.18 o                         
 -14   6   5         18.84         19.85         5.03 o                         
 -13   6   5        152.88        159.99         5.83 o                         
 -12   6   5         14.55         11.76         1.74 o                         
 -11   6   5        113.91        109.66         4.40 o                         
 -10   6   5         45.08         45.92         2.46 o                         
  -9   6   5        921.60        929.83        24.88 o                         
  -8   6   5        977.01        943.86        26.20 o                         
  -7   6   5        167.79        160.40         4.46 o                         
  -6   6   5        913.00        955.96        18.09 o                         
  -5   6   5        344.65        334.39         6.79 o                         
  -4   6   5       1567.49       1490.38        28.06 o                         
  -3   6   5        804.54        830.30        14.80 o                         
  -2   6   5       2727.54       2811.17        48.59 o                         
  -1   6   5        305.16        300.18         5.47 o                         
   0   6   5        619.46        603.77        11.86 o                         
   1   6   5         50.48         38.28         1.30 o                         
   2   6   5       1311.86       1256.10        23.86 o                         
   3   6   5        366.43        343.92         7.44 o                         
   4   6   5        684.00        706.68        16.00 o                         
   5   6   5        428.32        421.43        10.18 o                         
   6   6   5         83.80         78.24         2.96 o                         
   7   6   5        128.95        114.63         3.91 o                         
   8   6   5        377.15        377.77        10.04 o                         
   9   6   5        454.32        474.11        12.26 o                         
  10   6   5         15.52         19.68         2.38 o                         
 -13   7   5        191.98        190.85         7.82 o                         
 -12   7   5        116.77        129.90         4.98 o                         
 -11   7   5         27.95         27.82         2.15 o                         
 -10   7   5        279.77        290.20         8.73 o                         
  -9   7   5         46.01         49.30         2.63 o                         
  -8   7   5        376.25        406.91        11.42 o                         
  -7   7   5        617.25        661.24        15.04 o                         
  -6   7   5        627.00        648.79        14.97 o                         
  -5   7   5        588.96        578.71        11.19 o                         
  -4   7   5        504.58        560.70        10.60 o                         
  -3   7   5       1232.89       1182.87        21.66 o                         
  -2   7   5        652.89        662.02        12.48 o                         
  -1   7   5        736.53        783.12        14.46 o                         
   0   7   5        112.82         99.51         2.46 o                         
   1   7   5       1655.68       1646.56        39.80 o                         
   2   7   5        418.21        425.46         8.18 o                         
   3   7   5       1603.09       1521.74        29.92 o                         
   4   7   5        373.06        356.20         8.52 o                         
   5   7   5        254.17        256.32         7.09 o                         
   6   7   5        345.44        339.70         8.79 o                         
   7   7   5         60.85         64.42         3.15 o                         
   8   7   5         43.77         44.71         2.74 o                         
   9   7   5         56.98         73.18         3.29 o                         
 -12   8   5        139.55        157.57         6.21 o                         
 -11   8   5        159.25        179.92         6.13 o                         
 -10   8   5         30.22         40.33         2.47 o                         
  -9   8   5        199.86        178.69         5.89 o                         
  -8   8   5        219.45        204.45         6.25 o                         
  -7   8   5        788.63        754.46        17.31 o                         
  -6   8   5        204.37        195.25         5.54 o                         
  -5   8   5        142.33        117.84         3.41 o                         
  -4   8   5        717.99        688.62        16.10 o                         
  -3   8   5        165.56        178.07         3.80 o                         
  -2   8   5       1011.05        867.55        16.71 o                         
  -1   8   5        759.63        743.43        13.70 o                         
   0   8   5        899.87        966.16        25.18 o                         
   1   8   5        725.63        691.85        15.92 o                         
   2   8   5        219.03        228.30         6.52 o                         
   3   8   5         43.82         46.93         2.42 o                         
   4   8   5        161.71        156.04         5.11 o                         
   5   8   5        107.19        121.90         3.96 o                         
   6   8   5        213.69        216.78         6.14 o                         
   7   8   5        221.86        219.72         7.47 o                         
   8   8   5        101.04        103.31         4.96 o                         
   9   8   5         45.35         50.09         7.97 o                         
 -12   9   5        363.98        383.44        18.34 o                         
 -11   9   5         24.49         29.67         2.34 o                         
 -10   9   5         24.34         20.77         2.01 o                         
  -9   9   5         42.42         24.08         2.13 o                         
  -8   9   5        156.75        151.61         4.84 o                         
  -7   9   5         34.04         31.47         1.89 o                         
  -6   9   5        995.82        959.89        24.34 o                         
  -5   9   5        466.28        419.04        10.38 o                         
  -4   9   5         35.39         35.01         1.61 o                         
  -3   9   5        113.33        108.40         3.04 o                         
  -2   9   5        155.52        145.30         3.95 o                         
  -1   9   5        687.07        637.21        21.26 o                         
   0   9   5         19.45         11.11         1.45 o                         
   1   9   5        613.40        623.45        15.50 o                         
   2   9   5        196.07        179.13         5.01 o                         
   3   9   5         36.97         34.50         2.40 o                         
   4   9   5         23.73         18.36         1.84 o                         
   5   9   5        326.60        358.07        10.23 o                         
   6   9   5        289.65        302.04        10.40 o                         
   7   9   5          9.10         12.24         2.26 o                         
   8   9   5         88.87         83.79         8.04 o                         
 -11  10   5        284.68        258.00        23.09 o                         
 -10  10   5         36.77         37.69         2.65 o                         
  -9  10   5        122.99        129.82         5.82 o                         
  -8  10   5         57.53         69.58         3.29 o                         
  -7  10   5        466.48        512.09        14.52 o                         
  -6  10   5        145.61        141.89         4.57 o                         
  -5  10   5        164.46        194.94         6.46 o                         
  -4  10   5        212.36        243.18         8.40 o                         
  -3  10   5         33.56         32.06         1.82 o                         
  -2  10   5         35.09         41.57         2.09 o                         
  -1  10   5        354.06        334.87        11.19 o                         
   0  10   5       1102.96       1082.02        27.88 o                         
   1  10   5         84.90         81.29         3.35 o                         
   2  10   5        257.58        258.71         6.71 o                         
   3  10   5         28.07         18.73         1.75 o                         
   4  10   5        140.47        170.63         5.74 o                         
   5  10   5         59.32         56.48         3.27 o                         
   6  10   5         48.30         63.36         3.89 o                         
   7  10   5        247.49        259.56         9.97 o                         
 -10  11   5         52.09         45.11         7.27 o                         
  -9  11   5          6.28          4.35         1.86 o                         
  -8  11   5         92.76         86.20         4.49 o                         
  -7  11   5          7.34          4.59         1.77 o                         
  -6  11   5        213.48        178.68         7.71 o                         
  -5  11   5        283.47        235.57         9.46 o                         
  -4  11   5        113.82        109.70         4.92 o                         
  -3  11   5         57.83         53.81         2.72 o                         
  -2  11   5         84.59        108.57         4.89 o                         
  -1  11   5        201.17        206.82         6.66 o                         
   0  11   5          2.67          2.70         1.29 o                         
   1  11   5        336.72        356.37         9.16 o                         
   2  11   5        125.85        130.36         4.37 o                         
   3  11   5         38.37         37.11         2.42 o                         
   4  11   5         48.12         42.77         2.61 o                         
   5  11   5         74.40         67.40         3.63 o                         
   6  11   5        114.38        103.00         7.33 o                         
  -8  12   5         21.47         23.45         3.85 o                         
  -7  12   5        125.99        113.11         6.17 o                         
  -6  12   5         87.67         68.05         4.24 o                         
  -5  12   5         60.27         51.49         3.39 o                         
  -4  12   5         54.70         43.02         2.75 o                         
  -3  12   5         50.47         47.91         3.55 o                         
  -2  12   5        122.79        116.67         5.99 o                         
  -1  12   5         50.62         51.05         3.79 o                         
   0  12   5        146.47        164.80         5.61 o                         
   1  12   5         24.52         24.60         2.26 o                         
   2  12   5         53.59         60.13         3.34 o                         
   3  12   5         10.98          8.94         1.79 o                         
   4  12   5          1.85          5.71         1.98 o                         
  -6  13   5         11.95         19.25         3.13 o                         
  -5  13   5         30.05         28.54         5.83 o                         
  -4  13   5         90.57         98.49         5.44 o                         
  -3  13   5         76.98         68.68         4.43 o                         
  -2  13   5          2.97          1.98         1.95 o                         
  -1  13   5         29.94         32.04         3.16 o                         
   0  13   5          3.07          4.55         1.77 o                         
   1  13   5          6.85          7.15         1.95 o                         
   2  13   5         24.16         21.54         2.58 o                         
  -5 -13   6         43.79         53.58         5.92 o                         
  -4 -13   6         39.26         31.32         5.07 o                         
  -3 -13   6         27.46         29.18         3.74 o                         
  -2 -13   6         15.99         11.00         3.15 o                         
  -1 -13   6         40.96         48.50         6.59 o                         
   0 -13   6        195.98        212.98        26.84 o                         
   1 -13   6          5.00          7.88         4.55 o                         
  -8 -12   6         82.21         77.26         6.90 o                         
  -7 -12   6         34.02         33.24         3.89 o                         
  -6 -12   6         86.06         94.73         6.14 o                         
  -5 -12   6         50.95         45.25         4.20 o                         
  -4 -12   6         88.12         97.64         6.03 o                         
  -3 -12   6        110.18        103.31         6.17 o                         
  -2 -12   6        181.85        194.09         7.60 o                         
  -1 -12   6         62.16         71.87         4.52 o                         
   0 -12   6         29.91         24.57         3.19 o                         
   1 -12   6         73.43         76.26         6.82 o                         
   2 -12   6          4.98          8.72         3.22 o                         
   3 -12   6        139.93        141.60         9.47 o                         
  -9 -11   6         90.81         83.14         6.66 o                         
  -8 -11   6         61.62         67.37         4.97 o                         
  -7 -11   6         84.14         97.38         5.97 o                         
  -6 -11   6          0.60          3.29         2.47 o                         
  -5 -11   6        281.43        333.28        12.09 o                         
  -4 -11   6         32.18         30.55         3.04 o                         
  -3 -11   6        271.55        333.60        10.01 o                         
  -2 -11   6        225.19        241.70         7.97 o                         
  -1 -11   6        165.39        193.44         7.81 o                         
   0 -11   6         67.62         74.45         4.73 o                         
   1 -11   6         32.97         33.28         3.85 o                         
   2 -11   6        104.47        114.34         6.96 o                         
   3 -11   6         30.19         25.70         3.61 o                         
   4 -11   6         33.49         39.17         4.34 o                         
   5 -11   6          3.40          3.45         2.35 o                         
 -11 -10   6        108.75        133.38        21.25 o                         
 -10 -10   6        106.27         95.88         6.30 o                         
  -9 -10   6         25.00         18.57         3.21 o                         
  -8 -10   6         55.39         60.28         4.24 o                         
  -7 -10   6        136.68        151.84         7.63 o                         
  -6 -10   6         39.62         44.94         3.89 o                         
  -5 -10   6          1.19          1.50         1.66 o                         
  -4 -10   6        289.31        260.11         8.16 o                         
  -3 -10   6        563.89        502.67        13.79 o                         
  -2 -10   6         17.27         16.90         2.22 o                         
  -1 -10   6        103.29         85.67         4.65 o                         
   0 -10   6         40.80         47.60         2.86 o                         
   1 -10   6         23.86         23.88         2.26 o                         
   2 -10   6          9.48         20.53         2.27 o                         
   3 -10   6        260.93        283.77         9.36 o                         
   4 -10   6        134.97        125.37         5.54 o                         
   5 -10   6          6.74         11.86         2.25 o                         
   6 -10   6         22.89         27.17         2.85 o                         
 -12  -9   6         43.31         49.49         8.39 o                         
 -11  -9   6         20.83         16.43         3.48 o                         
 -10  -9   6        106.75        113.46         6.57 o                         
  -9  -9   6        358.45        356.78        11.88 o                         
  -8  -9   6         50.63         52.16         3.85 o                         
  -7  -9   6         68.95         83.83         4.31 o                         
  -6  -9   6        120.75        158.02         6.78 o                         
  -5  -9   6        248.70        272.32         8.59 o                         
  -4  -9   6        287.91        292.93         8.63 o                         
  -3  -9   6        179.75        195.15         5.80 o                         
  -2  -9   6        564.97        543.48        14.03 o                         
  -1  -9   6         22.85         28.32         1.90 o                         
   0  -9   6         16.26         19.11         1.69 o                         
   1  -9   6        314.87        330.34         9.19 o                         
   2  -9   6        929.70        913.59        23.58 o                         
   3  -9   6        133.99        128.64         4.60 o                         
   4  -9   6        189.23        205.85         6.41 o                         
   5  -9   6         92.20         78.68         4.20 o                         
   6  -9   6         26.36         31.77         2.67 o                         
   7  -9   6         21.42         24.78         2.53 o                         
 -12  -8   6        105.37        101.13         5.72 o                         
 -11  -8   6        119.39        115.77         5.98 o                         
 -10  -8   6        482.56        490.40        14.89 o                         
  -9  -8   6         30.28         26.49         2.32 o                         
  -8  -8   6        399.62        362.36        10.09 o                         
  -7  -8   6         29.89         29.71         2.06 o                         
  -6  -8   6        262.04        255.35         6.81 o                         
  -5  -8   6        156.51        136.23         4.25 o                         
  -4  -8   6        949.97        978.26        20.88 o                         
  -3  -8   6        437.19        412.41        10.51 o                         
  -2  -8   6        193.39        228.15         5.51 o                         
  -1  -8   6        285.37        302.02         7.67 o                         
   0  -8   6        139.36        155.99         4.48 o                         
   1  -8   6        365.51        388.68         9.85 o                         
   2  -8   6        266.37        250.86         7.25 o                         
   3  -8   6        581.05        583.24        13.64 o                         
   4  -8   6        123.34        109.63         4.04 o                         
   5  -8   6        145.68        153.48         4.97 o                         
   6  -8   6         95.74         97.52         4.04 o                         
   7  -8   6        184.92        199.34         6.42 o                         
   8  -8   6        103.98        119.85         6.57 o                         
 -13  -7   6         76.70         85.05         5.93 o                         
 -12  -7   6         28.64         26.82         2.99 o                         
 -11  -7   6        371.27        407.04        12.80 o                         
 -10  -7   6         16.43         14.42         1.89 o                         
  -9  -7   6        473.67        459.34        10.95 o                         
  -8  -7   6        100.29        106.38         4.34 o                         
  -7  -7   6        968.24        889.08        18.22 o                         
  -6  -7   6        422.13        401.78         8.53 o                         
  -5  -7   6        990.85        961.18        17.69 o                         
  -4  -7   6        145.23        155.63         3.67 o                         
  -3  -7   6        321.78        304.75         6.54 o                         
  -2  -7   6       1066.70       1026.30        19.77 o                         
  -1  -7   6        320.27        308.95         7.26 o                         
   0  -7   6       1059.99       1039.33        24.92 o                         
   1  -7   6        308.90        322.80         7.56 o                         
   2  -7   6        401.55        369.15        10.02 o                         
   3  -7   6        148.16        124.49         4.05 o                         
   4  -7   6        217.85        224.63         6.36 o                         
   5  -7   6         22.09         19.19         1.93 o                         
   6  -7   6        213.13        265.05         7.38 o                         
   7  -7   6        227.46        230.94         7.65 o                         
   8  -7   6        133.03        121.31         6.16 o                         
   9  -7   6        111.04        110.90         7.83 o                         
 -14  -6   6          4.74          4.46         3.03 o                         
 -13  -6   6        163.76        150.00         5.67 o                         
 -12  -6   6        350.78        347.05        10.78 o                         
 -11  -6   6        105.96        115.00         5.12 o                         
 -10  -6   6        135.93        142.20         3.97 o                         
  -9  -6   6         55.18         58.03         2.23 o                         
  -8  -6   6        429.71        430.95         9.66 o                         
  -7  -6   6         62.80         65.10         2.27 o                         
  -6  -6   6       1604.04       1591.74        30.69 o                         
  -5  -6   6        871.96        864.45        14.42 o                         
  -4  -6   6        553.52        524.79         9.60 o                         
  -3  -6   6         29.02         34.09         1.31 o                         
  -2  -6   6       1264.57       1191.15        23.57 o                         
  -1  -6   6       1531.38       1440.57        29.40 o                         
   0  -6   6        302.80        278.55         6.65 o                         
   1  -6   6       1281.43       1188.55        25.21 o                         
   2  -6   6        201.04        158.96         3.80 o                         
   3  -6   6        114.91        128.08         4.18 o                         
   4  -6   6         71.16         73.95         3.19 o                         
   5  -6   6        643.06        674.72        16.34 o                         
   6  -6   6        472.56        493.29        12.61 o                         
   7  -6   6        143.08        141.05         5.78 o                         
   8  -6   6        153.40        168.30         7.18 o                         
   9  -6   6         18.57         16.41         2.92 o                         
 -14  -5   6        162.20        172.68         7.35 o                         
 -13  -5   6         23.45         22.28         2.68 o                         
 -12  -5   6        223.21        233.38         7.24 o                         
 -11  -5   6        172.80        166.16         5.75 o                         
 -10  -5   6         68.06         65.25         2.37 o                         
  -9  -5   6        291.47        279.90         6.62 o                         
  -8  -5   6        792.64        794.75        16.65 o                         
  -7  -5   6       2700.06       2611.99        52.05 o                         
  -6  -5   6        255.54        257.05         5.53 o                         
  -5  -5   6        296.89        295.14         5.31 o                         
  -4  -5   6        298.63        302.11         5.59 o                         
  -3  -5   6        589.04        643.16        10.41 o                         
  -2  -5   6        462.28        524.81         9.90 o                         
  -1  -5   6       1831.31       1824.44        33.88 o                         
   0  -5   6       2746.26       2789.62        49.87 o                         
   1  -5   6        152.59        164.13         3.38 o                         
   2  -5   6        993.18        946.89        17.52 o                         
   3  -5   6         33.22         31.20         1.46 o                         
   4  -5   6        961.93        960.67        21.36 o                         
   5  -5   6        166.55        149.26         4.47 o                         
   6  -5   6        241.71        262.61         7.25 o                         
   7  -5   6        819.39        842.22        22.04 o                         
   8  -5   6         41.23         36.58         3.22 o                         
   9  -5   6          1.97          4.03         2.03 o                         
 -14  -4   6         49.47         45.60         3.39 o                         
 -13  -4   6        310.93        310.67         9.40 o                         
 -12  -4   6        335.46        356.37         9.62 o                         
 -11  -4   6         42.90         44.11         2.55 o                         
 -10  -4   6        271.55        254.12         5.99 o                         
  -9  -4   6        281.47        242.37         5.90 o                         
  -8  -4   6       1033.58       1007.92        18.90 o                         
  -7  -4   6        643.45        619.36        11.52 o                         
  -6  -4   6       2894.38       2872.70        56.33 o                         
  -5  -4   6       2192.31       2230.06        43.92 o                         
  -4  -4   6         98.48        115.56         2.27 o                         
  -3  -4   6        490.54        447.54         8.64 o                         
  -2  -4   6        667.14        597.32        12.65 o                         
  -1  -4   6       2205.48       2193.65        40.70 o                         
   0  -4   6        109.23        156.48         3.50 o                         
   1  -4   6       1752.01       1767.67        31.78 o                         
   2  -4   6         48.82         51.31         1.71 o                         
   3  -4   6        433.34        428.32         8.57 o                         
   4  -4   6         18.80         21.87         1.30 o                         
   5  -4   6       1320.47       1249.53        25.89 o                         
   6  -4   6        844.07        873.82        19.55 o                         
   7  -4   6         10.10         10.15         1.52 o                         
   8  -4   6        132.76        132.74         6.37 o                         
   9  -4   6         62.93         52.69         3.87 o                         
  10  -4   6         56.53         60.14         6.97 o                         
 -15  -3   6         71.56         69.82         4.74 o                         
 -14  -3   6        166.58        177.57         6.25 o                         
 -13  -3   6         95.97         95.20         4.32 o                         
 -12  -3   6        154.49        155.42         4.92 o                         
 -11  -3   6        602.60        621.44        14.82 o                         
 -10  -3   6         54.05         49.98         2.07 o                         
  -9  -3   6        887.66        860.19        18.68 o                         
  -8  -3   6       1000.31        959.67        20.30 o                         
  -7  -3   6       2682.59       2528.49        46.90 o                         
  -6  -3   6          4.05          9.92         0.99 o                         
  -5  -3   6       2954.65       2781.07        56.20 o                         
  -4  -3   6        321.32        310.46         5.06 o                         
  -3  -3   6       3379.41       3049.38        54.86 o                         
  -2  -3   6       2914.16       2917.20        51.19 o                         
  -1  -3   6       2145.51       1959.14        34.80 o                         
   0  -3   6       6185.94       5912.01        99.03 o                         
   1  -3   6        479.68        552.76        10.27 o                         
   2  -3   6       1857.78       1852.86        32.52 o                         
   3  -3   6        132.88        131.52         2.93 o                         
   4  -3   6        979.18        965.91        17.57 o                         
   5  -3   6        225.69        234.25         5.44 o                         
   6  -3   6        902.60        887.23        17.28 o                         
   7  -3   6        445.26        449.25        10.59 o                         
   8  -3   6        110.24        104.43         4.75 o                         
   9  -3   6        275.75        299.98         9.88 o                         
  10  -3   6         59.00         58.82         4.12 o                         
 -15  -2   6        165.21        157.36         6.81 o                         
 -14  -2   6        115.86        117.07         5.12 o                         
 -13  -2   6        256.44        243.74         7.38 o                         
 -12  -2   6        480.50        471.38        12.93 o                         
 -11  -2   6        150.43        148.11         4.92 o                         
 -10  -2   6       1559.52       1570.61        35.86 o                         
  -9  -2   6         73.55         73.88         3.27 o                         
  -8  -2   6       1720.69       1632.63        53.02 o                         
  -7  -2   6         81.69         81.59         2.40 o                         
  -6  -2   6       1374.74       1380.09        29.65 o                         
  -5  -2   6       1093.68       1027.18        21.36 o                         
  -4  -2   6       3977.48       3849.06        82.70 o                         
  -3  -2   6       2358.54       2558.63        53.50 o                         
  -2  -2   6       1857.80       2111.90        39.45 o                         
  -1  -2   6       2191.28       2371.58        40.85 o                         
   0  -2   6        227.97        196.71         3.88 o                         
   1  -2   6       2659.42       2667.27        47.21 o                         
   2  -2   6        314.25        342.45         6.91 o                         
   3  -2   6       1365.90       1346.18        25.78 o                         
   4  -2   6        205.69        207.31         4.58 o                         
   5  -2   6        538.24        488.16        10.36 o                         
   6  -2   6        348.63        347.07         7.86 o                         
   7  -2   6        387.01        348.16         7.80 o                         
   8  -2   6        256.90        230.98         7.08 o                         
   9  -2   6         67.01         71.49         3.76 o                         
  10  -2   6        170.77        165.25         6.44 o                         
 -15  -1   6         85.30         87.75         4.81 o                         
 -14  -1   6         45.34         51.45         2.98 o                         
 -13  -1   6        120.49        121.69         5.13 o                         
 -12  -1   6        106.84         97.85         4.74 o                         
 -11  -1   6        251.42        258.30         8.06 o                         
 -10  -1   6        229.86        208.13         5.82 o                         
  -9  -1   6       2036.05       2093.13        45.13 o                         
  -8  -1   6        589.28        606.70        13.08 o                         
  -7  -1   6        822.19        842.77        18.25 o                         
  -6  -1   6         46.56         47.39         1.42 o                         
  -5  -1   6       2580.30       2594.39        53.44 o                         
  -4  -1   6       2425.05       2395.60        50.03 o                         
  -3  -1   6       2512.60       2731.22        50.04 o                         
  -2  -1   6       5987.79       6421.68       108.62 o                         
  -1  -1   6       1539.27       1405.09        25.84 o                         
   0  -1   6       1373.40       1419.85        23.87 o                         
   1  -1   6        799.58        767.18        14.16 o                         
   2  -1   6       3798.16       3835.19        72.35 o                         
   3  -1   6        378.88        406.16         8.40 o                         
   4  -1   6        923.31        957.66        21.39 o                         
   5  -1   6        656.65        670.03        13.32 o                         
   6  -1   6        138.80        134.48         3.78 o                         
   7  -1   6        186.74        190.00         4.84 o                         
   8  -1   6        557.36        507.14        12.14 o                         
   9  -1   6        311.22        314.05         9.47 o                         
  10  -1   6         14.12         14.00         1.87 o                         
 -15   0   6        115.06        146.06         7.14 o                         
 -14   0   6        123.03        129.88         5.04 o                         
 -13   0   6          7.41          9.69         1.66 o                         
 -12   0   6          6.08          2.16         1.28 o                         
 -11   0   6       1137.05       1067.31        26.74 o                         
 -10   0   6        746.94        733.89        17.30 o                         
  -9   0   6          6.73          8.99         1.03 o                         
  -8   0   6       1768.10       1780.93        36.67 o                         
  -7   0   6        373.01        509.23        12.08 o                         
  -6   0   6       1082.96       1032.15        22.56 o                         
  -5   0   6         32.83          8.07         0.61 o                         
  -4   0   6       1675.30       1077.11        21.15 o                         
  -3   0   6       4939.54       5105.48        87.66 o                         
  -2   0   6        103.40         28.35         0.94 o                         
  -1   0   6        768.45        604.65        11.10 o                         
   0   0   6       1420.60       1351.52        23.50 o                         
   1   0   6       1549.53       1330.88        25.09 o                         
   2   0   6        563.84        573.40        12.19 o                         
   3   0   6       3162.60       2962.99        61.51 o                         
   4   0   6        721.25        652.88        12.70 o                         
   5   0   6        369.67        352.97         7.30 o                         
   6   0   6          0.68          7.16         1.11 o                         
   7   0   6        903.79        867.10        17.73 o                         
   8   0   6        262.76        266.46         7.09 o                         
   9   0   6         51.68         43.64         2.50 o                         
  10   0   6        120.94        128.82         5.15 o                         
 -15   1   6         84.51         86.29         5.41 o                         
 -14   1   6         46.43         51.07         2.98 o                         
 -13   1   6        109.89        109.19         4.24 o                         
 -12   1   6        124.73        125.97         4.19 o                         
 -11   1   6        269.49        271.61         6.94 o                         
 -10   1   6        270.32        241.68         5.55 o                         
  -9   1   6       2170.86       2078.95        47.89 o                         
  -8   1   6        610.43        633.68        13.10 o                         
  -7   1   6        876.66        915.92        19.29 o                         
  -6   1   6         34.80         36.90         1.28 o                         
  -5   1   6       2499.08       2557.25        47.97 o                         
  -4   1   6       2477.67       2487.77        43.88 o                         
  -3   1   6       2775.90       2864.67        53.93 o                         
  -2   1   6       5723.32       6193.97       112.67 o                         
  -1   1   6       1604.40       1467.77        29.50 o                         
   0   1   6       1399.15       1419.22        25.65 o                         
   1   1   6        832.36        781.36        15.43 o                         
   2   1   6       3886.16       3923.90        79.27 o                         
   3   1   6        363.15        396.89         8.31 o                         
   4   1   6        948.85        992.03        18.64 o                         
   5   1   6        669.91        687.78        13.92 o                         
   6   1   6        139.24        130.87         3.72 o                         
   7   1   6        203.69        207.47         5.17 o                         
   8   1   6        566.59        514.21        12.16 o                         
   9   1   6        327.06        343.91         8.42 o                         
  10   1   6         10.56          9.10         1.85 o                         
 -15   2   6        169.02        164.85         8.90 o                         
 -14   2   6        130.26        140.24         4.81 o                         
 -13   2   6        243.03        250.05         7.30 o                         
 -12   2   6        489.82        507.35        12.98 o                         
 -11   2   6        134.09        136.32         4.17 o                         
 -10   2   6       1549.28       1522.12        35.75 o                         
  -9   2   6         88.37         85.90         2.89 o                         
  -8   2   6       1738.33       1714.71        40.78 o                         
  -7   2   6         70.55         73.24         2.43 o                         
  -6   2   6       1462.08       1492.61        28.27 o                         
  -5   2   6       1046.06        998.88        19.07 o                         
  -4   2   6       3896.93       3807.86        68.24 o                         
  -3   2   6       2484.97       2632.21        46.35 o                         
  -2   2   6       1835.20       2106.52        37.86 o                         
  -1   2   6       2185.52       2353.83        48.30 o                         
   0   2   6        221.16        188.73         4.02 o                         
   1   2   6       2590.91       2586.35        49.13 o                         
   2   2   6        309.63        342.84         7.59 o                         
   3   2   6       1340.32       1370.51        28.22 o                         
   4   2   6        225.45        236.05         4.82 o                         
   5   2   6        525.33        498.28        10.35 o                         
   6   2   6        358.50        379.47         8.35 o                         
   7   2   6        400.78        357.80         8.22 o                         
   8   2   6        260.74        238.95         6.31 o                         
   9   2   6         61.73         62.58         3.31 o                         
  10   2   6        187.19        178.87         6.01 o                         
 -15   3   6         69.89         76.81         8.61 o                         
 -14   3   6        153.99        160.21         5.61 o                         
 -13   3   6         99.30        102.54         3.97 o                         
 -12   3   6        160.47        176.55         5.31 o                         
 -11   3   6        565.24        587.56        15.56 o                         
 -10   3   6         70.05         64.50         2.53 o                         
  -9   3   6        869.36        865.59        21.61 o                         
  -8   3   6       1023.48        992.64        24.22 o                         
  -7   3   6       2528.63       2471.57        57.24 o                         
  -6   3   6         14.31         16.55         1.32 o                         
  -5   3   6       3084.95       2983.20        55.70 o                         
  -4   3   6        263.34        259.59         6.26 o                         
  -3   3   6       3373.36       3071.60        52.79 o                         
  -2   3   6       2955.39       3017.38        53.32 o                         
  -1   3   6       2128.30       1903.32        36.08 o                         
   0   3   6       6191.15       6021.66       110.74 o                         
   1   3   6        520.32        594.38        11.10 o                         
   2   3   6       1801.77       1734.30        33.78 o                         
   3   3   6        123.90        123.08         3.16 o                         
   4   3   6        957.49        935.24        17.50 o                         
   5   3   6        251.47        275.03         6.07 o                         
   6   3   6        913.62        891.26        18.94 o                         
   7   3   6        440.55        440.88        10.08 o                         
   8   3   6        121.03        120.01         3.68 o                         
   9   3   6        295.68        308.77         9.03 o                         
  10   3   6         57.01         57.04         3.19 o                         
 -14   4   6         51.41         46.15         2.71 o                         
 -13   4   6        343.29        343.19         9.96 o                         
 -12   4   6        312.24        317.94         9.20 o                         
 -11   4   6         42.02         39.93         2.14 o                         
 -10   4   6        255.36        235.89         8.72 o                         
  -9   4   6        285.40        248.65         6.79 o                         
  -8   4   6       1044.25       1065.56        26.43 o                         
  -7   4   6        642.66        603.38        13.66 o                         
  -6   4   6       2737.71       2623.20        56.05 o                         
  -5   4   6       2181.51       2248.15        43.72 o                         
  -4   4   6         76.02         88.82         2.56 o                         
  -3   4   6        472.74        430.88         8.55 o                         
  -2   4   6        802.18        723.83        12.64 o                         
  -1   4   6       2154.13       2154.79        39.01 o                         
   0   4   6         96.65        140.87         2.85 o                         
   1   4   6       1763.40       1741.52        31.65 o                         
   2   4   6         43.94         46.62         1.36 o                         
   3   4   6        425.35        419.29         8.07 o                         
   4   4   6         15.36         18.17         1.22 o                         
   5   4   6       1322.85       1341.21        27.12 o                         
   6   4   6        823.37        848.68        19.44 o                         
   7   4   6          8.41          6.13         1.24 o                         
   8   4   6        146.26        152.93         4.42 o                         
   9   4   6         61.84         52.60         3.03 o                         
  10   4   6         53.41         51.64         3.44 o                         
 -14   5   6        160.76        165.81         7.67 o                         
 -13   5   6         15.24         14.33         1.89 o                         
 -12   5   6        221.12        239.13         8.41 o                         
 -11   5   6        192.07        190.50         5.62 o                         
 -10   5   6         64.77         58.06         2.67 o                         
  -9   5   6        297.29        316.98         8.09 o                         
  -8   5   6        743.68        756.90        18.29 o                         
  -7   5   6       2754.62       2715.19        60.81 o                         
  -6   5   6        236.13        235.68         5.28 o                         
  -5   5   6        254.10        249.60         5.77 o                         
  -4   5   6        346.80        345.99         7.03 o                         
  -3   5   6        537.71        584.61        12.35 o                         
  -2   5   6        420.02        475.02        10.61 o                         
  -1   5   6       1759.16       1774.30        32.37 o                         
   0   5   6       2672.99       2750.78        47.93 o                         
   1   5   6        145.44        158.28         3.42 o                         
   2   5   6        976.94        955.55        18.20 o                         
   3   5   6         39.09         35.36         1.32 o                         
   4   5   6        925.72        941.93        20.11 o                         
   5   5   6        187.23        161.95         4.47 o                         
   6   5   6        232.50        247.64         6.60 o                         
   7   5   6        820.92        844.81        19.22 o                         
   8   5   6         46.09         40.44         2.38 o                         
   9   5   6          1.60          0.88         1.49 o                         
  10   5   6        101.43         91.72        10.91 o                         
 -14   6   6          5.24          3.36         3.64 o                         
 -13   6   6        163.90        157.13         5.67 o                         
 -12   6   6        380.84        399.50        10.41 o                         
 -11   6   6         98.20        114.70         4.42 o                         
 -10   6   6        135.86        152.35         5.10 o                         
  -9   6   6         55.17         52.22         2.42 o                         
  -8   6   6        468.30        482.04        11.89 o                         
  -7   6   6         60.49         57.58         2.34 o                         
  -6   6   6       1686.53       1649.54        31.88 o                         
  -5   6   6        743.60        726.64        15.99 o                         
  -4   6   6        553.84        528.37        10.25 o                         
  -3   6   6         31.64         38.14         1.37 o                         
  -2   6   6       1319.79       1277.97        23.38 o                         
  -1   6   6       1638.50       1528.24        28.06 o                         
   0   6   6        315.58        292.34         5.91 o                         
   1   6   6       1278.35       1221.31        25.08 o                         
   2   6   6        200.84        159.95         3.80 o                         
   3   6   6        120.70        126.37         3.87 o                         
   4   6   6         80.72         83.55         2.92 o                         
   5   6   6        608.52        646.89        15.13 o                         
   6   6   6        463.39        486.68        12.39 o                         
   7   6   6        153.00        148.38         4.88 o                         
   8   6   6        161.06        163.54         5.35 o                         
   9   6   6         17.80         12.94         1.84 o                         
 -13   7   6         79.50         85.23         4.56 o                         
 -12   7   6         25.51         24.04         2.14 o                         
 -11   7   6        381.51        406.19        11.91 o                         
 -10   7   6         16.72         18.90         1.66 o                         
  -9   7   6        488.51        508.13        12.85 o                         
  -8   7   6        104.08        114.51         3.77 o                         
  -7   7   6        977.18        894.28        25.75 o                         
  -6   7   6        418.06        378.98         9.67 o                         
  -5   7   6        972.05        954.16        20.02 o                         
  -4   7   6        154.23        156.98         3.59 o                         
  -3   7   6        304.75        291.42         6.24 o                         
  -2   7   6       1070.41       1031.89        21.50 o                         
  -1   7   6        293.99        270.23         6.44 o                         
   0   7   6       1091.46       1051.00        21.91 o                         
   1   7   6        293.78        318.07         7.27 o                         
   2   7   6        433.91        410.54         8.78 o                         
   3   7   6        130.13        103.15         3.27 o                         
   4   7   6        216.25        207.85         6.12 o                         
   5   7   6         18.03         14.93         1.53 o                         
   6   7   6        199.33        234.15         6.93 o                         
   7   7   6        242.82        241.44         7.40 o                         
   8   7   6        138.28        129.77         4.61 o                         
   9   7   6         96.51         90.76         6.96 o                         
 -12   8   6        102.11         96.70         4.38 o                         
 -11   8   6        107.94        109.15         4.21 o                         
 -10   8   6        464.36        476.02        14.52 o                         
  -9   8   6         29.06         24.43         1.83 o                         
  -8   8   6        417.64        395.79        10.28 o                         
  -7   8   6         32.31         28.53         1.82 o                         
  -6   8   6        254.76        237.28         6.44 o                         
  -5   8   6        179.85        160.31         4.02 o                         
  -4   8   6        845.30        873.29        20.36 o                         
  -3   8   6        463.29        464.46        10.11 o                         
  -2   8   6        181.66        206.47         5.42 o                         
  -1   8   6        280.95        304.87         7.88 o                         
   0   8   6        127.39        139.16         3.81 o                         
   1   8   6        404.23        417.65        11.10 o                         
   2   8   6        270.85        265.10         7.68 o                         
   3   8   6        578.74        574.63        13.40 o                         
   4   8   6        135.16        125.46         4.08 o                         
   5   8   6        149.26        156.35         4.94 o                         
   6   8   6        104.30         93.67         3.79 o                         
   7   8   6        177.37        198.30         7.35 o                         
   8   8   6        104.34        106.50         9.24 o                         
 -12   9   6         39.53         31.41         3.50 o                         
 -11   9   6         20.17         19.60         2.02 o                         
 -10   9   6        101.76        112.54         5.48 o                         
  -9   9   6        349.41        363.18         9.92 o                         
  -8   9   6         54.96         58.36         2.69 o                         
  -7   9   6         68.97         77.19         3.13 o                         
  -6   9   6        130.59        155.60         4.69 o                         
  -5   9   6        254.10        262.06         6.91 o                         
  -4   9   6        277.56        285.11         8.00 o                         
  -3   9   6        171.14        193.43         5.31 o                         
  -2   9   6        592.61        571.39        13.77 o                         
  -1   9   6         25.32         29.10         1.68 o                         
   0   9   6         13.45         12.88         1.51 o                         
   1   9   6        332.86        353.22         9.09 o                         
   2   9   6        887.63        909.97        23.44 o                         
   3   9   6        126.83        121.11         4.82 o                         
   4   9   6        183.33        202.03         6.67 o                         
   5   9   6         82.95         72.10         3.66 o                         
   6   9   6         30.45         31.95         2.87 o                         
   7   9   6         22.04         25.15         3.14 o                         
 -11  10   6         97.52        101.75        13.39 o                         
 -10  10   6        107.53        102.46         4.75 o                         
  -9  10   6         25.14         22.14         2.10 o                         
  -8  10   6         52.82         57.91         3.02 o                         
  -7  10   6        144.24        144.47         5.78 o                         
  -6  10   6         42.18         38.95         2.25 o                         
  -5  10   6          1.42         -0.40         1.35 o                         
  -4  10   6        312.04        264.10         8.18 o                         
  -3  10   6        551.02        485.92        13.38 o                         
  -2  10   6         22.85         20.47         1.63 o                         
  -1  10   6        117.31        101.61         4.50 o                         
   0  10   6         46.54         51.61         2.60 o                         
   1  10   6         26.27         23.67         1.91 o                         
   2  10   6         11.12         17.57         1.83 o                         
   3  10   6        255.83        274.82         7.82 o                         
   4  10   6        127.94        133.29         5.06 o                         
   5  10   6          5.95          8.97         2.20 o                         
   6  10   6         22.95         20.41         2.99 o                         
  -9  11   6        102.29         97.05         5.56 o                         
  -8  11   6         61.49         59.92         4.07 o                         
  -7  11   6         93.08        102.67         5.93 o                         
  -6  11   6          1.00          4.78         1.67 o                         
  -5  11   6        272.85        314.34        10.82 o                         
  -4  11   6         36.57         31.41         2.20 o                         
  -3  11   6        277.53        324.94         9.49 o                         
  -2  11   6        243.54        242.78         8.28 o                         
  -1  11   6        158.34        176.16         6.71 o                         
   0  11   6         59.28         62.45         3.42 o                         
   1  11   6         30.78         33.48         2.52 o                         
   2  11   6        109.81        118.88         4.80 o                         
   3  11   6         31.17         24.62         2.32 o                         
   4  11   6         37.71         43.40         2.88 o                         
   5  11   6          1.55          2.05         2.30 o                         
  -8  12   6         81.65         68.44         5.02 o                         
  -7  12   6         37.82         33.34         2.74 o                         
  -6  12   6         93.97        102.79         4.88 o                         
  -5  12   6         44.17         38.37         2.74 o                         
  -4  12   6         91.25         97.98         5.28 o                         
  -3  12   6        120.61        117.13         7.39 o                         
  -2  12   6        177.72        181.91         8.69 o                         
  -1  12   6         67.49         70.47         4.47 o                         
   0  12   6         30.85         24.06         2.46 o                         
   1  12   6         81.17         80.04         4.88 o                         
   2  12   6          5.39          3.65         1.63 o                         
   3  12   6        152.76        143.92         5.74 o                         
  -5  13   6         46.72         44.99         5.21 o                         
  -4  13   6         39.92         38.68         4.55 o                         
  -3  13   6         23.64         23.04         2.91 o                         
  -2  13   6         17.96         14.56         2.47 o                         
  -1  13   6         36.65         42.23         3.57 o                         
   0  13   6        185.85        189.14         8.55 o                         
   1  13   6          5.78          9.24         2.23 o                         
  -4 -13   7         56.65         67.28         9.63 o                         
  -3 -13   7         52.15         42.53         7.83 o                         
  -2 -13   7         11.27         10.22         4.93 o                         
  -1 -13   7         28.62         33.70         7.13 o                         
  -7 -12   7         49.78         58.33         6.22 o                         
  -6 -12   7         70.59         73.60         5.37 o                         
  -5 -12   7         93.54        102.01         6.37 o                         
  -4 -12   7          5.37          6.84         2.73 o                         
  -3 -12   7         30.42         27.87         3.18 o                         
  -2 -12   7         13.64         11.90         2.81 o                         
  -1 -12   7         46.64         58.58         4.29 o                         
   0 -12   7         47.08         53.06         4.34 o                         
   1 -12   7         24.26         29.98         3.99 o                         
   2 -12   7         48.23         33.75         7.83 o                         
  -9 -11   7         41.55         32.38         5.24 o                         
  -8 -11   7        164.52        161.71         7.66 o                         
  -7 -11   7         32.57         28.88         3.74 o                         
  -6 -11   7        184.17        218.29         9.04 o                         
  -5 -11   7         91.11         98.87         6.06 o                         
  -4 -11   7        112.61        130.11         6.03 o                         
  -3 -11   7          9.09         11.76         2.35 o                         
  -2 -11   7        141.23        126.51         5.61 o                         
  -1 -11   7        171.24        148.60         6.41 o                         
   0 -11   7         11.88         10.19         2.66 o                         
   1 -11   7         99.29         88.56         7.71 o                         
   2 -11   7         15.38         11.05         2.69 o                         
   3 -11   7         29.25         33.53         3.71 o                         
   4 -11   7          6.69          6.34         2.77 o                         
 -10 -10   7         27.96         35.32         4.13 o                         
  -9 -10   7         28.26         37.71         3.55 o                         
  -8 -10   7        180.31        176.97         8.21 o                         
  -7 -10   7        440.16        459.03        15.64 o                         
  -6 -10   7         43.26         42.70         3.36 o                         
  -5 -10   7         49.57         45.52         3.50 o                         
  -4 -10   7         14.47         28.69         4.21 o                         
  -3 -10   7        243.76        293.93         8.66 o                         
  -2 -10   7         30.43         41.96         3.23 o                         
  -1 -10   7        261.61        331.39         9.62 o                         
   0 -10   7        429.46        444.93        11.72 o                         
   1 -10   7          8.23          9.14         1.95 o                         
   2 -10   7         23.58         30.72         2.76 o                         
   3 -10   7        109.23        116.34         5.30 o                         
   4 -10   7        230.95        243.33         8.35 o                         
   5 -10   7          2.98          2.66         2.09 o                         
 -11  -9   7          2.84          2.58         2.43 o                         
 -10  -9   7         31.67         34.30         3.79 o                         
  -9  -9   7         70.10         84.66         5.25 o                         
  -8  -9   7        173.37        164.04         6.86 o                         
  -7  -9   7         10.11         10.66         2.15 o                         
  -6  -9   7        428.02        400.52        12.37 o                         
  -5  -9   7         71.49         69.03         4.06 o                         
  -4  -9   7        157.37        154.04         5.04 o                         
  -3  -9   7         71.87         73.47         3.21 o                         
  -2  -9   7        781.77        766.11        20.23 o                         
  -1  -9   7        597.77        552.54        12.92 o                         
   0  -9   7          8.65         15.43         1.69 o                         
   1  -9   7        277.64        257.15         7.59 o                         
   2  -9   7         12.83         15.80         2.04 o                         
   3  -9   7         35.57         32.23         2.54 o                         
   4  -9   7         62.59         83.11         3.90 o                         
   5  -9   7        154.78        165.13         5.77 o                         
   6  -9   7         49.80         43.61         3.23 o                         
 -12  -8   7         39.71         27.03         3.01 o                         
 -11  -8   7         40.24         42.42         3.35 o                         
 -10  -8   7         38.25         32.39         2.94 o                         
  -9  -8   7        319.96        304.70         9.22 o                         
  -8  -8   7        268.08        283.77         8.24 o                         
  -7  -8   7        526.10        536.09        12.98 o                         
  -6  -8   7         44.90         43.34         2.58 o                         
  -5  -8   7        170.66        185.62         5.34 o                         
  -4  -8   7         46.98         41.16         2.13 o                         
  -3  -8   7        268.70        271.44         7.26 o                         
  -2  -8   7        166.15        169.66         4.83 o                         
  -1  -8   7        658.31        646.94        14.80 o                         
   0  -8   7        587.86        568.03        13.15 o                         
   1  -8   7        120.88        113.70         4.03 o                         
   2  -8   7        232.68        233.58         6.38 o                         
   3  -8   7        123.07        123.51         4.55 o                         
   4  -8   7        358.33        343.06         9.41 o                         
   5  -8   7          5.91          0.13         1.47 o                         
   6  -8   7        105.89        113.61         4.56 o                         
   7  -8   7         25.46         28.13         3.06 o                         
 -13  -7   7        108.88        110.73         6.76 o                         
 -12  -7   7         25.75         32.54         3.29 o                         
 -11  -7   7        185.75        191.89         7.59 o                         
 -10  -7   7        214.39        226.26         7.78 o                         
  -9  -7   7        254.78        281.91         7.00 o                         
  -8  -7   7        310.32        328.54         7.82 o                         
  -7  -7   7        162.49        170.21         6.01 o                         
  -6  -7   7        450.17        478.66        10.45 o                         
  -5  -7   7         21.36         24.25         1.49 o                         
  -4  -7   7        666.35        684.53        15.15 o                         
  -3  -7   7        819.77        809.56        16.20 o                         
  -2  -7   7        568.01        571.10        13.39 o                         
  -1  -7   7        164.13        134.97         4.29 o                         
   0  -7   7        121.86        157.31         4.60 o                         
   1  -7   7        251.74        252.48         6.41 o                         
   2  -7   7        201.00        220.58         6.48 o                         
   3  -7   7        763.20        768.01        18.69 o                         
   4  -7   7        139.49        131.09         4.66 o                         
   5  -7   7        414.69        440.27        11.44 o                         
   6  -7   7         50.77         50.74         2.99 o                         
   7  -7   7         70.79         89.48         4.59 o                         
   8  -7   7         89.05        114.31         8.22 o                         
 -13  -6   7         33.61         33.77         2.65 o                         
 -12  -6   7        106.43        102.69         4.54 o                         
 -11  -6   7         71.11         68.03         3.14 o                         
 -10  -6   7        161.26        158.48         4.42 o                         
  -9  -6   7        677.87        659.13        14.00 o                         
  -8  -6   7        371.11        334.36         7.50 o                         
  -7  -6   7        235.21        227.97         5.41 o                         
  -6  -6   7        228.59        224.42         4.90 o                         
  -5  -6   7       1495.99       1509.22        29.37 o                         
  -4  -6   7        618.71        598.77        11.05 o                         
  -3  -6   7        819.08        791.97        14.98 o                         
  -2  -6   7        979.48        933.98        18.50 o                         
  -1  -6   7        284.03        251.01         5.56 o                         
   0  -6   7        138.52        130.87         3.45 o                         
   1  -6   7        596.21        658.46        14.36 o                         
   2  -6   7        994.28       1024.22        24.58 o                         
   3  -6   7         48.58         48.36         2.60 o                         
   4  -6   7        302.61        306.03         8.39 o                         
   5  -6   7         15.16         15.34         1.80 o                         
   6  -6   7        205.36        198.84         6.11 o                         
   7  -6   7          3.65          4.56         1.85 o                         
   8  -6   7        195.29        218.53         8.72 o                         
 -14  -5   7         54.94         65.30         4.68 o                         
 -13  -5   7          5.27          5.97         1.64 o                         
 -12  -5   7         10.93         14.05         1.70 o                         
 -11  -5   7        557.38        520.35        12.98 o                         
 -10  -5   7       1105.78       1153.58        25.62 o                         
  -9  -5   7         54.56         56.22         2.34 o                         
  -8  -5   7        406.07        380.76         8.29 o                         
  -7  -5   7         97.27         99.94         3.04 o                         
  -6  -5   7        698.32        671.64        13.11 o                         
  -5  -5   7        495.79        513.13         9.62 o                         
  -4  -5   7       3925.11       3862.45        72.59 o                         
  -3  -5   7       1341.26       1383.31        26.48 o                         
  -2  -5   7        320.14        309.08         6.94 o                         
  -1  -5   7        680.76        678.46        12.91 o                         
   0  -5   7        482.32        463.46         9.88 o                         
   1  -5   7       1083.97        974.60        17.63 o                         
   2  -5   7        292.49        293.56         7.17 o                         
   3  -5   7        937.14        933.21        20.27 o                         
   4  -5   7        355.23        353.53         8.55 o                         
   5  -5   7         61.82         55.27         2.86 o                         
   6  -5   7         84.97         75.68         3.36 o                         
   7  -5   7        539.54        517.99        14.35 o                         
   8  -5   7         60.45         76.17         5.18 o                         
   9  -5   7         13.28         11.86         3.32 o                         
 -14  -4   7         69.40         66.45         4.48 o                         
 -13  -4   7         12.15          7.62         1.77 o                         
 -12  -4   7        390.69        389.23         9.87 o                         
 -11  -4   7        215.30        201.01         5.82 o                         
 -10  -4   7        351.38        355.51         7.82 o                         
  -9  -4   7       1287.73       1220.12        24.20 o                         
  -8  -4   7        264.65        267.45         5.88 o                         
  -7  -4   7         32.69         30.20         1.59 o                         
  -6  -4   7        282.89        291.16         6.13 o                         
  -5  -4   7       2099.25       1937.44        34.33 o                         
  -4  -4   7         85.75         81.69         2.28 o                         
  -3  -4   7       2397.07       2402.29        41.80 o                         
  -2  -4   7        350.44        338.79         7.03 o                         
  -1  -4   7       1163.91       1132.34        21.29 o                         
   0  -4   7        218.92        243.37         5.08 o                         
   1  -4   7       1619.96       1600.46        27.43 o                         
   2  -4   7       2179.18       2190.08        45.09 o                         
   3  -4   7        107.17        109.68         3.07 o                         
   4  -4   7        402.27        395.20         9.02 o                         
   5  -4   7         26.47         23.82         1.66 o                         
   6  -4   7        243.00        259.77         7.17 o                         
   7  -4   7         54.79         55.97         3.15 o                         
   8  -4   7        237.66        244.44         9.59 o                         
   9  -4   7        163.19        168.97        10.00 o                         
 -15  -3   7         92.36         89.58         5.62 o                         
 -14  -3   7         79.07         81.88         4.16 o                         
 -13  -3   7        193.65        183.00         6.07 o                         
 -12  -3   7        261.52        232.61         6.63 o                         
 -11  -3   7        615.49        581.52        13.46 o                         
 -10  -3   7        545.02        554.78        12.10 o                         
  -9  -3   7        240.19        235.67         5.19 o                         
  -8  -3   7       1083.07       1057.62        20.82 o                         
  -7  -3   7         83.04         84.13         2.43 o                         
  -6  -3   7       1471.35       1493.81        32.01 o                         
  -5  -3   7        201.51        187.88         4.05 o                         
  -4  -3   7       1562.60       1516.01        28.91 o                         
  -3  -3   7       3521.76       3613.80        64.07 o                         
  -2  -3   7       1125.27       1188.85        21.39 o                         
  -1  -3   7        551.44        586.60        11.19 o                         
   0  -3   7        378.21        373.66         7.07 o                         
   1  -3   7        567.83        574.41        10.22 o                         
   2  -3   7          1.31          3.42         0.67 o                         
   3  -3   7       2049.27       1952.31        37.96 o                         
   4  -3   7         35.10         41.28         1.76 o                         
   5  -3   7        398.16        426.34         8.68 o                         
   6  -3   7        191.73        199.89         5.28 o                         
   7  -3   7        218.55        206.72         6.28 o                         
   8  -3   7         91.17        108.97         5.45 o                         
   9  -3   7         55.73         46.68         3.73 o                         
 -15  -2   7         18.04         17.46         2.82 o                         
 -14  -2   7        132.55        136.07         5.17 o                         
 -13  -2   7        190.02        204.35         6.34 o                         
 -12  -2   7         87.29         87.73         3.86 o                         
 -11  -2   7         79.24         93.95         3.24 o                         
 -10  -2   7        535.30        503.58        12.41 o                         
  -9  -2   7         91.68         86.15         2.81 o                         
  -8  -2   7        845.34        781.57        16.91 o                         
  -7  -2   7       2155.46       2285.37        45.53 o                         
  -6  -2   7        813.82        723.40        16.75 o                         
  -5  -2   7       2808.28       2754.63        62.14 o                         
  -4  -2   7        140.59        159.49         3.76 o                         
  -3  -2   7       1094.15        945.72        18.11 o                         
  -2  -2   7        237.31        274.17         5.29 o                         
  -1  -2   7        614.39        585.53        10.66 o                         
   0  -2   7       1327.84       1258.05        22.23 o                         
   1  -2   7        342.88        303.10         6.20 o                         
   2  -2   7       1327.69       1293.69        24.89 o                         
   3  -2   7        206.06        179.85         4.31 o                         
   4  -2   7        969.52        934.15        18.50 o                         
   5  -2   7         72.07         69.19         2.40 o                         
   6  -2   7        815.22        818.67        16.70 o                         
   7  -2   7        265.41        250.72         6.42 o                         
   8  -2   7        156.25        160.16         6.10 o                         
   9  -2   7         96.59         93.90         4.47 o                         
  10  -2   7         92.09         96.75        12.58 o                         
 -15  -1   7         91.44        100.70         5.84 o                         
 -14  -1   7          2.36          2.57         1.47 o                         
 -13  -1   7        593.23        567.91        16.55 o                         
 -12  -1   7        367.58        384.58        11.35 o                         
 -11  -1   7        143.12        140.52         4.37 o                         
 -10  -1   7        162.14        156.37         4.38 o                         
  -9  -1   7        555.01        521.64        11.71 o                         
  -8  -1   7        967.08        925.07        19.27 o                         
  -7  -1   7        329.16        311.08         6.80 o                         
  -6  -1   7       2891.63       2869.17        56.49 o                         
  -5  -1   7         37.12         40.52         1.60 o                         
  -4  -1   7       1576.21       1649.22        37.27 o                         
  -3  -1   7        188.94        114.69         3.66 o                         
  -2  -1   7       5490.00       5226.34        95.82 o                         
  -1  -1   7       2996.17       3101.77        55.51 o                         
   0  -1   7        222.86        170.43         3.35 o                         
   1  -1   7       1424.81       1372.92        26.62 o                         
   2  -1   7         59.46         73.88         3.03 o                         
   3  -1   7        646.68        612.58        12.95 o                         
   4  -1   7        528.92        514.50        10.52 o                         
   5  -1   7       1613.22       1587.81        32.24 o                         
   6  -1   7        441.81        441.24         9.93 o                         
   7  -1   7         41.05         38.34         2.05 o                         
   8  -1   7         17.52         20.15         1.84 o                         
   9  -1   7         87.33         77.15         3.83 o                         
  10  -1   7        168.34        176.14        11.22 o                         
 -15   0   7         22.90         18.90         2.61 o                         
 -14   0   7        486.84        479.67        15.45 o                         
 -13   0   7         88.60         98.68         4.66 o                         
 -12   0   7        287.77        275.31         9.30 o                         
 -11   0   7        524.20        506.85        15.71 o                         
 -10   0   7         17.16         22.70         1.44 o                         
  -9   0   7        634.19        709.17        15.76 o                         
  -8   0   7        221.52        203.18         5.20 o                         
  -7   0   7       3707.25       3849.11        94.05 o                         
  -6   0   7       1291.48       1327.68        27.47 o                         
  -5   0   7        225.46        216.36         4.87 o                         
  -4   0   7         33.23         20.92         1.03 o                         
  -3   0   7       1432.47       1443.58        33.18 o                         
  -2   0   7          3.66          4.72         0.78 o                         
  -1   0   7       3958.55       4338.15        77.60 o                         
   0   0   7       3215.47       3161.81        61.69 o                         
   1   0   7         17.48          8.31         1.01 o                         
   2   0   7       1562.37       1660.56        38.54 o                         
   3   0   7        172.43        171.01         4.30 o                         
   4   0   7       1564.02       1604.03        31.75 o                         
   5   0   7         12.98         22.74         1.45 o                         
   6   0   7        363.57        354.80         8.31 o                         
   7   0   7        425.11        467.86        10.66 o                         
   8   0   7          8.43          4.32         1.40 o                         
   9   0   7          7.84          6.68         1.62 o                         
  10   0   7        122.74        116.87         6.09 o                         
 -15   1   7         99.68        107.55         6.72 o                         
 -14   1   7          3.40          4.59         1.57 o                         
 -13   1   7        586.67        597.21        16.57 o                         
 -12   1   7        373.30        391.24        10.56 o                         
 -11   1   7        134.09        132.15         4.04 o                         
 -10   1   7        162.12        160.73         4.76 o                         
  -9   1   7        566.82        511.46        12.45 o                         
  -8   1   7        946.92        864.19        20.95 o                         
  -7   1   7        312.93        305.84         6.47 o                         
  -6   1   7       2901.75       2925.28        59.25 o                         
  -5   1   7         21.46         31.18         1.27 o                         
  -4   1   7       1535.94       1598.94        33.28 o                         
  -3   1   7        212.26        137.51         2.83 o                         
  -2   1   7       5266.74       5072.91        95.78 o                         
  -1   1   7       2968.43       3086.52        60.35 o                         
   0   1   7        188.64        145.77         3.62 o                         
   1   1   7       1479.46       1454.25        30.78 o                         
   2   1   7         67.13         81.49         2.46 o                         
   3   1   7        594.45        577.84        15.32 o                         
   4   1   7        511.68        485.36        10.44 o                         
   5   1   7       1646.95       1657.97        32.24 o                         
   6   1   7        430.51        430.74         9.89 o                         
   7   1   7         36.19         35.85         2.17 o                         
   8   1   7         14.52         15.29         1.69 o                         
   9   1   7         88.28         81.82         3.84 o                         
  10   1   7        165.01        164.85         7.39 o                         
 -15   2   7         17.29         17.56         3.74 o                         
 -14   2   7        141.84        157.64         5.26 o                         
 -13   2   7        189.33        198.28         6.25 o                         
 -12   2   7         99.28         95.16         3.65 o                         
 -11   2   7         76.17         91.03         3.13 o                         
 -10   2   7        490.27        450.28        11.46 o                         
  -9   2   7        129.24        115.17         3.18 o                         
  -8   2   7        888.14        842.52        18.96 o                         
  -7   2   7       2127.83       2156.24        45.45 o                         
  -6   2   7        793.35        758.17        14.81 o                         
  -5   2   7       2771.73       2688.73        48.62 o                         
  -4   2   7        115.36        130.83         3.19 o                         
  -3   2   7       1156.75        961.62        19.75 o                         
  -2   2   7        250.57        295.21         6.21 o                         
  -1   2   7        623.05        547.99        13.52 o                         
   0   2   7       1263.42       1180.49        24.14 o                         
   1   2   7        328.84        276.64         6.20 o                         
   2   2   7       1358.26       1337.77        27.30 o                         
   3   2   7        235.99        212.18         4.82 o                         
   4   2   7        944.82        892.53        19.35 o                         
   5   2   7         65.59         63.55         2.33 o                         
   6   2   7        797.58        805.91        16.68 o                         
   7   2   7        269.75        261.30         6.77 o                         
   8   2   7        153.14        162.31         5.24 o                         
   9   2   7         82.45         80.82         3.89 o                         
  10   2   7         85.75         88.59         5.68 o                         
 -15   3   7         81.78         88.39         7.60 o                         
 -14   3   7         79.94         84.67         3.72 o                         
 -13   3   7        201.59        189.52         5.92 o                         
 -12   3   7        256.77        243.77         6.55 o                         
 -11   3   7        592.63        581.31        14.05 o                         
 -10   3   7        550.85        550.40        14.24 o                         
  -9   3   7        223.52        210.97         6.28 o                         
  -8   3   7       1190.85       1154.82        25.49 o                         
  -7   3   7         75.18         82.40         2.47 o                         
  -6   3   7       1538.73       1603.91        33.64 o                         
  -5   3   7        232.83        220.98         4.43 o                         
  -4   3   7       1600.65       1522.07        28.47 o                         
  -3   3   7       3564.14       3528.81        72.93 o                         
  -2   3   7       1086.49       1159.64        23.11 o                         
  -1   3   7        530.54        557.22        11.07 o                         
   0   3   7        438.77        431.97         7.66 o                         
   1   3   7        542.24        547.92        11.50 o                         
   2   3   7          4.63          7.45         0.83 o                         
   3   3   7       2105.50       2085.06        41.64 o                         
   4   3   7         20.26         25.27         1.61 o                         
   5   3   7        382.99        409.39         9.48 o                         
   6   3   7        199.05        208.13         5.07 o                         
   7   3   7        211.21        218.38         5.70 o                         
   8   3   7         83.90         97.04         3.99 o                         
   9   3   7         51.64         42.77         2.88 o                         
 -14   4   7         71.20         65.71         3.30 o                         
 -13   4   7         15.64         12.38         1.76 o                         
 -12   4   7        368.42        356.45        10.14 o                         
 -11   4   7        247.17        239.07         6.44 o                         
 -10   4   7        352.05        349.76         9.51 o                         
  -9   4   7       1219.65       1184.88        28.09 o                         
  -8   4   7        266.27        288.68         7.06 o                         
  -7   4   7         49.09         41.57         1.85 o                         
  -6   4   7        242.43        254.39         6.40 o                         
  -5   4   7       2218.69       2031.88        48.61 o                         
  -4   4   7         97.07         92.16         2.36 o                         
  -3   4   7       2430.52       2424.54        51.97 o                         
  -2   4   7        392.83        396.72         7.88 o                         
  -1   4   7       1174.21       1200.63        22.10 o                         
   0   4   7        262.20        294.61         5.54 o                         
   1   4   7       1591.03       1515.35        30.90 o                         
   2   4   7       2195.04       2185.88        42.91 o                         
   3   4   7         98.12        105.35         3.33 o                         
   4   4   7        398.95        388.08         8.89 o                         
   5   4   7         24.01         18.94         1.50 o                         
   6   4   7        238.40        249.36         7.05 o                         
   7   4   7         49.72         46.85         2.32 o                         
   8   4   7        255.34        264.12         7.44 o                         
   9   4   7        162.81        165.49         5.94 o                         
 -14   5   7         55.67         68.14         5.27 o                         
 -13   5   7          6.50          9.83         1.74 o                         
 -12   5   7         14.17         10.64         1.55 o                         
 -11   5   7        567.20        575.37        14.36 o                         
 -10   5   7       1096.04       1137.86        26.83 o                         
  -9   5   7         52.49         59.04         2.41 o                         
  -8   5   7        383.13        377.03        11.88 o                         
  -7   5   7        112.26        115.85         3.09 o                         
  -6   5   7        694.10        657.47        14.09 o                         
  -5   5   7        554.91        552.27        12.63 o                         
  -4   5   7       3921.48       3920.48        79.38 o                         
  -3   5   7       1371.60       1417.60        30.45 o                         
  -2   5   7        336.09        332.80         6.69 o                         
  -1   5   7        663.30        638.99        12.17 o                         
   0   5   7        502.78        478.18         8.94 o                         
   1   5   7       1094.60       1011.25        20.81 o                         
   2   5   7        292.35        287.79         7.08 o                         
   3   5   7        987.06        971.37        21.25 o                         
   4   5   7        343.44        340.35         8.01 o                         
   5   5   7         66.32         61.21         2.63 o                         
   6   5   7         82.47         72.19         3.02 o                         
   7   5   7        541.89        524.29        11.86 o                         
   8   5   7         54.67         54.98         3.22 o                         
   9   5   7         11.50         14.27         3.00 o                         
 -13   6   7         32.85         34.71         2.56 o                         
 -12   6   7        120.29        119.98         4.23 o                         
 -11   6   7         60.98         62.74         2.76 o                         
 -10   6   7        154.40        146.51         4.55 o                         
  -9   6   7        675.82        681.30        16.06 o                         
  -8   6   7        369.35        331.12         8.41 o                         
  -7   6   7        220.83        225.44         6.02 o                         
  -6   6   7        208.15        197.88         5.32 o                         
  -5   6   7       1463.34       1453.70        30.44 o                         
  -4   6   7        650.06        625.34        13.67 o                         
  -3   6   7        787.47        738.20        17.00 o                         
  -2   6   7        953.18        897.01        18.15 o                         
  -1   6   7        283.54        262.60         5.36 o                         
   0   6   7        124.57        125.67         2.87 o                         
   1   6   7        544.52        585.47        13.27 o                         
   2   6   7       1027.00       1037.57        21.74 o                         
   3   6   7         54.07         50.14         2.16 o                         
   4   6   7        309.37        306.83         7.71 o                         
   5   6   7         17.78         16.17         1.69 o                         
   6   6   7        197.16        183.49         5.79 o                         
   7   6   7          5.45          7.56         1.68 o                         
   8   6   7        197.64        215.77         7.05 o                         
 -13   7   7        104.04        112.63         5.00 o                         
 -12   7   7         27.74         31.05         2.06 o                         
 -11   7   7        203.85        213.26         5.93 o                         
 -10   7   7        202.27        205.67         5.97 o                         
  -9   7   7        255.13        283.99         7.45 o                         
  -8   7   7        276.23        282.97         7.84 o                         
  -7   7   7        151.74        163.03         4.71 o                         
  -6   7   7        411.70        445.58        11.30 o                         
  -5   7   7         15.35         17.33         1.49 o                         
  -4   7   7        737.30        710.21        16.65 o                         
  -3   7   7        798.66        758.26        19.97 o                         
  -2   7   7        559.51        578.16        13.18 o                         
  -1   7   7        167.07        145.66         3.91 o                         
   0   7   7        124.98        161.54         5.45 o                         
   1   7   7        228.56        228.13         6.03 o                         
   2   7   7        202.46        233.75         5.91 o                         
   3   7   7        760.45        761.20        18.55 o                         
   4   7   7        143.60        133.07         4.44 o                         
   5   7   7        402.28        420.12        11.09 o                         
   6   7   7         51.83         46.05         2.64 o                         
   7   7   7         73.25         79.53         3.85 o                         
   8   7   7         92.59        100.99         7.46 o                         
 -12   8   7         36.82         21.92         1.93 o                         
 -11   8   7         40.11         37.95         2.30 o                         
 -10   8   7         45.77         39.58         2.19 o                         
  -9   8   7        302.55        293.59         7.89 o                         
  -8   8   7        284.85        295.90         7.66 o                         
  -7   8   7        544.27        547.74        13.25 o                         
  -6   8   7         40.27         33.22         1.83 o                         
  -5   8   7        185.03        201.21         5.33 o                         
  -4   8   7         42.42         36.81         1.80 o                         
  -3   8   7        293.48        293.64         7.84 o                         
  -2   8   7        155.21        160.80         5.06 o                         
  -1   8   7        678.63        621.16        14.36 o                         
   0   8   7        566.25        539.84        12.80 o                         
   1   8   7        129.22        119.65         3.96 o                         
   2   8   7        227.79        219.07         6.82 o                         
   3   8   7        131.08        139.13         4.46 o                         
   4   8   7        362.73        346.53         9.17 o                         
   5   8   7          5.38          6.07         1.35 o                         
   6   8   7        111.38        110.67         5.29 o                         
   7   8   7         26.43         24.43         3.91 o                         
 -11   9   7          2.65         -0.95         1.32 o                         
 -10   9   7         36.91         39.41         2.29 o                         
  -9   9   7         70.48         74.04         3.14 o                         
  -8   9   7        171.99        162.46         4.90 o                         
  -7   9   7          7.84          7.71         1.23 o                         
  -6   9   7        418.21        383.67         9.84 o                         
  -5   9   7         72.92         66.94         2.99 o                         
  -4   9   7        163.61        156.90         4.91 o                         
  -3   9   7         64.87         61.70         3.04 o                         
  -2   9   7        799.97        772.37        19.94 o                         
  -1   9   7        568.81        524.00        15.28 o                         
   0   9   7          7.10         10.20         1.54 o                         
   1   9   7        280.56        263.49         7.78 o                         
   2   9   7         12.60         15.83         2.15 o                         
   3   9   7         44.22         45.23         2.85 o                         
   4   9   7         54.02         70.62         3.67 o                         
   5   9   7        160.44        168.20         6.00 o                         
   6   9   7         53.71         50.06         3.85 o                         
 -10  10   7         29.89         33.26         2.63 o                         
  -9  10   7         28.92         37.79         2.64 o                         
  -8  10   7        191.26        183.14         6.33 o                         
  -7  10   7        438.97        438.02        12.07 o                         
  -6  10   7         36.89         33.83         2.43 o                         
  -5  10   7         50.47         42.69         2.68 o                         
  -4  10   7         14.07         17.70         1.82 o                         
  -3  10   7        232.45        257.17         7.99 o                         
  -2  10   7         25.59         31.55         2.15 o                         
  -1  10   7        258.24        308.60         9.38 o                         
   0  10   7        421.99        438.50        13.36 o                         
   1  10   7          4.22          3.49         2.08 o                         
   2  10   7         20.90         26.84         2.41 o                         
   3  10   7         99.47         95.94         5.92 o                         
   4  10   7        250.80        265.72         8.16 o                         
   5  10   7          3.79          3.96         2.58 o                         
  -9  11   7         47.19         43.37         3.77 o                         
  -8  11   7        154.01        143.86         6.30 o                         
  -7  11   7         31.30         30.30         2.65 o                         
  -6  11   7        182.16        200.05         7.68 o                         
  -5  11   7         93.75         95.57         4.59 o                         
  -4  11   7        120.25        132.78         4.88 o                         
  -3  11   7          9.88         10.09         2.12 o                         
  -2  11   7        117.95        106.30         5.65 o                         
  -1  11   7        169.06        155.99         6.09 o                         
   0  11   7          6.39          8.10         1.94 o                         
   1  11   7         96.77         92.54         4.65 o                         
   2  11   7         15.67         10.58         1.86 o                         
   3  11   7         24.61         29.76         2.60 o                         
   4  11   7          4.74          6.76         3.07 o                         
  -7  12   7         52.20         58.64         4.38 o                         
  -6  12   7         64.56         58.66         3.66 o                         
  -5  12   7         90.11         93.40         5.50 o                         
  -4  12   7          6.94          8.12         2.28 o                         
  -3  12   7         35.05         35.29         3.30 o                         
  -2  12   7         12.31          6.59         2.52 o                         
  -1  12   7         38.69         46.23         3.65 o                         
   0  12   7         47.28         46.21         3.31 o                         
   1  12   7         24.09         30.04         2.59 o                         
   2  12   7         47.34         35.62         3.33 o                         
  -4  13   7         60.05         85.29         9.51 o                         
  -3  13   7         48.92         37.47         6.43 o                         
  -2  13   7         13.89         11.46         4.47 o                         
  -1  13   7         27.18         24.48         4.64 o                         
  -6 -12   8         43.15         47.54         6.41 o                         
  -5 -12   8          0.47          8.70         3.33 o                         
  -4 -12   8        117.37        133.36         7.53 o                         
  -3 -12   8         53.57         66.47         6.31 o                         
  -2 -12   8        148.43        166.05         8.01 o                         
  -1 -12   8         38.44         28.78         4.11 o                         
   0 -12   8         63.78         80.21         9.27 o                         
  -9 -11   8         43.79         37.75        10.91 o                         
  -8 -11   8         10.49          9.03         3.09 o                         
  -7 -11   8         45.51         39.37         4.17 o                         
  -6 -11   8         31.99         43.14         4.23 o                         
  -5 -11   8        192.65        198.30         7.75 o                         
  -4 -11   8         30.73         29.71         3.24 o                         
  -3 -11   8         94.74        110.20         7.22 o                         
  -2 -11   8         13.04          8.77         2.98 o                         
  -1 -11   8        142.39        155.80         6.82 o                         
   0 -11   8          5.40          4.65         2.39 o                         
   1 -11   8        137.99        151.17         7.47 o                         
   2 -11   8        123.77        148.20         7.07 o                         
   3 -11   8         27.82         29.25         4.82 o                         
 -10 -10   8        124.26        131.91        11.14 o                         
  -9 -10   8         24.12         14.13         3.00 o                         
  -8 -10   8         18.34         11.40         2.61 o                         
  -7 -10   8         36.79         40.18         4.02 o                         
  -6 -10   8        110.98        106.25         5.43 o                         
  -5 -10   8         27.41         32.95         3.20 o                         
  -4 -10   8        427.46        446.76        14.04 o                         
  -3 -10   8        192.08        187.08         8.27 o                         
  -2 -10   8         34.05         37.26         3.18 o                         
  -1 -10   8         13.68          9.58         1.68 o                         
   0 -10   8        100.67        101.34         4.43 o                         
   1 -10   8         71.56         66.10         4.04 o                         
   2 -10   8         47.91         51.65         3.61 o                         
   3 -10   8         70.40         68.07         4.29 o                         
   4 -10   8         32.53         26.56         3.44 o                         
 -11  -9   8         53.07         57.69         5.63 o                         
 -10  -9   8        105.07        105.24         6.53 o                         
  -9  -9   8        125.90        125.27         6.20 o                         
  -8  -9   8         12.14         22.72         3.73 o                         
  -7  -9   8         91.08         69.80         4.32 o                         
  -6  -9   8        362.34        383.19        12.19 o                         
  -5  -9   8        432.92        468.99        12.93 o                         
  -4  -9   8         99.16         82.01         3.94 o                         
  -3  -9   8        112.02        123.09         5.00 o                         
  -2  -9   8         90.05         92.43         3.79 o                         
  -1  -9   8        131.99        149.25         5.12 o                         
   0  -9   8         23.25         29.58         2.19 o                         
   1  -9   8        223.92        249.60         8.32 o                         
   2  -9   8        225.37        206.59         7.13 o                         
   3  -9   8         10.23         10.44         2.23 o                         
   4  -9   8         49.35         52.23         3.81 o                         
   5  -9   8          1.44          0.11         2.05 o                         
 -12  -8   8         66.04         57.34         7.19 o                         
 -11  -8   8        227.48        267.90         9.46 o                         
 -10  -8   8        110.26        114.02         5.37 o                         
  -9  -8   8         66.08         73.96         4.65 o                         
  -8  -8   8         86.52         83.28         4.48 o                         
  -7  -8   8        164.19        175.43         6.12 o                         
  -6  -8   8        185.19        194.47         6.69 o                         
  -5  -8   8        121.15        124.50         4.41 o                         
  -4  -8   8        592.20        605.68        13.78 o                         
  -3  -8   8        183.89        173.23         5.09 o                         
  -2  -8   8        410.17        418.30        10.14 o                         
  -1  -8   8        176.09        193.60         5.67 o                         
   0  -8   8        424.97        432.78        10.65 o                         
   1  -8   8        308.76        260.60         7.95 o                         
   2  -8   8         37.38         46.59         2.89 o                         
   3  -8   8        175.79        179.79         5.68 o                         
   4  -8   8         20.52         18.90         2.13 o                         
   5  -8   8         80.77         93.48         4.43 o                         
   6  -8   8         19.81         27.46         3.18 o                         
 -13  -7   8         43.24         39.21         4.35 o                         
 -12  -7   8        108.81        106.64         7.66 o                         
 -11  -7   8         46.38         42.46         4.27 o                         
 -10  -7   8        108.21         95.25         4.02 o                         
  -9  -7   8        235.39        262.12         7.17 o                         
  -8  -7   8        133.41        137.15         4.34 o                         
  -7  -7   8        476.23        480.90        12.17 o                         
  -6  -7   8        306.03        278.42         7.31 o                         
  -5  -7   8        404.37        382.03         9.33 o                         
  -4  -7   8         88.13         75.95         2.72 o                         
  -3  -7   8        433.01        438.20        10.48 o                         
  -2  -7   8         88.68         79.91         3.25 o                         
  -1  -7   8        198.53        229.83         5.98 o                         
   0  -7   8        548.08        512.10        12.44 o                         
   1  -7   8        322.36        267.35         7.26 o                         
   2  -7   8        242.29        240.90         7.04 o                         
   3  -7   8        165.66        173.09         5.61 o                         
   4  -7   8        154.38        154.94         5.38 o                         
   5  -7   8         29.56         33.22         2.51 o                         
   6  -7   8        168.30        170.94         6.19 o                         
   7  -7   8          2.77         -1.41         3.26 o                         
 -13  -6   8        164.13        180.97         8.76 o                         
 -12  -6   8        125.42        141.99         5.74 o                         
 -11  -6   8         52.78         46.45         2.60 o                         
 -10  -6   8         20.38         19.05         1.64 o                         
  -9  -6   8        601.37        552.83        12.11 o                         
  -8  -6   8        396.45        383.33         8.63 o                         
  -7  -6   8        174.96        183.97         4.72 o                         
  -6  -6   8        374.08        356.09         8.27 o                         
  -5  -6   8         60.73         65.41         2.75 o                         
  -4  -6   8        283.79        275.18         5.97 o                         
  -3  -6   8        253.84        270.75         6.00 o                         
  -2  -6   8       1281.53       1353.91        27.03 o                         
  -1  -6   8        165.08        181.00         4.89 o                         
   0  -6   8        434.53        426.65         9.94 o                         
   1  -6   8        310.23        296.45         7.29 o                         
   2  -6   8        151.01        149.35         4.54 o                         
   3  -6   8        200.40        188.58         5.69 o                         
   4  -6   8        169.43        182.85         5.85 o                         
   5  -6   8        374.62        408.46        10.54 o                         
   6  -6   8        131.81        125.61         4.88 o                         
   7  -6   8        105.93        117.79         5.95 o                         
 -14  -5   8        224.80        222.45         9.35 o                         
 -13  -5   8         74.60         76.77         3.68 o                         
 -12  -5   8        147.43        150.62         4.96 o                         
 -11  -5   8          8.51          7.66         1.54 o                         
 -10  -5   8        137.78        136.70         4.16 o                         
  -9  -5   8          5.08          3.26         1.04 o                         
  -8  -5   8        526.68        495.19        10.65 o                         
  -7  -5   8       1610.70       1583.04        30.19 o                         
  -6  -5   8         89.04         82.66         2.60 o                         
  -5  -5   8         55.26         61.80         1.82 o                         
  -4  -5   8        357.41        333.29         7.15 o                         
  -3  -5   8        368.98        369.15         7.31 o                         
  -2  -5   8         77.06         74.57         2.11 o                         
  -1  -5   8       1166.73       1234.63        24.20 o                         
   0  -5   8        156.96        143.98         3.90 o                         
   1  -5   8          2.64          2.49         0.81 o                         
   2  -5   8         12.93         12.77         1.29 o                         
   3  -5   8        558.10        589.88        13.00 o                         
   4  -5   8        740.66        728.38        17.21 o                         
   5  -5   8          7.95          5.13         1.56 o                         
   6  -5   8        141.14        149.96         5.47 o                         
   7  -5   8         31.13         28.76         3.24 o                         
   8  -5   8          6.20          4.50         3.62 o                         
 -14  -4   8          7.18          5.74         1.70 o                         
 -13  -4   8        320.56        342.68        10.15 o                         
 -12  -4   8        315.69        343.35        10.11 o                         
 -11  -4   8          1.08          0.04         1.03 o                         
 -10  -4   8        132.52        117.65         3.37 o                         
  -9  -4   8        525.41        490.99        14.04 o                         
  -8  -4   8        562.37        538.48        14.00 o                         
  -7  -4   8        480.34        447.96        11.18 o                         
  -6  -4   8        823.19        836.35        17.09 o                         
  -5  -4   8         62.22         56.90         2.33 o                         
  -4  -4   8       1435.90       1456.03        26.55 o                         
  -3  -4   8        498.08        474.43         9.63 o                         
  -2  -4   8       2316.54       2345.77        43.57 o                         
  -1  -4   8       1315.43       1291.49        24.02 o                         
   0  -4   8         62.75         44.94         1.64 o                         
   1  -4   8        556.36        541.85         9.67 o                         
   2  -4   8        109.06        110.87         3.11 o                         
   3  -4   8        226.37        230.70         5.19 o                         
   4  -4   8        164.62        171.63         4.53 o                         
   5  -4   8        668.71        668.50        14.83 o                         
   6  -4   8         99.66         92.92         4.13 o                         
   7  -4   8        110.03        117.31         5.36 o                         
   8  -4   8          4.46          6.92         2.22 o                         
 -14  -3   8        155.78        177.65         6.40 o                         
 -13  -3   8         12.72         10.09         1.61 o                         
 -12  -3   8        101.74         99.51         3.66 o                         
 -11  -3   8        124.21        126.48         3.48 o                         
 -10  -3   8        249.75        221.99         5.77 o                         
  -9  -3   8        357.97        363.12         8.49 o                         
  -8  -3   8       1989.53       1804.00        43.88 o                         
  -7  -3   8        594.06        566.63        11.82 o                         
  -6  -3   8        259.83        284.19         5.79 o                         
  -5  -3   8        892.41        869.43        17.50 o                         
  -4  -3   8        437.32        433.63         9.05 o                         
  -3  -3   8       1390.43       1364.19        27.04 o                         
  -2  -3   8        359.84        369.47         7.59 o                         
  -1  -3   8       1012.62       1017.53        18.59 o                         
   0  -3   8        843.47        849.16        14.56 o                         
   1  -3   8        622.39        626.33        12.05 o                         
   2  -3   8        781.50        768.95        15.70 o                         
   3  -3   8        691.44        707.50        14.59 o                         
   4  -3   8        743.85        733.54        15.28 o                         
   5  -3   8         68.68         56.89         2.29 o                         
   6  -3   8        221.00        219.15         6.15 o                         
   7  -3   8         92.67         95.94         4.47 o                         
   8  -3   8        156.25        146.60         9.12 o                         
 -15  -2   8         11.86         12.86         2.84 o                         
 -14  -2   8          6.89          2.66         1.52 o                         
 -13  -2   8        216.14        219.91         6.65 o                         
 -12  -2   8        141.35        142.05         4.87 o                         
 -11  -2   8        665.02        634.15        16.30 o                         
 -10  -2   8        387.69        389.15        10.79 o                         
  -9  -2   8        375.71        399.20         9.31 o                         
  -8  -2   8       1186.13       1172.19        21.95 o                         
  -7  -2   8         74.94         66.40         1.73 o                         
  -6  -2   8       1301.83       1233.16        28.47 o                         
  -5  -2   8        307.39        296.32         6.59 o                         
  -4  -2   8       1101.09       1024.71        21.17 o                         
  -3  -2   8        584.35        571.25        12.51 o                         
  -2  -2   8       1569.26       1568.50        29.25 o                         
  -1  -2   8       1208.91       1138.58        22.70 o                         
   0  -2   8       2470.82       2514.52        45.17 o                         
   1  -2   8        812.00        822.56        15.57 o                         
   2  -2   8        601.50        627.32        13.21 o                         
   3  -2   8       1252.16       1273.22        26.10 o                         
   4  -2   8         86.94         81.62         2.83 o                         
   5  -2   8        533.34        504.30        11.03 o                         
   6  -2   8        150.10        137.88         4.07 o                         
   7  -2   8        303.20        335.49         8.77 o                         
   8  -2   8         39.82         43.85         3.00 o                         
   9  -2   8         72.18         89.48        11.46 o                         
 -15  -1   8         30.78         34.31         3.25 o                         
 -14  -1   8         38.31         33.92         2.50 o                         
 -13  -1   8         29.73         23.82         2.13 o                         
 -12  -1   8        440.80        424.78        12.19 o                         
 -11  -1   8        255.76        251.36         7.89 o                         
 -10  -1   8        474.38        469.33        11.51 o                         
  -9  -1   8       1444.21       1475.42        34.16 o                         
  -8  -1   8          6.09         14.19         1.63 o                         
  -7  -1   8        262.65        298.11         6.62 o                         
  -6  -1   8        482.12        472.93        12.19 o                         
  -5  -1   8       3458.90       3279.91        69.74 o                         
  -4  -1   8        736.81        740.43        15.97 o                         
  -3  -1   8       1337.45       1348.19        27.64 o                         
  -2  -1   8        874.86        914.39        17.37 o                         
  -1  -1   8       1107.35       1099.30        22.10 o                         
   0  -1   8        230.87        221.38         4.64 o                         
   1  -1   8       1151.88       1080.43        23.24 o                         
   2  -1   8        888.84        862.60        19.34 o                         
   3  -1   8         30.84         22.42         1.51 o                         
   4  -1   8        229.02        225.94         5.60 o                         
   5  -1   8         56.24         55.11         2.30 o                         
   6  -1   8        311.83        291.06         7.18 o                         
   7  -1   8          1.71          4.25         1.30 o                         
   8  -1   8        248.93        244.04         7.11 o                         
   9  -1   8         55.73         61.86         5.81 o                         
 -15   0   8        127.00        127.76         8.87 o                         
 -14   0   8          7.37          6.11         1.70 o                         
 -13   0   8         19.39         25.82         2.17 o                         
 -12   0   8          8.78          9.56         1.93 o                         
 -11   0   8        517.58        496.19        14.06 o                         
 -10   0   8        368.76        433.85        11.42 o                         
  -9   0   8        282.48        224.18         6.32 o                         
  -8   0   8          2.08          4.88         0.75 o                         
  -7   0   8       1796.49       1663.30        34.32 o                         
  -6   0   8        733.13        614.44        13.00 o                         
  -5   0   8        806.62        730.80        16.19 o                         
  -4   0   8       5131.78       4930.15       112.68 o                         
  -3   0   8        272.08        287.52         6.73 o                         
  -2   0   8        452.12        435.31         9.40 o                         
  -1   0   8         20.09         36.11         1.52 o                         
   0   0   8       2889.55       2907.79        62.93 o                         
   1   0   8        400.49        471.46        11.59 o                         
   2   0   8        517.96        504.17        11.74 o                         
   3   0   8        720.50        779.11        17.65 o                         
   4   0   8         52.99         76.91         3.04 o                         
   5   0   8         12.78         10.91         1.41 o                         
   6   0   8        181.88        179.69         4.97 o                         
   7   0   8        687.45        679.79        15.15 o                         
   8   0   8        150.46        145.52         4.98 o                         
   9   0   8         51.77         54.70         3.81 o                         
 -15   1   8         25.64         32.74         4.62 o                         
 -14   1   8         36.22         34.79         2.86 o                         
 -13   1   8         28.06         21.95         2.26 o                         
 -12   1   8        435.57        409.23        13.36 o                         
 -11   1   8        262.78        264.94         8.44 o                         
 -10   1   8        489.15        473.81        12.36 o                         
  -9   1   8       1413.89       1445.38        33.80 o                         
  -8   1   8          1.89          4.35         0.79 o                         
  -7   1   8        268.71        298.17         6.97 o                         
  -6   1   8        526.06        544.68        10.96 o                         
  -5   1   8       3295.27       3181.51        73.98 o                         
  -4   1   8        752.60        787.77        16.83 o                         
  -3   1   8       1339.40       1328.72        26.27 o                         
  -2   1   8        890.41        892.31        17.90 o                         
  -1   1   8       1177.14       1127.81        22.10 o                         
   0   1   8        217.31        209.38         5.40 o                         
   1   1   8       1194.29       1139.39        24.49 o                         
   2   1   8        907.11        861.18        19.27 o                         
   3   1   8         32.57         27.67         1.69 o                         
   4   1   8        247.96        250.48         5.63 o                         
   5   1   8         56.41         53.24         2.41 o                         
   6   1   8        313.92        294.48         7.60 o                         
   7   1   8          1.16          0.90         1.25 o                         
   8   1   8        252.83        243.06         7.16 o                         
   9   1   8         55.35         58.34         4.00 o                         
 -15   2   8         14.33         16.17         3.56 o                         
 -14   2   8          4.85          2.83         1.57 o                         
 -13   2   8        214.59        201.66         6.50 o                         
 -12   2   8        150.24        145.82         4.83 o                         
 -11   2   8        663.85        629.65        15.18 o                         
 -10   2   8        434.39        423.00        10.08 o                         
  -9   2   8        365.28        394.23         9.20 o                         
  -8   2   8       1127.87       1130.10        26.86 o                         
  -7   2   8         69.72         62.26         2.12 o                         
  -6   2   8       1279.05       1227.27        27.91 o                         
  -5   2   8        280.48        286.55         6.45 o                         
  -4   2   8       1070.86        993.48        23.48 o                         
  -3   2   8        630.91        602.01        13.04 o                         
  -2   2   8       1532.02       1524.80        31.92 o                         
  -1   2   8       1217.43       1155.73        22.72 o                         
   0   2   8       2514.72       2503.11        49.12 o                         
   1   2   8        797.41        791.35        17.07 o                         
   2   2   8        571.54        584.90        13.80 o                         
   3   2   8       1249.13       1250.32        27.85 o                         
   4   2   8        103.08         97.81         3.03 o                         
   5   2   8        525.78        531.44        11.66 o                         
   6   2   8        154.45        140.43         4.22 o                         
   7   2   8        337.24        358.76         9.37 o                         
   8   2   8         46.56         55.46         2.94 o                         
   9   2   8         79.13         86.17         5.37 o                         
 -14   3   8        147.60        165.83         5.74 o                         
 -13   3   8         17.54         14.16         1.76 o                         
 -12   3   8         89.86         89.93         3.50 o                         
 -11   3   8        114.27        111.42         3.76 o                         
 -10   3   8        272.91        246.78         5.91 o                         
  -9   3   8        376.22        392.88         8.83 o                         
  -8   3   8       2069.93       1983.62        41.33 o                         
  -7   3   8        531.72        521.77        13.04 o                         
  -6   3   8        241.75        275.14         6.23 o                         
  -5   3   8        887.60        879.47        18.29 o                         
  -4   3   8        451.01        435.50         9.35 o                         
  -3   3   8       1366.95       1357.04        28.02 o                         
  -2   3   8        325.26        340.71         7.80 o                         
  -1   3   8        936.33        916.58        19.27 o                         
   0   3   8        773.05        769.46        15.64 o                         
   1   3   8        681.77        661.58        13.14 o                         
   2   3   8        756.43        770.69        17.35 o                         
   3   3   8        682.34        710.43        16.07 o                         
   4   3   8        730.85        739.84        15.93 o                         
   5   3   8         67.52         54.69         2.41 o                         
   6   3   8        229.08        225.60         6.18 o                         
   7   3   8         96.16         97.99         3.76 o                         
   8   3   8        174.51        160.61         5.73 o                         
 -14   4   8          7.53          6.63         1.67 o                         
 -13   4   8        329.09        356.96         9.84 o                         
 -12   4   8        303.93        336.31         8.73 o                         
 -11   4   8          0.06          0.01         1.00 o                         
 -10   4   8        130.26        115.10         4.37 o                         
  -9   4   8        522.78        489.28        11.91 o                         
  -8   4   8        547.81        541.28        12.97 o                         
  -7   4   8        501.26        505.20        11.64 o                         
  -6   4   8        799.25        841.14        19.75 o                         
  -5   4   8         59.54         54.62         1.74 o                         
  -4   4   8       1380.07       1457.77        35.39 o                         
  -3   4   8        511.77        493.89        11.61 o                         
  -2   4   8       2308.40       2271.77        50.02 o                         
  -1   4   8       1263.00       1216.68        26.14 o                         
   0   4   8         82.62         60.05         1.81 o                         
   1   4   8        527.56        509.79        11.00 o                         
   2   4   8        103.50        101.23         3.36 o                         
   3   4   8        197.54        195.73         5.61 o                         
   4   4   8        138.76        145.91         4.34 o                         
   5   4   8        687.43        671.96        15.54 o                         
   6   4   8         95.23         90.00         3.53 o                         
   7   4   8        113.60        122.49         4.23 o                         
   8   4   8          7.85          7.78         1.82 o                         
 -14   5   8        236.32        241.74        13.54 o                         
 -13   5   8         68.86         65.99         3.51 o                         
 -12   5   8        141.99        141.66         4.56 o                         
 -11   5   8         13.37         15.76         1.52 o                         
 -10   5   8        139.94        139.14         4.27 o                         
  -9   5   8          8.81         11.52         1.24 o                         
  -8   5   8        512.16        498.23        12.13 o                         
  -7   5   8       1582.83       1582.00        36.62 o                         
  -6   5   8         71.66         71.32         2.65 o                         
  -5   5   8         50.54         56.64         1.90 o                         
  -4   5   8        355.32        316.77         7.63 o                         
  -3   5   8        414.80        431.03         9.56 o                         
  -2   5   8         90.03         86.48         2.70 o                         
  -1   5   8       1143.41       1179.97        22.91 o                         
   0   5   8        182.59        166.19         4.27 o                         
   1   5   8          3.74          2.25         1.00 o                         
   2   5   8         14.58         14.08         1.36 o                         
   3   5   8        538.90        569.40        13.45 o                         
   4   5   8        735.20        760.06        17.05 o                         
   5   5   8          8.03          6.96         1.40 o                         
   6   5   8        136.51        147.14         5.00 o                         
   7   5   8         34.44         33.77         2.45 o                         
   8   5   8          7.51          4.28         2.63 o                         
 -13   6   8        160.42        170.34         5.74 o                         
 -12   6   8        114.37        131.06         4.37 o                         
 -11   6   8         48.53         46.93         2.39 o                         
 -10   6   8         20.88         21.83         1.65 o                         
  -9   6   8        608.48        582.56        13.95 o                         
  -8   6   8        389.95        389.51         9.68 o
[truncated: 168,886 more chars]
